# Supplementary material for: Characterizing the developmental transcriptome of the oriental fruit fly, Bactrocera dorsalis (Diptera: Tephritidae) through comparative genomic analysis with Drosophila melanogaster utilizing modENCODE datasets
Source: BMC Genomics. 2014 Oct 28;15(1):942. doi: 10.1186/1471-2164-15-942 (PMC4223851; doi:10.1186/1471-2164-15-942)
Supplement: Supplementary file 1 — Additional file 1: Expression categories across developmental stages for unigenes. An .XLSX file based off of modENCODE expression categories, listing all unigenes and if they are constitutively expressed, or expressed only during certain developmental stages. (XLSX 589 KB) [file 12864_2014_6635_MOESM1_ESM.xlsx]

## Sheet: Constitutive Gene Matrix
	egg	female	larvae	male	mated	pupae	stage_class		stage_class
comp13391_c0	39.44	51.79	51.67	62.71	44.48	38.3	constitutive_high		constitutive_high	1347	12.4734
comp14301_c0	69.64	30.44	41.15	34.07	66.01	63.5	constitutive_high		egg	29	0.268543
comp14303_c0	81.8	151.28	184.26	180.83	134.62	159.72	constitutive_high		egg;female;larvae;male	1	0.00926012
comp14319_c0	229.66	1382.91	602.59	1395.34	699.98	624.29	constitutive_high		egg;female;larvae;male;mated	31	0.287064
comp14336_c0	163.69	219.82	373.49	201.14	274.45	231.52	constitutive_high		egg;female;larvae;male;pupae	31	0.287064
comp14347_c1	123.73	84.13	64.05	102.88	73.64	145.58	constitutive_high		egg;female;male;mated	3	0.0277804
comp14348_c0	376.08	127	209.24	176.68	189.62	213.32	constitutive_high		egg;female;male;mated;pupae	10	0.0926012
comp14354_c0	92.12	121.58	108.36	134.65	83.11	95.71	constitutive_high		egg;larvae	50	0.463006
comp14379_c0	51.32	48.27	34.76	51.7	52.13	69.19	constitutive_high		egg;larvae;mated	10	0.0926012
comp14387_c0	74.24	120.1	364.65	140.02	100.05	107.32	constitutive_high		egg;larvae;mated;pupae	6	0.0555607
comp14398_c0	33.84	40.92	43.09	47.5	45.61	38.55	constitutive_high		egg;larvae;pupae	41	0.379665
comp14404_c0	36.14	55.93	64.14	58.64	32.31	32.18	constitutive_high		egg;mated	215	1.99093
comp14415_c0	56.45	45.84	45.13	55.05	61.94	30.47	constitutive_high		egg;mated;pupae	5	0.0463006
comp14423_c0	57.76	42.11	35.66	49.78	49.63	47.24	constitutive_high		egg;pupae	5	0.0463006
comp14439_c0	33.86	48.32	35.41	49.66	43.7	32.03	constitutive_high		female;larvae;male	5	0.0463006
comp14443_c0	94.09	93.67	399.53	108.81	67.04	167.56	constitutive_high		female;larvae;male;mated	36	0.333364
comp14445_c0	60.66	58.14	44.14	67.88	76.8	110.01	constitutive_high		female;larvae;male;mated;pupae	64	0.592647
comp14482_c0	88.89	67.08	77.46	82.23	112.52	107.78	constitutive_high		female;larvae;male;pupae	42	0.388925
comp14493_c0	154.78	149.84	169.73	145.26	263.75	171.25	constitutive_high		female;male	50	0.463006
comp14496_c0	1736.16	1164.9	3015.86	1219	1911.48	1764.32	constitutive_high		female;male;mated	43	0.398185
comp14498_c0	90.9	92.79	129.4	92.72	152.95	108.98	constitutive_high		female;male;mated;pupae	68	0.629688
comp14528_c0	110.19	27.08	48.8	36.77	118.75	55.24	constitutive_high		female;male;pupae	82	0.75933
comp14560_c0	74.67	305.28	775.33	316.45	227.96	81.4	constitutive_high		larvae	136	1.25938
comp14565_c0	72.63	28.98	45.29	37.28	80.77	62.51	constitutive_high		larvae;mated	7	0.0648208
comp14566_c0	38.86	43.27	35.87	45.8	39.72	53.07	constitutive_high		larvae;pupae	66	0.611168
comp14580_c0	136.67	545.92	255.23	661.37	340.56	356.75	constitutive_high		mated	35	0.324104
comp14609_c0	65.45	59.02	47.72	60.57	61.35	130.79	constitutive_high		mated;pupae	2	0.0185202
comp14643_c0	951.88	38.75	84.57	40.07	864.34	64.04	constitutive_high		pupae	110	1.01861
comp14705_c0	131.46	85.11	210.62	90.68	135	127.54	constitutive_high		zero	1203	11.1399
comp14708_c0	113.39	123.1	265.05	125.43	128.3	188.03	constitutive_high		constituive_low	7066	65.432
comp14722_c0	53.26	56.06	93.17	52.86	85.91	71.56	constitutive_high			10799
comp14752_c0	115.08	51.24	44	59.6	94.96	92.54	constitutive_high
comp14777_c0	338.04	188.51	514.67	185.82	353.5	419.08	constitutive_high
comp14783_c0	129.57	67.33	47.95	111.48	98.89	108.83	constitutive_high
comp14799_c0	137.89	625.59	311.74	639.75	336.29	343.1	constitutive_high
comp14831_c0	181.73	89.11	250.71	88.9	174.2	115.39	constitutive_high
comp14842_c0	75.56	27.04	28.33	29.2	79.36	36.03	constitutive_high
comp14852_c0	96.43	61.68	67.78	63.12	93.92	81.68	constitutive_high
comp14855_c0	34.62	31.38	34.34	32.68	43.88	33.15	constitutive_high
comp14876_c0	58.52	66.11	76.9	64.28	54.4	70.67	constitutive_high
comp14887_c0	74.48	49.53	49.01	32.97	77.96	69.72	constitutive_high
comp14891_c0	96.71	39.83	59.32	38.65	95.01	107.44	constitutive_high
comp15107_c0	2718.32	1666.04	3617.88	1963.71	2692.4	2487.17	constitutive_high
comp15131_c0	231.31	572.08	282.95	559.55	387.14	366.16	constitutive_high
comp15353_c0	66.45	55.36	53.44	73.47	55.46	53.59	constitutive_high
comp15646_c0	418.65	493.41	196.38	384.02	336.73	364.43	constitutive_high
comp16422_c0	529.21	421.19	376.13	556.52	596.23	991.3	constitutive_high
comp17620_c0	355.79	67.54	169.64	115.34	298.08	1165.56	constitutive_high
comp17931_c0	50.79	33.84	49.88	40.95	41.8	41.19	constitutive_high
comp17961_c0	89.8	32.44	34.7	31.4	86.2	62.44	constitutive_high
comp17984_c0	71.84	29.24	26.2	33.42	69.13	48.06	constitutive_high
comp18005_c0	98.76	93.89	87.17	81.22	157.99	119.66	constitutive_high
comp18007_c0	338.27	131.79	406.15	166.26	310.33	232.56	constitutive_high
comp18024_c0	57.84	40.08	102.27	36.65	47.22	42.51	constitutive_high
comp18040_c0	53.13	54.47	68.73	53.55	53.88	56.82	constitutive_high
comp18141_c0	351.87	30.97	271.74	33.8	199.35	40.24	constitutive_high
comp18170_c0	88.1	109.61	161.43	120.16	66.88	109.93	constitutive_high
comp18172_c0	166.37	108.09	121.44	125.94	102.87	179.53	constitutive_high
comp18206_c0	75.01	254.59	136.29	276.26	172.37	166.56	constitutive_high
comp18257_c0	49.29	44.78	34.83	45.32	72.24	48.56	constitutive_high
comp18284_c0	46.32	44.02	84.91	40.18	57.8	51.31	constitutive_high
comp18319_c0	44.4	36.1	33.94	36.35	48.49	41.1	constitutive_high
comp18322_c0	77.91	33.16	86.89	49.06	84.14	77.93	constitutive_high
comp18344_c0	29.32	37.93	35.66	35.55	35.17	42.21	constitutive_high
comp18360_c0	42.08	44.22	89.01	42.37	46.18	48.21	constitutive_high
comp18366_c0	233.15	136.68	139.74	132.97	249.61	130.53	constitutive_high
comp18370_c0	31.89	27.89	37.1	30.13	43.74	40.52	constitutive_high
comp18409_c0	34.16	235.72	68.61	280.46	104.35	251.78	constitutive_high
comp18419_c0	66.37	44.03	36.68	42.89	86.1	59.29	constitutive_high
comp18444_c0	322.31	33.45	39.32	49.74	192.11	108.03	constitutive_high
comp18473_c0	34.57	74.08	50.09	90.2	71.59	162.08	constitutive_high
comp18492_c0	384.69	447.18	1171.29	516.19	358.09	319.75	constitutive_high
comp18495_c0	100.47	48.81	78.43	58.84	108.88	66.61	constitutive_high
comp18497_c0	33.53	27.68	41.51	29.64	55.05	41.54	constitutive_high
comp18502_c0	84.72	35.83	32.22	35.27	59.59	42.51	constitutive_high
comp18510_c0	220.1	1404.38	616.62	1201.7	676.64	650.05	constitutive_high
comp18515_c0	81.45	33.2	90.99	37.73	40.99	37.65	constitutive_high
comp18532_c0	39.09	34.41	80.98	29.16	53.58	28.92	constitutive_high
comp18569_c0	101.73	661.83	320.15	655.98	628.13	512.8	constitutive_high
comp18589_c0	43.36	38.83	61.71	39.62	55.05	41.69	constitutive_high
comp18597_c0	186.68	79.03	101.68	85.49	205.7	115.85	constitutive_high
comp18629_c0	183.59	172.26	226.57	159.16	318.29	234.85	constitutive_high
comp18647_c0	51.77	29.78	36.94	39.29	56.58	72.18	constitutive_high
comp18648_c0	97.82	435.79	203.72	419.78	182.21	177.76	constitutive_high
comp18649_c0	35.42	32.76	26.31	34.73	47.31	66.28	constitutive_high
comp18654_c0	44.03	91.04	121.29	100.69	83.45	144.99	constitutive_high
comp18681_c0	390.52	188.21	311.52	196	281.6	481.67	constitutive_high
comp18754_c0	29.8	46.32	27.49	52.98	28.31	32.94	constitutive_high
comp18773_c0	68.41	56.61	49.8	53.58	75.32	83.02	constitutive_high
comp18801_c0	75.56	33.28	26.44	50.17	46.61	47.54	constitutive_high
comp18807_c0	152.54	49.5	69.51	54.51	168.02	93.5	constitutive_high
comp18836_c0	90.72	30.13	66.65	36.59	81.47	55.3	constitutive_high
comp18847_c0	719.05	413	1050.47	475.1	598.37	1032.85	constitutive_high
comp18851_c0	41.08	29.84	54.77	27.53	39.8	33.11	constitutive_high
comp18860_c0	836.33	706.93	1619.27	633.67	1013.65	980.12	constitutive_high
comp19541_c0	45.05	41.1	27.79	41.19	64.09	47.66	constitutive_high
comp19594_c0	93.79	114.72	108.47	134.95	88.4	154.27	constitutive_high
comp19596_c0	31.46	85.72	76.38	74.38	35.24	41.69	constitutive_high
comp19616_c0	1589.94	1238.6	2639	1164.44	2003.76	1730.4	constitutive_high
comp19626_c0	41.72	27.81	37.51	40.68	46.39	38.28	constitutive_high
comp19660_c0	88.14	35.48	29.03	38.79	67.38	56.53	constitutive_high
comp19693_c0	318.88	222.71	230.93	259.05	424.61	295.22	constitutive_high
comp19705_c0	122.21	27.7	36.67	34.22	41.99	53.13	constitutive_high
comp19722_c0	49.21	45.01	53.05	44.34	72.98	67.89	constitutive_high
comp19766_c0	38.46	34.73	39.49	28.57	66.87	61.78	constitutive_high
comp19778_c0	109.68	65.03	204.93	66.34	110.91	137.5	constitutive_high
comp19782_c0	1664.77	1427.35	3142.87	1177.28	2172.74	2016.18	constitutive_high
comp19785_c0	258.97	127.72	125.22	155.65	198.98	168.54	constitutive_high
comp19786_c0	31.62	41.88	38.29	39.25	44.58	49.68	constitutive_high
comp19802_c0	101.13	439.55	240.55	394.49	205.4	218.7	constitutive_high
comp19815_c0	112.61	74.76	99.7	77.51	103.82	28.85	constitutive_high
comp19816_c0	222.16	162.8	170.92	165.44	299.58	217.79	constitutive_high
comp19845_c0	50.88	30.79	32.92	33.66	57.42	47.28	constitutive_high
comp19847_c1	70.83	79.67	75.26	75.95	61.67	66.21	constitutive_high
comp19884_c0	32.26	106.52	79.08	110.88	27.05	225.29	constitutive_high
comp19937_c0	69.27	66.85	82.05	74.38	69.83	66.97	constitutive_high
comp19947_c0	63.93	70.66	50.44	75.07	114.58	126	constitutive_high
comp19979_c0	31.45	27.12	32.25	27.27	35.37	57.87	constitutive_high
comp19990_c0	32.5	90.9	94.76	93.13	40.45	78.49	constitutive_high
comp19992_c0	71.99	66.72	80.18	80.92	75.46	96.56	constitutive_high
comp20000_c0	2406.44	1422.32	3620.7	1804.98	2073.19	2612.42	constitutive_high
comp20003_c0	76.13	58.63	77.75	70.61	66.97	53.42	constitutive_high
comp20006_c0	197.15	261.12	190.21	312.36	234.38	186.9	constitutive_high
comp20010_c0	152.73	53.69	58.61	65.01	134.92	73.85	constitutive_high
comp20025_c0	95.21	81.19	45.95	98.01	125.98	137.42	constitutive_high
comp20026_c0	106.92	49.42	76.52	53.67	122.27	102.75	constitutive_high
comp20059_c0	32.87	201.09	436.09	200.98	82.13	49.79	constitutive_high
comp20082_c0	73.98	38.58	80.73	44.96	80.38	51.01	constitutive_high
comp20089_c0	36.24	40.27	34.03	54.16	35.88	37.27	constitutive_high
comp20129_c0	43.17	46.31	57.13	48.74	35.96	31.3	constitutive_high
comp20131_c0	763.58	643.67	1372.42	603.01	1466.33	820.86	constitutive_high
comp20183_c0	74.33	129.52	202.21	151.05	129.17	216.13	constitutive_high
comp20190_c0	47.44	122.33	140.21	132.84	93.49	88.69	constitutive_high
comp20227_c0	90.63	241.58	502.53	253.34	183.68	109.47	constitutive_high
comp20278_c0	85.78	357.47	138.68	374.17	72.81	238.09	constitutive_high
comp20326_c0	149.34	96.74	136.58	101.32	207.88	135.87	constitutive_high
comp20330_c0	32.21	44.24	40.66	45.38	43.46	32.38	constitutive_high
comp20365_c0	76.06	34.47	61.59	31.17	61.93	94.27	constitutive_high
comp20373_c0	135.94	129.91	236.57	114.28	191.46	170.86	constitutive_high
comp20381_c0	1782.84	814.91	1621.18	996.31	1435.42	1665.71	constitutive_high
comp20422_c0	42.52	54.34	55.75	55.88	47.61	59.45	constitutive_high
comp20471_c0	48.4	65.47	169.85	82.93	66.66	77.22	constitutive_high
comp20517_c0	68.91	58.41	46.15	65.44	112.43	62.01	constitutive_high
comp20551_c0	60.45	44.3	75.42	49.93	64.87	56.13	constitutive_high
comp20590_c0	48.85	30.39	34.46	33.79	36.54	51.13	constitutive_high
comp20593_c0	68.46	100.5	119.02	116.65	66.88	115.87	constitutive_high
comp20597_c0	116.49	356.94	121.89	511.67	181.49	207.62	constitutive_high
comp20636_c0	123.27	426.11	189.53	462.77	283.09	281.52	constitutive_high
comp20639_c0	198.72	355.31	229.32	322.22	228.89	284.25	constitutive_high
comp20672_c0	72.93	37.15	89.92	41.76	58.75	42.91	constitutive_high
comp20674_c0	70.77	29.12	58.03	29.99	78.18	31.44	constitutive_high
comp20684_c0	36.56	202.63	69.52	178.43	118.15	99.27	constitutive_high
comp20694_c0	91.24	69.44	89.86	73.08	99.48	74.77	constitutive_high
comp20707_c0	181.32	99.31	299.57	86.51	167.38	204.87	constitutive_high
comp20738_c0	140.95	353.25	216.54	374.05	366.54	651.29	constitutive_high
comp20790_c0	127.34	175.95	105.67	237.79	133.33	129.97	constitutive_high
comp20818_c0	53.22	26.63	37.84	30.94	44.65	38.62	constitutive_high
comp20835_c0	234.7	70.17	197.19	65.29	181.11	132.85	constitutive_high
comp20851_c0	146.62	30.98	34	31.53	127.6	56.17	constitutive_high
comp20855_c0	121.09	38.14	157.74	41.46	110.19	40.3	constitutive_high
comp20861_c0	54.65	36.04	74.04	44.53	39.2	31.27	constitutive_high
comp20864_c0	111.62	75.96	69.8	102.74	74.74	62.3	constitutive_high
comp20878_c0	36.44	29.69	32.83	36.67	43.89	37.6	constitutive_high
comp20890_c0	90.98	56.25	95.12	63.67	178.26	194.03	constitutive_high
comp20964_c0	91.46	55.63	122.34	62.86	72.67	48.01	constitutive_high
comp20965_c0	66.55	60.65	35.75	70.91	101.89	157.63	constitutive_high
comp21014_c0	78.72	49.39	43.17	64.43	75.53	77.25	constitutive_high
comp21049_c0	52.45	101.87	40.42	123.2	92.67	63.69	constitutive_high
comp21069_c0	87.15	181.87	228.65	167.51	175.06	643.44	constitutive_high
comp21078_c0	28.27	62.68	59.45	74.68	39.07	249.2	constitutive_high
comp21117_c0	46.54	54.05	82.02	58.26	66.83	63.88	constitutive_high
comp21126_c0	97.7	250.94	147.14	268.76	219.29	202.18	constitutive_high
comp21142_c0	37.08	42.16	41.14	41.67	43.34	35.17	constitutive_high
comp21197_c0	82.9	33.58	78.9	39.83	51.26	40.67	constitutive_high
comp21211_c0	570.47	247.71	838.03	322.01	436.17	525.38	constitutive_high
comp21250_c0	47.11	49.67	75.92	49.79	44.54	47.8	constitutive_high
comp21252_c0	32.35	47.05	26.59	55.15	39.62	93.06	constitutive_high
comp21271_c0	289.29	1946.64	875.21	1701.78	765.34	872.65	constitutive_high
comp21290_c0	34.73	95.97	70.36	98.85	65.61	65.21	constitutive_high
comp21311_c0	47.78	30.79	45.09	38.95	43.87	38.48	constitutive_high
comp21324_c0	32.21	93.47	159.26	88.65	54.37	35.78	constitutive_high
comp21325_c0	43.71	49.83	26.34	49.4	52.82	36.23	constitutive_high
comp21340_c0	182.7	147.49	162.67	153.6	247.79	208.9	constitutive_high
comp21343_c0	1236.66	1204.72	2543.83	1045.11	1809.23	1925.12	constitutive_high
comp21353_c0	119.2	95.44	117.14	101.12	196.39	137.81	constitutive_high
comp21355_c0	81.62	124.02	269.95	132.16	122.22	104.08	constitutive_high
comp21356_c0	58.42	28.41	27.93	29.5	49.16	35.05	constitutive_high
comp21371_c0	1984.28	1279.4	2212.34	1279.18	1412.24	2779.53	constitutive_high
comp21378_c0	404.81	4380.35	1377.88	4111.78	1393.26	1488.48	constitutive_high
comp21400_c0	70.71	50.85	33.38	51	106.29	52.43	constitutive_high
comp21429_c0	29.33	58.23	37.75	72.46	30.57	53	constitutive_high
comp21439_c0	94.77	28.27	62.49	31.27	90.04	53.65	constitutive_high
comp21444_c0	43.01	34.66	66.15	32.34	43.41	47.94	constitutive_high
comp21445_c0	92.95	36.56	47.12	35.91	117.26	48.28	constitutive_high
comp21453_c1	78.89	42.93	60.16	49.21	75.98	81.73	constitutive_high
comp21462_c0	513.32	280.38	718.14	332.34	653.55	529.52	constitutive_high
comp21464_c0	70.68	53.37	62.7	56.41	84.16	70.33	constitutive_high
comp21481_c0	281.47	140.51	116.91	149.87	202.74	1703.51	constitutive_high
comp21488_c0	101.98	77.6	160.86	77.03	104.15	115.46	constitutive_high
comp21509_c0	134.8	26.74	46.56	48.68	68.99	64.71	constitutive_high
comp21530_c0	53.2	46.42	55.17	48.13	64.22	80.46	constitutive_high
comp21533_c0	213.58	27.64	54.32	34.79	147.33	60.88	constitutive_high
comp21546_c0	1056.84	1204.48	2612.99	920.81	1965.73	1787.52	constitutive_high
comp21556_c0	27.52	30.45	39.01	30.58	30.5	35.38	constitutive_high
comp21575_c0	59.95	351.68	155.36	390.56	102.06	76.97	constitutive_high
comp21595_c0	59.09	40.24	37.58	40.19	85.79	34.28	constitutive_high
comp21632_c0	52.51	166.18	123.35	160.2	27.89	97.38	constitutive_high
comp21641_c0	110.41	42.26	63.85	52.19	112.06	49.83	constitutive_high
comp21642_c0	141.18	50.64	101.05	59.83	153.77	111.73	constitutive_high
comp21659_c0	71.23	179.07	83.52	215.87	75.05	115.8	constitutive_high
comp21697_c0	1002.75	715.49	1333.25	666.26	1223.66	1187.65	constitutive_high
comp21709_c0	42.24	48.08	68.94	67.12	37.24	55.82	constitutive_high
comp21737_c0	71.59	49.77	131.49	50.84	74.03	34.09	constitutive_high
comp21746_c0	150.79	32.96	153.9	26.46	169.4	47.81	constitutive_high
comp21748_c0	49.53	46.59	46.85	45.52	41.71	31.72	constitutive_high
comp21896_c0	418.2	523.5	633.69	566.8	412.61	429.4	constitutive_high
comp21904_c0	113.16	128.18	211.22	151.03	129.61	185.61	constitutive_high
comp21906_c0	99.26	67.13	52.57	73.73	108.64	138.72	constitutive_high
comp21922_c0	96.42	112.49	85.06	105.53	139.65	135.02	constitutive_high
comp21925_c0	106.74	570.62	335.2	475.4	283.93	318.9	constitutive_high
comp21930_c0	41.03	84.07	41.8	107.99	89.15	59.69	constitutive_high
comp21948_c0	44.16	28.31	26.33	32.92	48.29	26.99	constitutive_high
comp21966_c0	2899.78	1493.97	2906.59	1826.61	2889.15	2934.06	constitutive_high
comp21973_c0	56.83	145.68	467.58	99.21	82.6	57.66	constitutive_high
comp21976_c0	62.86	151.64	117.11	129.87	84.96	312.93	constitutive_high
comp21988_c1	75.37	70.19	68	58.99	73.08	113.68	constitutive_high
comp21992_c0	232.01	105.11	111.9	123.01	230.69	197.73	constitutive_high
comp22000_c0	56.48	34.19	31.4	38.49	63.41	46.03	constitutive_high
comp22010_c0	79.66	372.79	173.17	371.68	176.24	189.11	constitutive_high
comp22011_c0	54.06	38.92	40.95	47.31	48.75	32.49	constitutive_high
comp22039_c0	59.94	46.78	61.5	55.53	58.52	39.47	constitutive_high
comp22066_c0	127.42	122.41	168.69	123.4	172	595.11	constitutive_high
comp22099_c0	185.81	89.21	112.2	119.54	168.93	163.73	constitutive_high
comp22137_c0	2626.22	1914.71	4375.67	1839.11	3818.89	3445.12	constitutive_high
comp22167_c0	126.03	72.55	78.84	84.28	112.9	107.94	constitutive_high
comp22223_c0	53.17	70.8	52.88	92.33	74.74	72.96	constitutive_high
comp22247_c0	114.23	28.05	44.71	26.69	86.63	44.01	constitutive_high
comp22251_c0	110.23	106.46	179.3	103.46	119.97	152.44	constitutive_high
comp22285_c0	88.44	42.24	88.2	56.56	65.35	51.07	constitutive_high
comp22298_c0	162.23	225.39	593.74	232.94	177.96	133.17	constitutive_high
comp22307_c0	126.95	50.64	116.18	53.08	65.16	75.62	constitutive_high
comp22321_c0	143.21	301.49	338.29	313.25	138.58	166.5	constitutive_high
comp22326_c0	106.41	47.01	58.74	54.4	95.45	65.27	constitutive_high
comp22374_c0	643.61	298.04	697.95	301.07	664.61	1484.56	constitutive_high
comp22382_c0	70.03	74.02	66.82	106.24	73.47	71.59	constitutive_high
comp22389_c0	101.16	33.2	77.8	42.63	69	53.33	constitutive_high
comp22390_c0	136.06	78.77	323.16	71.56	148.92	97.42	constitutive_high
comp22396_c0	60.36	66.57	61.58	73.59	67.09	69.61	constitutive_high
comp22397_c0	43.53	28.25	29.51	34.79	41.26	33.1	constitutive_high
comp22404_c0	43.51	63.1	77.22	61.52	60.02	59.17	constitutive_high
comp22409_c0	138.59	968.69	315.43	977.3	409.44	453.09	constitutive_high
comp22420_c0	230.53	175.67	198.11	225.94	246.44	468.25	constitutive_high
comp22424_c0	205.98	125.81	79.09	121.58	80.7	173.97	constitutive_high
comp22449_c0	1074.86	933.75	1620.11	753.17	1488.12	1221.54	constitutive_high
comp22461_c0	49.92	28.54	57.66	33.06	43.92	45.01	constitutive_high
comp22462_c0	128.54	629.1	361.3	671.6	301.7	375.56	constitutive_high
comp22476_c0	191.72	1499.44	543.28	1462.05	598.2	660.74	constitutive_high
comp22490_c0	63.39	233.43	113.21	235.8	235.45	169.44	constitutive_high
comp22500_c0	95.58	107.13	138.28	98.6	111	130.82	constitutive_high
comp22501_c0	102.35	42.62	69.88	49.86	77.03	36.69	constitutive_high
comp22505_c0	74.57	48.47	84.21	56.23	73.21	69.47	constitutive_high
comp22509_c0	3026.87	1707.73	4116.86	2072.98	3092.01	2844.71	constitutive_high
comp22512_c0	143.62	102.63	174.58	123.23	171.15	186.12	constitutive_high
comp22522_c0	1312.07	541.75	671.89	632.54	621.46	994	constitutive_high
comp22546_c0	122.51	417.78	208.54	384.35	242.3	233.6	constitutive_high
comp22562_c0	172.25	159.74	134.34	158.02	323.34	232.13	constitutive_high
comp22567_c0	146.19	193.3	210.5	222.35	155.42	79.61	constitutive_high
comp22614_c0	28.58	219.72	97.24	242.37	149.87	102.7	constitutive_high
comp22617_c0	39.68	33.26	71.31	28.52	42.37	27.21	constitutive_high
comp22625_c0	101.31	182.99	129.88	195.38	132.66	134.12	constitutive_high
comp22627_c0	1335.62	790.87	1858.01	857.25	1296.91	1317.93	constitutive_high
comp22662_c0	514.77	210.23	662.25	220.54	479.02	414.76	constitutive_high
comp22670_c0	28.64	63.52	33.39	74.2	28.57	28.08	constitutive_high
comp22677_c0	54.44	88.29	221.46	88.55	63.29	102.78	constitutive_high
comp22693_c0	46.03	102.33	66.17	101.3	55.11	195.88	constitutive_high
comp22711_c0	63.64	38.79	37.63	44.78	71.81	49.86	constitutive_high
comp22713_c0	123.42	77.22	96.2	96.05	150.2	106.3	constitutive_high
comp22720_c0	190.62	558.34	303.13	743.38	717.58	2373.49	constitutive_high
comp22722_c0	83.52	31.52	64.45	34.07	105	64.99	constitutive_high
comp22743_c0	261.67	86.08	152.25	93.53	150.17	100.73	constitutive_high
comp22757_c0	103.75	58.22	90.52	56.06	95.59	76.19	constitutive_high
comp22796_c0	87.25	61.08	71.34	62.33	114.33	86.28	constitutive_high
comp22800_c0	201.52	127.32	434.87	126.79	160.82	149.19	constitutive_high
comp22806_c0	1953.83	6908.63	3382.64	8269.78	2140.58	2753.97	constitutive_high
comp22808_c1	296.2	137.78	376.35	128.12	476.04	162.3	constitutive_high
comp22811_c0	57.05	30.73	45.1	31.44	44.94	41.12	constitutive_high
comp22817_c0	97.81	64.44	106.42	74.32	80.83	91.96	constitutive_high
comp22820_c0	107.74	71.56	166.61	76.72	135.37	50.56	constitutive_high
comp22845_c0	37.73	72.49	36.4	90.1	60.76	58.87	constitutive_high
comp22852_c0	117.93	37.24	40.73	44.14	124.01	65.34	constitutive_high
comp22862_c0	43.03	33.18	54.9	38.72	58.87	54.42	constitutive_high
comp22864_c0	981.62	664.43	625.4	871.26	722.57	726.28	constitutive_high
comp22879_c0	39.94	36.31	86.68	33.03	52.24	42.71	constitutive_high
comp22889_c0	97.28	103.35	63.03	109.83	84.48	109.08	constitutive_high
comp22903_c0	44.91	70	27.98	74.26	59.24	63.23	constitutive_high
comp22915_c0	89.57	67.86	95.27	65.46	117.29	80.78	constitutive_high
comp22918_c0	57.45	58.95	75.08	66.29	40.55	96.13	constitutive_high
comp22921_c0	97.87	74.62	102.35	75.65	100.58	109.93	constitutive_high
comp22926_c0	51.68	67.61	138.07	79.75	52.59	153.14	constitutive_high
comp22943_c0	36.6	28.39	64.55	31.02	48.81	57.02	constitutive_high
comp22950_c0	103.57	187.27	379.11	174.52	87.77	167.17	constitutive_high
comp22951_c0	58.06	51.48	42	64.16	47.86	48.39	constitutive_high
comp22975_c0	87.65	83.82	98.25	81.32	81.62	94.89	constitutive_high
comp22976_c0	600.45	140.53	365.44	212.38	479.95	405.09	constitutive_high
comp22977_c0	1419.54	1313.58	1821.09	1419.09	878.19	3506.31	constitutive_high
comp22987_c1	249.05	141.84	176.47	154.86	210.03	238.77	constitutive_high
comp22995_c0	122.95	71.93	95.38	92.26	95.83	118.29	constitutive_high
comp23003_c0	222.12	1641.56	736.38	1308.58	864.26	747.52	constitutive_high
comp23005_c0	52.58	43.59	34.83	36.48	50.71	50.96	constitutive_high
comp23006_c0	32.4	40.15	60.46	34.44	34.67	30.73	constitutive_high
comp23007_c0	69.8	228.35	90.33	294.07	105.9	159.57	constitutive_high
comp23021_c0	79.44	67.97	68.93	82.57	65.33	92.19	constitutive_high
comp23024_c0	44.31	145.31	87.74	155.99	75.22	95.81	constitutive_high
comp23034_c0	70.42	26.8	55.98	41.4	64.09	54.01	constitutive_high
comp23042_c0	129.78	92.09	158.36	93.99	136.23	109.82	constitutive_high
comp23048_c0	167.38	700.16	302.8	826.66	329.14	327.48	constitutive_high
comp23101_c0	137.32	28.94	122.63	32.36	93.97	57.39	constitutive_high
comp23108_c0	41.31	26.03	38.61	26.51	57.64	44.87	constitutive_high
comp23121_c0	131.53	113.62	43.22	136.78	253.69	172.87	constitutive_high
comp23124_c0	58.41	77.17	92.4	80.22	76.7	36.33	constitutive_high
comp23144_c0	2763.23	1684.11	3827.09	1867.64	2609.54	2843.54	constitutive_high
comp23151_c0	30.03	129.78	85.31	121.28	49.69	49.12	constitutive_high
comp23152_c0	105.59	141.27	260.69	159.81	156.35	98.19	constitutive_high
comp23153_c0	84.68	195.97	119.54	254.81	172.43	170.27	constitutive_high
comp23157_c0	96.16	114.11	188.93	119.4	139.99	226.92	constitutive_high
comp23160_c0	2210.54	1589.24	3911.9	1498.27	2722.03	2366.86	constitutive_high
comp23164_c0	90.29	43.91	144.9	54.74	63.79	105.67	constitutive_high
comp23174_c0	55.44	70.75	48.28	74.91	51.71	70.21	constitutive_high
comp23175_c0	151.03	58.4	125.66	75.64	111.91	97.1	constitutive_high
comp23183_c0	50.11	32.92	165.88	32.22	44.29	33.31	constitutive_high
comp23192_c0	29.07	30.29	33.53	32.85	34.07	27.02	constitutive_high
comp23214_c0	1669.46	50.23	86.78	52.56	2077.09	377.78	constitutive_high
comp23221_c0	43.56	87.63	52.94	97.03	60.87	86.56	constitutive_high
comp23229_c0	92.75	94.2	129.73	100.85	90.63	114.85	constitutive_high
comp23232_c0	164.22	156.58	106.71	205.46	170.31	251.9	constitutive_high
comp23233_c0	389.47	256.98	546	244.71	495.21	477.6	constitutive_high
comp23239_c0	239.62	298.8	402.66	332.75	224.53	566.91	constitutive_high
comp23243_c0	115.22	38.64	80.43	36.9	69.63	59.6	constitutive_high
comp23249_c0	718.02	517.18	951.67	479.41	1028.35	756.55	constitutive_high
comp23256_c0	48.94	26.55	49.89	26.47	68.16	32.59	constitutive_high
comp23259_c0	38.24	132.93	72.39	154.58	39.11	112.65	constitutive_high
comp23278_c0	31.31	26.31	34.2	26.48	37.53	36.87	constitutive_high
comp23279_c0	1202.09	1030.95	2808.14	1025.29	1643.59	1751.47	constitutive_high
comp23285_c0	146.1	236.22	466.17	245.51	149.24	168.72	constitutive_high
comp23321_c0	30.95	57.27	72.35	44.38	32.99	52.99	constitutive_high
comp23326_c0	98.86	318.11	397.87	297.78	150.12	278.63	constitutive_high
comp23332_c0	155.67	115.91	176.16	124.54	143.55	132.07	constitutive_high
comp23399_c0	44.11	26.27	39.56	29.65	37.38	37.54	constitutive_high
comp23432_c0	382.94	188.08	438.56	310.89	296.37	367.21	constitutive_high
comp23461_c0	70.77	166.47	180.03	148.98	59.93	224.79	constitutive_high
comp23471_c0	43.21	132.75	95.54	133.67	103.03	78.04	constitutive_high
comp23479_c0	109	89.89	120.86	92.81	128.09	90	constitutive_high
comp23524_c2	59.95	52.77	78.23	46.83	111.66	70.2	constitutive_high
comp23544_c0	33.16	54.33	39.56	57.08	59.97	138.76	constitutive_high
comp23549_c1	677.13	179.89	632.1	230.2	426.67	282.78	constitutive_high
comp23572_c0	215.24	1371.87	658.42	1272.55	731.04	575.52	constitutive_high
comp23588_c0	324.74	201.16	449.49	230.91	280.58	316.1	constitutive_high
comp23597_c0	155.4	195.43	287.79	250.16	204.21	117.18	constitutive_high
comp23601_c0	214.69	95.41	267.2	128.31	237.29	162.93	constitutive_high
comp23609_c0	964.81	765.6	1714.23	729.54	1332.64	1168.18	constitutive_high
comp23612_c0	52.51	33.53	38.73	41.2	47.28	56.5	constitutive_high
comp23616_c0	117.73	36.57	94.41	43.61	118.98	72.9	constitutive_high
comp23623_c0	56.88	46.99	54.03	57.86	65.36	70.03	constitutive_high
comp23626_c0	169	68.82	121.16	91.1	132.4	116.91	constitutive_high
comp23628_c0	50.5	47.81	41.84	55.44	41.09	40.33	constitutive_high
comp23632_c0	61.63	35.98	76.81	40.4	71.13	43.34	constitutive_high
comp23650_c0	45.59	36.89	64.74	39.63	41.38	38.83	constitutive_high
comp23664_c0	37.6	49.69	78.86	68.63	51.99	73.82	constitutive_high
comp23674_c1	152.17	178.37	294.65	164.75	190.19	269.85	constitutive_high
comp23683_c0	35.94	191.45	44.96	211.32	46.5	81.47	constitutive_high
comp23690_c0	31.55	61.9	30.26	63.13	47.59	47.89	constitutive_high
comp23706_c0	1035.18	924.72	2101.12	792.04	1312.59	1244.41	constitutive_high
comp23708_c2	44.58	31.22	94.48	28.2	28.91	47.31	constitutive_high
comp23746_c0	120.15	49.57	150.46	51.97	98.88	105.27	constitutive_high
comp23757_c2	1393.56	1260.82	3248.05	1146.34	1902.61	2104.73	constitutive_high
comp23772_c0	418.37	433.18	244.76	468.1	434.83	384.59	constitutive_high
comp23775_c0	72.29	70.33	123.67	71.21	62.89	96.24	constitutive_high
comp23804_c0	51.13	78.59	99.75	77.39	64.14	76.82	constitutive_high
comp23824_c0	80.1	72.31	27.36	77.81	59.53	59.1	constitutive_high
comp23851_c0	60.44	38.88	33.95	48.78	47.28	48.3	constitutive_high
comp23868_c0	60.6	40.89	80.98	54.4	57.49	52.53	constitutive_high
comp23878_c0	250.6	96.86	333.01	114.38	162.68	182.12	constitutive_high
comp23887_c0	120.69	64.44	80.42	67.97	100.7	87.71	constitutive_high
comp23892_c0	39.36	34.43	35.8	33.67	37.81	39.04	constitutive_high
comp23894_c0	172.82	238.75	410.08	292.4	216.41	2336.83	constitutive_high
comp23902_c0	190.9	981.74	477.33	1002.58	446.68	508.73	constitutive_high
comp23906_c0	88.58	37.25	58.19	37.98	61.49	52.93	constitutive_high
comp23930_c0	58.14	71.1	47.8	75.79	93.19	68.86	constitutive_high
comp23950_c0	33.7	26.73	29.12	31.41	32.36	32.65	constitutive_high
comp23960_c0	81.43	56.41	156.27	65.64	86.33	84.78	constitutive_high
comp23976_c0	72.3	85.58	61.29	82.77	89.87	130.07	constitutive_high
comp23984_c0	101.8	126.02	72.57	164.93	90.05	88.27	constitutive_high
comp23993_c0	120.5	56.25	82.1	62.69	112.74	85.88	constitutive_high
comp24002_c0	44.63	29.83	33.12	34.46	54.43	37.09	constitutive_high
comp24017_c0	38.58	34.18	28.72	40.36	43.95	28.51	constitutive_high
comp24023_c0	94.12	72.91	86.24	84.73	134.73	84.74	constitutive_high
comp24031_c0	134.6	75.3	92.7	80.1	182.8	131.07	constitutive_high
comp24033_c0	58.09	30.55	63.72	27.58	55.61	39.28	constitutive_high
comp24057_c0	42.34	31.12	48.04	33.62	44.89	27.98	constitutive_high
comp24064_c0	198.53	199.52	302.57	242.38	196.1	218.75	constitutive_high
comp24068_c0	200.92	170.33	176.81	180.4	163.4	181.3	constitutive_high
comp24075_c0	143.43	58.88	81.43	73.41	92.58	93.71	constitutive_high
comp24081_c0	47.23	46.36	97.32	44.26	86.43	38.83	constitutive_high
comp24083_c1	37.83	87.24	39.19	88.99	65.58	61.93	constitutive_high
comp24085_c0	42.61	144.91	114.99	148.29	120.91	41.43	constitutive_high
comp24086_c0	45.08	64.41	162.12	70.9	63.32	49.39	constitutive_high
comp24133_c1	88.39	27.96	31.52	31.17	57.59	43.01	constitutive_high
comp24156_c0	36.67	87.06	175.87	99.3	59.61	81.64	constitutive_high
comp24176_c0	45.87	31.62	112.61	32.2	56.46	34.11	constitutive_high
comp24188_c0	140.99	161	107.18	186.28	206.85	248.15	constitutive_high
comp24191_c0	72.5	41.82	68.68	39.8	72.26	50.28	constitutive_high
comp24195_c0	51.94	43.71	43.77	48.68	52.35	52.64	constitutive_high
comp24197_c0	150.14	120.42	102.24	138.63	203	176.57	constitutive_high
comp24198_c0	1722.18	1108.01	2791.37	1037.61	2117.1	1616.72	constitutive_high
comp24201_c0	57.14	138.88	61.87	155.21	86.94	108.12	constitutive_high
comp24205_c1	114.44	509.59	343.73	528.33	217.07	331.18	constitutive_high
comp24211_c0	82.23	40.72	87.78	48.02	63.91	45.63	constitutive_high
comp24212_c0	36.98	26.59	33.07	26.86	52.33	44.38	constitutive_high
comp24226_c0	86.33	375.39	168.62	413.03	180.35	181.73	constitutive_high
comp24237_c0	118.52	94.53	100.42	131.82	87.45	114.52	constitutive_high
comp24254_c0	61.23	40.29	53.81	57.03	39.27	52.71	constitutive_high
comp24267_c0	189.54	102.94	392.39	95.35	210.05	147.68	constitutive_high
comp24272_c0	64.94	54.91	50.95	71.28	45.41	36.62	constitutive_high
comp24276_c0	47.07	141.64	157.9	143.79	66.3	595.16	constitutive_high
comp24311_c0	95.15	100.93	171.79	104.42	95.75	86.55	constitutive_high
comp24323_c0	58.9	34.67	53.96	49.84	43.61	42.46	constitutive_high
comp24325_c0	125.48	57.14	46.4	53.68	93.67	63.26	constitutive_high
comp24334_c0	783.8	556.93	1432.03	517.9	973.25	837.22	constitutive_high
comp24357_c0	212.78	51	115.44	67.17	136.04	126.85	constitutive_high
comp24372_c0	48.64	35.32	28.98	40.58	35.69	36.23	constitutive_high
comp24379_c0	28.57	30.78	35.43	30.1	29.28	38.42	constitutive_high
comp24381_c0	66.31	45.57	46.21	48.34	62.29	45.73	constitutive_high
comp24386_c0	109.97	40.79	85.58	44.54	29.01	41.36	constitutive_high
comp24387_c0	45.56	69.83	64.84	67	64.02	972.34	constitutive_high
comp24395_c0	55.45	39.94	54.42	41.76	50.1	52.55	constitutive_high
comp24397_c0	970.54	674.63	921.69	731.46	288.7	11891.8	constitutive_high
comp24428_c0	189.15	53.07	167.27	66.53	84.5	104.41	constitutive_high
comp24440_c0	47.04	86.92	87.53	105.33	35.88	166.35	constitutive_high
comp24446_c0	253.71	48.14	48.78	56.43	121.83	80.94	constitutive_high
comp24459_c0	38.39	76.67	55.4	75.15	84.3	45.68	constitutive_high
comp24484_c0	113.65	201.98	425.98	187.63	159.52	149.4	constitutive_high
comp24489_c0	308.61	696.34	611.16	686.8	853.72	691.76	constitutive_high
comp24490_c0	81.3	96.34	497.28	87.22	73.72	104.11	constitutive_high
comp24495_c0	279.66	128.74	264.59	170.34	185.14	188.94	constitutive_high
comp24497_c0	65.63	56.38	119.63	65.73	57.16	68.05	constitutive_high
comp24516_c0	46.99	89.68	41.38	88.26	67.31	68.31	constitutive_high
comp24517_c0	41.16	66.24	39.44	56.77	72.25	78	constitutive_high
comp24527_c0	71.84	74.92	169.54	63.81	128.79	95.78	constitutive_high
comp24539_c0	204.19	170.83	284.67	187.32	225.55	191.32	constitutive_high
comp24569_c0	77.48	29.34	44.95	31.14	45.66	48.67	constitutive_high
comp24579_c0	78.85	41.47	104.68	44.21	86.56	56.37	constitutive_high
comp24594_c0	168.64	91.41	117.18	101.29	153.67	116.76	constitutive_high
comp24603_c0	52.97	50.19	64.41	58.04	57.42	52.61	constitutive_high
comp24622_c0	64.31	38.35	69.63	39.97	55.1	65.28	constitutive_high
comp24628_c0	74.15	136.82	87.76	154.22	96.31	91.71	constitutive_high
comp24656_c0	1333.49	1392.96	3313.62	1205.16	2087.43	2016.72	constitutive_high
comp24661_c0	102.84	53.06	77.06	67.55	57.29	74.84	constitutive_high
comp24694_c0	586.57	81.8	254.48	92.92	409.82	413.08	constitutive_high
comp24715_c0	30.29	148.69	233.59	169.65	61.49	97.32	constitutive_high
comp24719_c0	81.28	37.9	55.18	44.17	66.89	43.31	constitutive_high
comp24733_c0	53.33	137	302.77	127.8	71.62	105.87	constitutive_high
comp24741_c1	91.36	35.89	54.75	33.58	70.62	62.44	constitutive_high
comp24761_c0	29.01	49.19	44.33	53.72	51.33	37.25	constitutive_high
comp24765_c0	42.72	34.74	38.11	35.1	44.93	40.02	constitutive_high
comp24782_c0	55.28	108.57	68.14	101.06	83.58	81.1	constitutive_high
comp24785_c0	125.83	69.05	114.19	80.09	110.27	114.66	constitutive_high
comp24805_c0	284.07	37.61	50.37	45.57	188.36	73.78	constitutive_high
comp24809_c0	91.44	37.72	52.04	38.42	67.99	49.32	constitutive_high
comp24820_c0	118.99	52.12	42.74	51.09	128.99	63.43	constitutive_high
comp24825_c0	55.88	156.48	49.93	142.87	123.24	167.11	constitutive_high
comp24829_c0	166.63	219.45	269.97	234.33	272.58	641.02	constitutive_high
comp24837_c0	58.73	29.88	42.86	32.67	48.43	59.27	constitutive_high
comp24839_c0	53.17	243.28	220.61	213.28	203.55	297.76	constitutive_high
comp24843_c0	30.98	110.85	63.48	89.27	29.62	41.99	constitutive_high
comp24875_c0	66	86.07	212.45	96.76	154.87	31.1	constitutive_high
comp24889_c0	110.04	46.81	140.06	57.53	88.17	70.57	constitutive_high
comp24899_c0	87.08	35.63	65.3	33.36	58.72	57.5	constitutive_high
comp24926_c0	33.54	78	200.08	74.72	30.55	73.24	constitutive_high
comp24938_c0	51.15	36.87	70	26.77	35.68	31.5	constitutive_high
comp24967_c0	2487.19	1388.03	3600.19	1391.75	2802.23	2566.47	constitutive_high
comp24971_c0	1000.14	998.67	3008.86	862.56	1097.7	1154.47	constitutive_high
comp24972_c0	120.77	34.26	43	28.76	61.89	47.63	constitutive_high
comp24991_c0	66.43	32.43	27.39	33.71	67.52	77.82	constitutive_high
comp25002_c0	46.24	42.68	48.38	42.52	46.62	33.14	constitutive_high
comp25014_c0	50.93	98.32	80.33	95.58	72.41	69.35	constitutive_high
comp25024_c1	114.55	36.97	90.74	36.3	73.66	50.4	constitutive_high
comp25040_c0	235.16	63.91	167.74	74.78	154.74	193.89	constitutive_high
comp25047_c1	44.92	111.7	262	126.68	77.87	113.18	constitutive_high
comp25059_c0	133.23	220.98	127.72	232.34	151.47	240.42	constitutive_high
comp25062_c0	72.89	59.72	108.43	68.7	38.91	74.52	constitutive_high
comp25069_c0	165.53	90.6	95	134.97	197.35	169.38	constitutive_high
comp25071_c1	105.89	40.71	42.51	42.53	71.48	57.6	constitutive_high
comp25106_c0	1320.52	961.22	1909.67	962.07	1333.48	1555.51	constitutive_high
comp25111_c0	32.17	36.43	29.21	46.76	38.82	44.9	constitutive_high
comp25133_c1	104.43	180.72	580.66	248.21	56.8	83.21	constitutive_high
comp25148_c0	69.11	195.28	68	160.46	157.34	171.27	constitutive_high
comp25149_c0	219.21	313.04	105.83	333.77	328.25	236.44	constitutive_high
comp25156_c0	1029.01	748.91	2018.46	799.45	1216.38	1175.33	constitutive_high
comp25177_c0	161.8	69.96	164.24	81.44	175.22	148.92	constitutive_high
comp25191_c0	70.14	27.26	57.68	32.5	75.11	60.28	constitutive_high
comp25214_c0	75.98	75.78	67.4	76.8	76.81	133.86	constitutive_high
comp25215_c0	56.9	32.79	32.73	36.97	43.08	46.95	constitutive_high
comp25216_c0	234.12	80.36	228.34	77.45	134.29	111.75	constitutive_high
comp25234_c0	72.81	40.61	98.97	43.19	60.08	59.4	constitutive_high
comp25241_c0	50.84	63.39	219.02	63.67	41.7	34.11	constitutive_high
comp25253_c0	115.7	64.46	177.05	85.84	104.16	87.23	constitutive_high
comp25256_c0	100.85	34.68	26.62	38.94	98.3	43.99	constitutive_high
comp25266_c0	117.59	164.9	144.11	169.07	172.48	160.82	constitutive_high
comp25274_c0	42.14	39.83	30.5	43.65	32.08	54.34	constitutive_high
comp25275_c0	89.25	78.54	117.01	78.21	103.88	102.75	constitutive_high
comp25290_c0	98.05	35.75	81.41	42.73	81.69	59.52	constitutive_high
comp25297_c0	48.49	45.73	93.64	44.56	56.58	59.07	constitutive_high
comp25303_c0	39.26	46.19	73.22	49.04	29.12	67.85	constitutive_high
comp25317_c0	50	50.21	58.41	45.57	55.55	46.19	constitutive_high
comp25320_c0	643.19	498.28	330.44	457	693.35	470.9	constitutive_high
comp25326_c0	47.46	42.11	47.75	46.87	57.05	45.64	constitutive_high
comp25329_c0	58.16	31.67	77.05	32.06	57.18	44.14	constitutive_high
comp25335_c1	33.02	27.31	47.52	29.66	33.14	83.05	constitutive_high
comp25353_c0	314.66	1688.48	935.45	1531.8	667.65	842.31	constitutive_high
comp25359_c0	70.01	27.91	46.39	27.1	63.55	53.36	constitutive_high
comp25365_c0	29.67	41.89	33.95	36.43	42.81	42.06	constitutive_high
comp25374_c0	109.38	93.77	182.79	103.82	98.22	155.56	constitutive_high
comp25395_c0	78.09	63.33	81.02	64.53	83.44	111.93	constitutive_high
comp25397_c0	42.83	62.44	88.83	80.29	60.55	60.36	constitutive_high
comp25405_c3	162.98	167.63	241.55	189.33	168.61	244.26	constitutive_high
comp25406_c0	902.57	499.84	166.4	596.66	397.66	439.66	constitutive_high
comp25411_c0	121.96	85.73	142.47	108.12	126.17	188.23	constitutive_high
comp25417_c0	61.15	71.99	53.07	70.61	70.35	41.4	constitutive_high
comp25419_c0	46.07	58.11	56.18	55.02	50.93	56.87	constitutive_high
comp25424_c0	74.32	99.7	172.52	96.42	68.13	96.29	constitutive_high
comp25426_c0	70.66	558.9	282.34	477.6	197.3	172.32	constitutive_high
comp25435_c0	39.92	57.99	51.41	52.23	37.63	62.82	constitutive_high
comp25441_c0	137.2	536.42	333.44	572.91	182.2	220.01	constitutive_high
comp25453_c0	85.67	31.63	51.25	36.77	60.53	75.08	constitutive_high
comp25454_c0	235.68	106.08	343.19	104.78	245.72	142.6	constitutive_high
comp25482_c1	347.92	68.5	188.68	90.04	144.27	150.33	constitutive_high
comp25491_c0	156.83	45.15	57.88	63.82	90.11	80.61	constitutive_high
comp25508_c0	101.23	173.71	595.58	227.94	103.39	171.46	constitutive_high
comp25522_c0	160.65	106.87	206.26	121.49	116.72	167.68	constitutive_high
comp25528_c0	32.96	38.3	53.67	38.68	42.37	31.12	constitutive_high
comp25531_c0	75.52	32.28	28.57	33.95	91.96	28.97	constitutive_high
comp25540_c0	34.8	56.68	131.79	50.17	80.06	40.57	constitutive_high
comp25551_c0	97.63	80.19	210.96	107.64	69.85	97.4	constitutive_high
comp25552_c0	77.8	206.21	366.1	218.43	102.86	128.24	constitutive_high
comp25553_c1	80.03	186.31	273.86	184.21	63.28	108.25	constitutive_high
comp25555_c0	83.99	776.86	303	705.15	169.7	184.3	constitutive_high
comp25565_c0	75.71	31.14	60.54	40.73	53.97	42.71	constitutive_high
comp25567_c0	41.74	31.67	27.21	26.93	35.53	35.14	constitutive_high
comp25585_c0	38.23	29.39	31.93	31.38	44.17	43.31	constitutive_high
comp25639_c0	37.4	37.73	39.76	34.59	31.88	26.13	constitutive_high
comp25640_c0	60.41	36.83	29.81	59.34	30.75	44.05	constitutive_high
comp25641_c0	33.66	29	40.4	27.83	39.26	124.12	constitutive_high
comp25643_c0	86.12	111.79	156.58	92.13	114.18	104.27	constitutive_high
comp25649_c0	54.3	78.52	33.27	92.36	51.87	68.08	constitutive_high
comp25652_c0	29.59	32.42	49.16	29.95	45.39	28.61	constitutive_high
comp25657_c0	89.28	51.09	66.98	53.56	53.89	60.47	constitutive_high
comp25661_c0	40.07	34.1	34.07	38.68	28.87	30.48	constitutive_high
comp25671_c0	278.31	39.77	35.04	42.31	477.85	119.48	constitutive_high
comp25675_c0	67.94	62.56	47.51	72.62	90.56	103.82	constitutive_high
comp25684_c0	86.97	54.05	79.28	57.6	56.39	57.24	constitutive_high
comp25688_c0	76.29	127.61	97.34	172.1	115.81	177.45	constitutive_high
comp25693_c0	51.12	47.97	61.17	50.9	64.15	59.45	constitutive_high
comp25698_c0	169.39	79.39	102.71	83.89	185.27	131.17	constitutive_high
comp25702_c0	100.58	49.87	42.46	51.3	94.23	36.15	constitutive_high
comp25706_c0	50.16	285.13	153.15	298.37	102.7	132.15	constitutive_high
comp25707_c0	219.04	184.5	221.36	190.92	239.71	295.51	constitutive_high
comp25715_c0	160.09	47.11	53.31	58.79	122.22	49.21	constitutive_high
comp25723_c0	40.96	121.87	136.51	139.88	54.46	51.54	constitutive_high
comp25727_c1	42.96	94.46	71.24	72.06	76.95	105.05	constitutive_high
comp25732_c0	275.39	747.94	726.8	796.51	756.75	945.08	constitutive_high
comp25736_c0	28.55	42.27	67.02	38.64	40.5	29.92	constitutive_high
comp25739_c0	225.02	98.07	219.26	97.16	184.44	229.85	constitutive_high
comp25756_c0	38.86	80.01	131.85	102.45	88.74	47.08	constitutive_high
comp25763_c0	93.6	531.39	287.56	508.58	164.57	352.24	constitutive_high
comp25799_c1	285.53	1191.84	739.77	1215.79	500.46	484.5	constitutive_high
comp25812_c0	50.46	31.31	71.06	45.48	41.85	46.93	constitutive_high
comp25816_c0	36.86	35.03	30.28	43.88	37.34	38.11	constitutive_high
comp25828_c0	28.33	28.14	35.85	28.69	26.02	33.05	constitutive_high
comp25834_c1	209.14	44.59	47.74	50.68	100.61	75.36	constitutive_high
comp25836_c0	118.96	110.83	65.53	112.27	188.73	215.57	constitutive_high
comp25837_c0	257.7	211.71	357.18	211.7	501.03	354.32	constitutive_high
comp25850_c0	181.11	36.51	95.47	41.52	57.05	99.53	constitutive_high
comp25866_c0	382.95	928.22	576.39	983.74	247.36	735.03	constitutive_high
comp25867_c0	27.44	72.1	107.81	76.18	43.85	47.12	constitutive_high
comp25879_c0	56.39	270.35	95.23	297	69.76	160.81	constitutive_high
comp25898_c0	42.11	52.77	47.11	51.56	50.12	84.84	constitutive_high
comp25901_c0	65.09	42.91	56.2	43.71	57.33	40.85	constitutive_high
comp25902_c0	90.61	46.99	104.79	46.63	77.16	57.21	constitutive_high
comp25917_c1	78.22	63.85	78.85	83.97	91.74	93.49	constitutive_high
comp25925_c0	384.54	2779.96	1388.77	2555.83	704.79	1195.49	constitutive_high
comp25927_c0	53.57	38.13	86.68	46.17	64.73	61.36	constitutive_high
comp25949_c1	69.39	39.34	61.78	38.34	65.86	70.96	constitutive_high
comp25972_c0	36.31	26.91	39.18	34.61	32.07	39.15	constitutive_high
comp25974_c0	29.5	107.58	62.47	98.33	99.48	99.57	constitutive_high
comp26005_c0	144.38	267.87	201.52	262.29	262.53	208.59	constitutive_high
comp26015_c0	87.9	59.73	119.75	71.99	78.31	79.46	constitutive_high
comp26025_c0	78.01	78.31	94.43	75.45	83.64	81.47	constitutive_high
comp26032_c1	35.39	92.22	61.12	86.98	123.44	58.45	constitutive_high
comp26035_c1	47.64	179.38	311.59	194.74	137.45	81.15	constitutive_high
comp26044_c0	188.67	57.87	191.39	59.91	127.85	97.5	constitutive_high
comp26061_c0	231.08	126.72	180.64	131.49	248.5	94.31	constitutive_high
comp26062_c0	58.6	44.19	33.2	44.65	53.88	45.34	constitutive_high
comp26065_c0	2402.67	1522.74	3598.23	1779.9	2364.32	2533.84	constitutive_high
comp26079_c0	56.53	49.72	55.4	43.09	66.33	55.48	constitutive_high
comp26124_c0	221.86	48.19	83.82	59.68	98.15	89.26	constitutive_high
comp26126_c0	99.09	37.53	44	37.46	67.01	59.76	constitutive_high
comp26137_c0	38.88	159.75	95.55	168.96	90.62	73.2	constitutive_high
comp26138_c1	161.94	102.51	108.77	136.95	121.13	151.15	constitutive_high
comp26149_c0	40.28	56.06	75.45	63.04	44.99	50.43	constitutive_high
comp26155_c0	42.68	74.37	73.2	88.63	30.42	48.5	constitutive_high
comp26165_c0	284.9	1334.36	567.73	1253.2	691.12	615.94	constitutive_high
comp26167_c0	110.14	115.1	165.62	160.31	130.34	307.79	constitutive_high
comp26169_c0	52.64	77.13	168.13	79	71.63	56.36	constitutive_high
comp26184_c0	150.22	256.37	208.09	215.88	123.03	248.86	constitutive_high
comp26206_c0	269.79	1470.08	855.05	1526	657.79	734.32	constitutive_high
comp26210_c0	145.64	86.86	28.54	100.13	122.34	59.93	constitutive_high
comp26256_c0	76.09	39.97	55.43	48.35	55.25	48.91	constitutive_high
comp26271_c0	71.34	44.39	77.31	62.12	51.06	53.8	constitutive_high
comp26272_c0	151.61	358.75	252.64	355.35	354.29	269.08	constitutive_high
comp26273_c1	199.17	198.85	277.17	207.97	163.41	259.77	constitutive_high
comp26276_c0	74.43	26.07	82.38	26.81	61.92	28.68	constitutive_high
comp26283_c0	87.01	103.88	96.39	122.44	108.98	136.6	constitutive_high
comp26287_c0	107.86	73.78	82.14	89.14	139.82	98.13	constitutive_high
comp26292_c0	36.99	32.9	26.84	35.84	43.81	54.9	constitutive_high
comp26301_c1	3655.2	1519.3	3302.49	2138.45	2739	3015.21	constitutive_high
comp26301_c2	145.62	51.32	92.16	58.74	145.56	120.25	constitutive_high
comp26309_c0	115.11	334.86	261.99	386.58	205.21	142.14	constitutive_high
comp26313_c0	32.4	31.28	32.95	34	53.77	48.87	constitutive_high
comp26315_c0	313.8	148.2	145.4	138.83	248.41	349.99	constitutive_high
comp26315_c2	78.32	263.72	143.04	244.13	120.73	130.75	constitutive_high
comp26320_c0	52.74	69.97	66.88	70.5	60.89	45.76	constitutive_high
comp26341_c0	87.35	58.46	116.47	54.1	88.41	40.13	constitutive_high
comp26342_c0	65.93	73.43	93.62	80.8	50.42	50.58	constitutive_high
comp26343_c0	66.68	75.85	106.57	74.36	79.73	97.28	constitutive_high
comp26344_c0	59.49	299.31	167.82	337.13	101.65	117.35	constitutive_high
comp26347_c0	103.89	81.26	129.73	72.35	44.93	108.57	constitutive_high
comp26350_c0	38.04	325.43	66.48	315.88	133.45	85.82	constitutive_high
comp26353_c0	300.45	550.13	935.4	514.54	362.1	587.53	constitutive_high
comp26355_c0	41.15	76.89	74.16	77.82	37.75	46.19	constitutive_high
comp26368_c0	45.36	36.32	52.81	34.8	55.69	66.72	constitutive_high
comp26371_c0	47.51	53.96	136.22	53.98	59.52	63.93	constitutive_high
comp26375_c0	220.59	106.02	176.89	109.39	179.06	177.6	constitutive_high
comp26384_c0	289.72	824.61	615.52	880.41	417.73	1208.83	constitutive_high
comp26387_c0	49.78	114.99	272.54	120.19	28.58	68.25	constitutive_high
comp26392_c0	154.5	608.68	332.83	521.88	304.84	322.08	constitutive_high
comp26394_c0	271.46	160.08	357.19	145.12	240.21	314.02	constitutive_high
comp26397_c0	63.23	295.12	692.89	306.22	506.82	28.17	constitutive_high
comp26403_c0	108.75	105.63	131.99	81.27	50.13	63.79	constitutive_high
comp26414_c0	51.48	28.56	27.73	30.84	32.49	62.52	constitutive_high
comp26424_c1	63.19	53.49	67.3	64.74	61.25	73.21	constitutive_high
comp26455_c0	93.63	73.46	96.55	88.42	112.78	99.49	constitutive_high
comp26463_c0	50.17	90.72	81.66	97.83	57.74	106.98	constitutive_high
comp26491_c1	74.93	533.15	128.87	515.04	185.81	298.81	constitutive_high
comp26496_c0	84.28	37.78	28.61	38.98	75.67	53.12	constitutive_high
comp26496_c2	486.56	2806.05	1442.39	2750.73	1685.6	1448.09	constitutive_high
comp26510_c0	65.6	27.59	71.16	28.43	49.03	31.98	constitutive_high
comp26514_c0	68.63	208.21	55.44	277.66	207.27	159.15	constitutive_high
comp26514_c1	56.74	234.23	85.64	279.2	131.75	151.63	constitutive_high
comp26522_c0	1813.76	1278.56	3184.98	1106.38	2375.25	2122.19	constitutive_high
comp26524_c1	107.35	37.35	54.37	30.05	89.58	33.98	constitutive_high
comp26533_c0	1064.01	8104.52	2812.9	7022.59	2455.2	3701.1	constitutive_high
comp26537_c1	27	348.29	182.62	327.3	231.24	48.07	constitutive_high
comp26556_c0	62.92	116.3	310.37	111.69	68.52	77.9	constitutive_high
comp26563_c0	68.89	276.45	103.97	276.86	144.7	48.44	constitutive_high
comp26573_c0	101.28	184.73	41.56	160.98	108.1	202.3	constitutive_high
comp26579_c0	101.46	158.37	149.39	163.37	184.12	127.89	constitutive_high
comp26599_c0	73.16	637.09	234.69	576.37	186.5	254.16	constitutive_high
comp26600_c0	40.14	84.99	205.4	86.86	42.12	73.85	constitutive_high
comp26601_c0	69.99	58.54	93.78	67.23	63.24	63.95	constitutive_high
comp26602_c0	52.62	32.73	72.25	33.59	46.07	50.49	constitutive_high
comp26610_c0	32.13	86.17	98.15	102.64	56.88	28.67	constitutive_high
comp26637_c0	82.96	187.94	114.07	167.55	103.45	151.46	constitutive_high
comp26650_c1	110.83	115.6	162.99	149.97	37.76	205.98	constitutive_high
comp26655_c0	93.87	57.32	236.78	52.21	94.74	67.83	constitutive_high
comp26667_c0	61.26	48.42	42.25	44.68	65.15	90.92	constitutive_high
comp26678_c0	80.85	62.76	77	46.57	73.63	37.51	constitutive_high
comp26682_c0	99.01	188.2	201.64	213.69	105.87	113.07	constitutive_high
comp26685_c0	131.46	130.53	156.22	108.97	136.29	146.58	constitutive_high
comp26700_c0	38.18	37.83	31.32	45.57	42.24	40.58	constitutive_high
comp26721_c0	51.96	46.33	43.28	49.62	43.43	40.82	constitutive_high
comp26731_c0	158.29	229.93	284.53	233.07	155.55	305.46	constitutive_high
comp26745_c1	618.21	73.88	101.13	66.44	388.92	122.3	constitutive_high
comp26753_c0	135.2	615.66	617.91	548.49	508.58	939.23	constitutive_high
comp26770_c0	368.34	83.96	85.54	98.58	188.91	92.21	constitutive_high
comp26780_c0	54.48	41.71	81.41	43.04	63.5	72.18	constitutive_high
comp26787_c0	90.91	53.33	51.7	52.99	69.5	44.49	constitutive_high
comp26797_c0	217.67	449.01	1212.22	404.49	261.56	265.5	constitutive_high
comp26807_c0	26.45	72.22	29.42	103.42	57.74	26.77	constitutive_high
comp26810_c0	90.48	47.6	111.69	48.26	61.37	60.87	constitutive_high
comp26812_c0	433.02	530.19	928.89	489.76	753.83	681.9	constitutive_high
comp26812_c1	56.14	53.59	43.9	43.42	81.46	59.59	constitutive_high
comp26818_c0	345.4	243.47	912.49	242.85	289.81	293.86	constitutive_high
comp26819_c0	57.62	59.16	121.21	56.8	73.57	63.4	constitutive_high
comp26823_c2	166.36	66.78	81.64	66.16	68.81	92.61	constitutive_high
comp26839_c0	143.75	86.66	120.05	104.16	60.64	131.98	constitutive_high
comp26846_c0	38.61	44.31	42.3	46.62	46.76	35.01	constitutive_high
comp26848_c0	63.27	45.52	53.8	52.47	31.85	51.53	constitutive_high
comp26848_c2	67.99	33.76	32.01	43.77	48.1	36.1	constitutive_high
comp26857_c0	88.21	49.31	38.74	47.97	89.19	53.79	constitutive_high
comp26865_c0	52.72	196.87	404.06	255.36	95.23	61.1	constitutive_high
comp26874_c1	166.65	82.15	140.76	81.8	171.06	85.42	constitutive_high
comp26875_c2	93.31	103.3	192.86	99.64	151.03	88.77	constitutive_high
comp26878_c0	31.13	157.31	250.44	140.27	47.5	74.69	constitutive_high
comp26880_c1	85.18	98.71	108.11	95.06	39.49	130.95	constitutive_high
comp26881_c0	42.97	35.78	40.47	36.88	34.27	30.41	constitutive_high
comp26887_c0	99.76	95.53	203.7	96.73	88.25	115.21	constitutive_high
comp26898_c2	70.42	58.87	54.56	57.36	64.97	57.14	constitutive_high
comp26909_c0	139.24	27.8	61.97	30.23	97.02	58.09	constitutive_high
comp26935_c0	35.09	56.02	70.41	69.88	44.21	33.61	constitutive_high
comp26940_c0	116.67	158.56	90.8	162.06	134.21	333.83	constitutive_high
comp26948_c0	52.82	59.71	90.69	71.97	41.46	50.95	constitutive_high
comp26952_c1	60.57	41.43	74.69	45.45	45.75	31.32	constitutive_high
comp26957_c0	152.37	104.69	102.72	115.23	130.55	56.69	constitutive_high
comp26965_c0	117.55	199.83	323.92	204.33	95.2	240.2	constitutive_high
comp26967_c0	28.65	40.25	106.22	40.35	28.44	41.05	constitutive_high
comp26969_c0	156.88	49.56	91.42	50.18	84.87	198.56	constitutive_high
comp26973_c1	202.5	335.39	186.03	375.59	391.53	434.86	constitutive_high
comp26974_c1	86.29	47.36	53.89	45.45	84.02	84.32	constitutive_high
comp26985_c2	43.88	374.32	74.05	434.53	195.88	141.75	constitutive_high
comp26998_c0	184.45	331.12	320.49	354.46	132.08	337.36	constitutive_high
comp27002_c0	73.21	50.94	38.59	47.96	72.83	38.19	constitutive_high
comp27007_c0	123.51	155.01	181.45	158.17	176.14	242.31	constitutive_high
comp27009_c0	58.17	33.96	30.83	34.59	35.74	29.58	constitutive_high
comp27011_c0	52.1	27.41	42.67	30.89	61.64	39.87	constitutive_high
comp27023_c0	62.89	51.16	97.69	46.87	60.55	47.14	constitutive_high
comp27024_c0	52.82	116.69	98.24	142.94	91.43	238.32	constitutive_high
comp27026_c0	112.13	112.21	255.01	138.21	78.55	564.84	constitutive_high
comp27042_c0	50.54	59.01	110.71	59.46	89.87	130.89	constitutive_high
comp27045_c0	2309	1530.6	4098.6	1408.59	2526.4	2422.76	constitutive_high
comp27045_c1	51.73	61.81	58.08	61.65	46.61	50.76	constitutive_high
comp27051_c0	55.28	26.25	47.93	30.68	33.82	38.73	constitutive_high
comp27062_c0	708.4	429.41	1029.34	447.67	728.53	772.86	constitutive_high
comp27070_c0	110.53	1855.71	774.13	1733.58	260.56	464.45	constitutive_high
comp27072_c0	194.62	400.34	628.18	365.85	165.33	350.02	constitutive_high
comp27102_c0	88.33	52.71	114.16	54.86	93.13	84.21	constitutive_high
comp27104_c0	30.43	88.71	26.28	90.08	77.41	46.45	constitutive_high
comp27105_c0	168.17	199.91	200.26	243.61	143.25	628.49	constitutive_high
comp27120_c0	94.81	47.35	65.97	48.5	67.9	73.55	constitutive_high
comp27121_c0	68.86	55.18	65.82	60.12	93.12	60.92	constitutive_high
comp27132_c0	96.29	50.94	118.18	69.85	37.36	97.18	constitutive_high
comp27141_c0	92.37	68.58	62.66	87.12	45.32	140.24	constitutive_high
comp27145_c1	84.42	177.32	55.98	201.41	104.68	221.92	constitutive_high
comp27146_c1	56.78	53.78	56.98	61.4	61.11	53.04	constitutive_high
comp27150_c0	43.21	64.47	64.7	63.43	40.62	43.48	constitutive_high
comp27158_c0	693.18	757.11	1888.97	687.42	1294.12	567.83	constitutive_high
comp27160_c0	32.27	47.23	37.86	51.44	41.71	35.24	constitutive_high
comp27162_c0	72.84	41.41	40.41	36.72	51.47	48.21	constitutive_high
comp27177_c0	39.63	70.66	47.2	71.99	52.63	33.43	constitutive_high
comp27177_c1	39.88	77.54	184.35	76.65	55.44	47.25	constitutive_high
comp27180_c0	324.27	30.84	54.96	30.9	332.58	31.46	constitutive_high
comp27182_c1	174.44	30.59	60.89	33.3	200.07	34.06	constitutive_high
comp27183_c0	90.88	209.48	271.01	243.82	149.68	82.62	constitutive_high
comp27188_c1	34.6	45.37	26.24	46.97	39.13	39.78	constitutive_high
comp27192_c1	61.17	89.83	102.73	99.42	55.53	77.18	constitutive_high
comp27198_c0	4370.2	12446.3	8030.74	12601.9	1197.63	9820.75	constitutive_high
comp27203_c0	54.72	39.94	119.18	39	66.3	37.55	constitutive_high
comp27204_c0	557.49	298.72	364.09	296.01	462.32	232	constitutive_high
comp27206_c0	62.83	36.69	38.61	40.97	45.1	33.91	constitutive_high
comp27217_c0	552.94	628.13	1766.03	500.38	934.15	729.84	constitutive_high
comp27227_c3	63.96	102.31	142.36	103.75	94.81	244.12	constitutive_high
comp27238_c0	26.62	185.25	258.93	136.6	64.07	174.76	constitutive_high
comp27255_c0	144.33	104.16	328.08	90.18	105.42	140.26	constitutive_high
comp27270_c0	91.01	51.7	114.26	65.61	67.94	99.17	constitutive_high
comp27279_c0	28.04	38.31	37.3	48.19	30.44	51.46	constitutive_high
comp27287_c3	113.57	49.01	81.79	59.34	116.75	101.91	constitutive_high
comp27293_c0	75.78	116.13	160.41	133.6	82.55	151.92	constitutive_high
comp27294_c0	1216.51	1073.18	2249.17	971.69	1797.75	1876.1	constitutive_high
comp27304_c0	155.84	212.54	438.37	201.57	175.47	245.13	constitutive_high
comp27306_c0	69.89	80.48	126.44	85.02	52.76	92.08	constitutive_high
comp27320_c0	267.91	99.44	267.91	104.05	213.45	193.56	constitutive_high
comp27324_c2	109.6	372.78	192.63	354.68	92.88	214.42	constitutive_high
comp27330_c0	930.97	715.59	1451.29	602.5	1289.29	1091.87	constitutive_high
comp27333_c0	47.34	94.95	69.03	98.07	34.2	68.4	constitutive_high
comp27339_c0	64.31	33.55	41.79	38.99	56.43	41.95	constitutive_high
comp27341_c1	61.84	49.1	88.12	51.87	28.39	45.15	constitutive_high
comp27352_c0	300.41	383.5	255.49	398.62	556.15	968.51	constitutive_high
comp27358_c0	50.73	261.73	190.41	248.46	107.78	303.86	constitutive_high
comp27362_c0	174.75	288.76	275.33	300.37	268.74	84.64	constitutive_high
comp27365_c1	508.52	2388.18	637.59	2967.04	366.65	1453.99	constitutive_high
comp27377_c0	112.05	122	161.07	136.25	110.65	233.03	constitutive_high
comp27381_c0	44.91	26	27.61	26.1	33.19	28.21	constitutive_high
comp27386_c1	55.68	51.25	92.18	52.99	53.41	54.36	constitutive_high
comp27390_c0	91.53	64.62	79.8	60.13	74.48	71.27	constitutive_high
comp27392_c0	221.45	164.28	325.15	160.15	225.65	184.99	constitutive_high
comp27399_c1	184.86	1594.08	542.52	1765.44	460.68	662.45	constitutive_high
comp27400_c0	347.33	609.59	1154.56	555.04	422.06	382.71	constitutive_high
comp27408_c1	68.03	59.05	137.29	65.46	58.66	55.75	constitutive_high
comp27420_c0	65.71	61.59	33.65	67.47	62.78	61.88	constitutive_high
comp27422_c0	38.73	44.17	75.8	47.52	34.33	39.7	constitutive_high
comp27440_c3	62.73	58.94	56.36	50.43	69.11	57.58	constitutive_high
comp27444_c0	89.73	43.86	47.99	44.31	95.62	31.47	constitutive_high
comp27447_c0	177.4	151.15	184.67	163.68	187.52	185.74	constitutive_high
comp27461_c0	91.53	141.06	106.7	162.25	98.6	196.46	constitutive_high
comp27472_c0	59.78	89.76	162.43	107.57	57.65	36.6	constitutive_high
comp27500_c0	192.8	47.82	342.09	56.92	97.94	62.71	constitutive_high
comp27501_c0	62.55	40.99	50.17	45.94	59.64	54.26	constitutive_high
comp27503_c0	128.6	105.84	233.27	144.55	149.79	183.08	constitutive_high
comp27507_c0	114.88	92.73	203.01	89.01	95.45	106.48	constitutive_high
comp27513_c0	74.68	36.39	33.93	41.97	65	40.13	constitutive_high
comp27519_c1	74.19	126.63	246.48	123.07	91.1	51.65	constitutive_high
comp27521_c0	61.38	48.96	75.29	46.41	77.93	57.04	constitutive_high
comp27526_c0	49.9	45.37	58.01	44.23	58.97	52.48	constitutive_high
comp27528_c0	43.31	33.34	77.47	32.29	34.08	36.05	constitutive_high
comp27530_c0	35.79	35.94	41.33	39.75	33.46	32.56	constitutive_high
comp27532_c0	75.78	49.01	84.94	54.53	58.01	31.64	constitutive_high
comp27556_c0	45.46	131.74	67.86	138.44	39.88	347.53	constitutive_high
comp27558_c0	148.79	85.47	192.45	82.67	114.66	78.41	constitutive_high
comp27561_c0	197.6	106.53	245.6	98.91	220.06	143.49	constitutive_high
comp27567_c0	58.1	51.96	78.49	56.46	63.72	76.2	constitutive_high
comp27569_c1	40.08	171.34	166.65	197.38	136.31	649.51	constitutive_high
comp27586_c1	40.92	30.26	31.09	29.86	40.88	31.38	constitutive_high
comp27612_c0	61.28	72.6	82.85	66.19	86.28	59.53	constitutive_high
comp27617_c1	33.53	49.02	60.03	46.71	29.4	38.67	constitutive_high
comp27619_c1	67.78	26.57	67.16	31.56	65.89	40.83	constitutive_high
comp27620_c0	53.01	103.22	197.29	95.45	34.1	110.24	constitutive_high
comp27627_c0	66.58	335.3	211.48	336.15	118.72	249.75	constitutive_high
comp27629_c1	51.59	72.47	59.9	72.54	65.17	58.1	constitutive_high
comp27631_c0	60.86	36.45	40.62	35.89	63.76	35.56	constitutive_high
comp27634_c0	103.81	54.08	71.37	49.81	123.26	92.2	constitutive_high
comp27644_c0	74.97	49.99	118.04	36.41	55.58	36.65	constitutive_high
comp27645_c0	32.42	80.21	47.86	76.12	31.05	46.3	constitutive_high
comp27651_c0	74.28	30.87	57.34	28.98	52.1	100.54	constitutive_high
comp27655_c0	56.1	35.16	88.9	30.04	47.71	29.76	constitutive_high
comp27668_c0	79.3	31.46	58.34	30.88	63.88	47.47	constitutive_high
comp27669_c0	43.58	71.23	74.87	64.92	54.02	64.23	constitutive_high
comp27673_c0	64.45	803.16	294.21	653	86.1	327.78	constitutive_high
comp27682_c0	85.72	60.88	86.97	64.55	73.2	84.09	constitutive_high
comp27703_c0	90.9	48.09	56.31	45.24	70.64	28.37	constitutive_high
comp27711_c0	335.04	1920.13	1133.99	2454.62	665.85	963.34	constitutive_high
comp27717_c0	65.61	334.72	144.06	329.65	174.88	160.28	constitutive_high
comp27725_c1	178.32	145.33	98.69	155.68	163.98	159.07	constitutive_high
comp27732_c0	90.31	220.47	478.37	183.22	144.77	121.86	constitutive_high
comp27750_c2	149.28	100.74	137.27	101.31	129.92	209.09	constitutive_high
comp27753_c0	62.99	31.91	33.79	31.79	50.68	38.52	constitutive_high
comp27754_c0	92.05	47.99	33.03	69.89	78.47	85.76	constitutive_high
comp27759_c0	176.56	62.52	170.63	69.74	119.51	128.41	constitutive_high
comp27765_c0	138.65	68.51	172.18	73.35	152.26	130.31	constitutive_high
comp27767_c0	200.55	53.54	176.44	58.68	193.7	59.29	constitutive_high
comp27769_c1	268.31	129.83	467.4	139.16	244.19	176.86	constitutive_high
comp27775_c0	79.65	387.13	164.38	347.26	225.18	196.24	constitutive_high
comp27786_c0	85.77	41.28	55.34	47.17	82.43	66.14	constitutive_high
comp27788_c0	70.63	242.92	228.46	235.68	47.69	188.99	constitutive_high
comp27802_c0	132.83	38.48	58.65	36.67	93.19	34.06	constitutive_high
comp27808_c0	197.39	99.34	125.39	111.65	145.93	84.61	constitutive_high
comp27809_c0	263.58	82.17	88.55	88.53	268.18	809.87	constitutive_high
comp27814_c0	52.92	169.94	99.57	170.53	80.55	113.27	constitutive_high
comp27826_c0	41.72	41.78	62.67	50.26	29.77	35.67	constitutive_high
comp27829_c0	79.47	43.33	69.16	48.07	66.29	162.31	constitutive_high
comp27839_c0	49.63	34.27	50.32	42.29	43.7	40.07	constitutive_high
comp27840_c2	1372.59	902.15	2676.73	1015.65	1519.03	1570	constitutive_high
comp27841_c0	48.38	28.24	38.35	29.07	52.53	28.31	constitutive_high
comp27853_c0	150.08	161.61	158.47	165.02	141.48	189.35	constitutive_high
comp27858_c0	126.88	398.15	447.32	397.73	238.39	388.73	constitutive_high
comp27862_c1	26.37	68.85	50.12	66.25	68.42	58.23	constitutive_high
comp27863_c4	122.17	69.67	104	81.96	100.33	74.49	constitutive_high
comp27866_c0	51.38	29.14	37.15	27.9	42.4	45.52	constitutive_high
comp27874_c1	300.97	268.4	509.66	283.67	398.4	255.31	constitutive_high
comp27879_c0	97.38	136.69	103.13	141.55	98.03	107.32	constitutive_high
comp27889_c0	47.19	39.57	58.59	39.18	59.42	60.4	constitutive_high
comp27892_c0	154.9	94.76	77.62	113.15	85.69	334.45	constitutive_high
comp27900_c1	1294.23	688.23	1766.37	713.99	1297.89	1090.84	constitutive_high
comp27900_c2	36.61	3579.99	38.9	3466.9	87.52	42.29	constitutive_high
comp27904_c0	399.77	511.64	1113.91	497.25	469.91	456.04	constitutive_high
comp27907_c0	187.39	432.53	325.46	465.05	202.5	216.72	constitutive_high
comp27912_c0	100.44	90.71	43.78	92.26	100.17	77.13	constitutive_high
comp27913_c0	228.1	936.99	770.01	971.01	93.54	617.09	constitutive_high
comp27925_c0	48.02	41.73	63.13	47.84	42.85	83.67	constitutive_high
comp27926_c0	165.9	153.51	545.25	155.07	170.55	566.17	constitutive_high
comp27938_c0	47.25	36.15	49.5	42.71	55.29	52.44	constitutive_high
comp27940_c1	561.84	239.65	528.92	300.47	436.56	385.72	constitutive_high
comp27942_c0	29.11	44.56	37.36	68.64	42.23	113.28	constitutive_high
comp27948_c1	951.3	5086.05	1970.59	6036.14	607.81	3141.1	constitutive_high
comp27972_c0	62.76	27.02	34.32	26.93	47.54	26.31	constitutive_high
comp27996_c0	53.89	237.88	135.07	229.03	86.54	89.85	constitutive_high
comp27999_c0	139.12	39.08	64.28	40.94	129.2	72.63	constitutive_high
comp28004_c0	72.98	30.53	30.68	33.9	47.64	45.01	constitutive_high
comp28005_c0	51.42	118.29	164.73	115.54	82.56	35.18	constitutive_high
comp28006_c0	349.02	301.89	602.13	350.31	66.64	1219.3	constitutive_high
comp28007_c0	39.88	116.57	80.44	108.38	76.97	39.34	constitutive_high
comp28012_c1	104.11	66.48	42.79	65.62	66.35	115.83	constitutive_high
comp28015_c0	177.56	70.53	101.07	76.68	149.43	158.24	constitutive_high
comp28024_c2	458.2	975.21	407.59	1609.28	197.36	3882.58	constitutive_high
comp28032_c2	1748.8	1419.76	2268.63	1430.94	2225.13	2669.12	constitutive_high
comp28033_c0	46.71	28.51	30.93	32.31	39.92	44.39	constitutive_high
comp28034_c0	44.89	27	97.53	30.15	39.37	27.79	constitutive_high
comp28036_c0	81.12	39.79	45.17	42.02	78.32	50.81	constitutive_high
comp28037_c0	61.28	33.29	60.36	32.02	51.46	67.35	constitutive_high
comp28044_c1	345.14	139.46	297.02	173.16	179.93	285.17	constitutive_high
comp28047_c1	166.13	170.97	95.62	243.41	147.65	169.52	constitutive_high
comp28048_c1	196.65	391.65	1358.28	399.2	175.69	207.2	constitutive_high
comp28062_c0	1333.74	1120.05	2595.28	1031.55	2105.31	2218.6	constitutive_high
comp28064_c0	98.27	47.96	99.02	49.01	99.57	59.35	constitutive_high
comp28067_c0	123.1	37.24	43.81	48.54	111.12	64.2	constitutive_high
comp28069_c0	166.11	986.4	438.94	931.55	403.67	475.38	constitutive_high
comp28075_c0	41.04	46.23	37.84	53.66	65.46	38.68	constitutive_high
comp28088_c0	137	104.81	253.9	113.8	105.62	131.78	constitutive_high
comp28095_c1	85.06	57.35	101.05	70.54	79.63	72.87	constitutive_high
comp28097_c0	36.72	44.85	81.79	45.41	28.73	31.67	constitutive_high
comp28098_c0	57.31	84	37.82	102.06	36.06	171.33	constitutive_high
comp28100_c0	41.27	315.13	166.66	337.19	175.07	134.29	constitutive_high
comp28105_c0	294.81	42.95	188.2	43.03	184.53	69.96	constitutive_high
comp28109_c0	39.18	134.5	180.05	149.54	66.05	39.91	constitutive_high
comp28110_c0	61.54	57.6	48.37	61	50.63	63.45	constitutive_high
comp28116_c0	390.74	304.02	382.3	305.23	388.56	353.89	constitutive_high
comp28117_c0	151.98	1145.97	573.34	978.41	107.12	644.45	constitutive_high
comp28132_c0	39.77	49.86	44.63	51.13	53	45.4	constitutive_high
comp28135_c1	26	141.31	104.82	159.4	108.23	61.16	constitutive_high
comp28143_c0	48.7	37.62	92.68	39.3	54.5	31.72	constitutive_high
comp28145_c0	52.96	315.24	315.97	278.49	43.29	119.59	constitutive_high
comp28162_c0	62.1	28.81	67.45	33.56	44.76	43.41	constitutive_high
comp28172_c1	32.91	66.38	47.92	67.4	35.53	86.54	constitutive_high
comp28173_c0	4892.66	2482.03	8330.45	2796.13	3580.01	3918.5	constitutive_high
comp28177_c0	91.71	194.22	92.11	223.53	83.04	150.03	constitutive_high
comp28185_c0	59.15	32.82	54.11	36.03	53.24	44.58	constitutive_high
comp28188_c1	114.7	44.59	43.33	46.76	84.66	49.28	constitutive_high
comp28190_c0	115.54	71.46	100.2	70.26	133.68	72.81	constitutive_high
comp28195_c0	616.89	2457.73	1816.44	2913.35	521.72	1628.55	constitutive_high
comp28197_c0	109.1	63.57	110.43	65.34	90.08	108.75	constitutive_high
comp28212_c0	1075.91	625.88	1884.2	640.91	1149.44	2798.65	constitutive_high
comp28214_c0	52.98	49.79	132.34	49.5	55.72	49.61	constitutive_high
comp28221_c1	479.03	447.21	764.32	465.28	248.79	409.37	constitutive_high
comp28229_c1	154.81	197.73	334.9	175.97	317.44	301.64	constitutive_high
comp28231_c1	395.72	203.19	316.49	234.78	357.54	220.47	constitutive_high
comp28233_c1	106.07	81.54	77.25	91.59	119.13	199.35	constitutive_high
comp28236_c0	27.51	51.81	49.24	41.83	26.26	40.37	constitutive_high
comp28249_c0	289.36	758	527.02	968.03	343.94	445.44	constitutive_high
comp28254_c1	176.56	430.98	354.73	462.04	429.43	214.93	constitutive_high
comp28261_c0	125.83	1290.59	297.13	1162.73	156.91	943.94	constitutive_high
comp28263_c0	38.8	49.48	49.59	54.61	38.5	48.92	constitutive_high
comp28267_c0	51.14	47.82	71.3	40.94	44.8	49.15	constitutive_high
comp28270_c1	28.29	55.53	45.93	60.32	30.52	56.81	constitutive_high
comp28278_c0	42.03	38.64	48.35	29.65	36.1	26.87	constitutive_high
comp28280_c0	135.93	33.72	65.69	35.6	67.87	47.73	constitutive_high
comp28287_c0	52.28	89.42	60.12	86.47	64.94	72.39	constitutive_high
comp28289_c1	1035.34	984.92	2055.27	849.7	1615.08	1369.14	constitutive_high
comp28301_c0	71.6	249.08	61.57	287.59	142.04	300.41	constitutive_high
comp28311_c1	75.27	124.03	445.18	137.15	68.86	92.99	constitutive_high
comp28320_c1	110.44	139.13	91.01	147.63	79.94	147.04	constitutive_high
comp28326_c0	57.4	146.93	188.29	123.3	90.09	27.23	constitutive_high
comp28333_c0	402.71	273.85	543.85	278.88	336.39	305.6	constitutive_high
comp28335_c1	370.38	1837.37	671.16	1828.8	956.78	982.2	constitutive_high
comp28337_c0	64	215.38	165.52	183.8	54.45	139.04	constitutive_high
comp28341_c0	34.26	46.61	50.49	46.4	44.68	34.7	constitutive_high
comp28348_c0	55.84	314.82	315.93	362.42	205.98	122.64	constitutive_high
comp28367_c0	46.08	145.98	214.43	145.79	98.95	118.36	constitutive_high
comp28380_c0	242.46	241.47	216.77	285.9	273.27	292.03	constitutive_high
comp28382_c0	352.42	220.83	1492.99	232.55	191.66	486.44	constitutive_high
comp28387_c0	43.91	38.09	61.49	41.78	53.75	78.96	constitutive_high
comp28398_c0	62.32	364.39	104.12	406.86	141.66	155.08	constitutive_high
comp28414_c0	27.55	37.81	37.19	33.76	30.67	45.54	constitutive_high
comp28415_c0	142.56	238.09	364.22	208.71	328.98	109.76	constitutive_high
comp28415_c1	69.46	161.17	363.46	111.61	165.14	53.18	constitutive_high
comp28432_c0	44.75	44.33	48.03	46.01	42.97	43.92	constitutive_high
comp28446_c0	64.19	94.59	182.77	86.33	59.3	52.93	constitutive_high
comp28455_c0	63.82	38.74	35.25	37.45	48.99	44.91	constitutive_high
comp28458_c0	70.42	35.99	78.91	37.69	62.04	43.45	constitutive_high
comp28458_c1	665	367.31	848.03	369.46	733.83	741.49	constitutive_high
comp28470_c0	556.32	60.36	79.26	61.73	288.51	167.87	constitutive_high
comp28470_c1	2129.48	1169.92	2732.18	1263.68	2049.3	1920.87	constitutive_high
comp28493_c2	537.31	369.4	45.77	315.53	434.35	84.99	constitutive_high
comp28495_c0	64.12	36.69	44.58	39.96	52.2	38.36	constitutive_high
comp28504_c0	76.53	34.9	83.13	36.19	58.3	164.51	constitutive_high
comp28506_c2	67.24	29.97	59.87	28.12	45.69	32.64	constitutive_high
comp28511_c0	58.86	140.3	88.57	119.5	85.78	320.24	constitutive_high
comp28512_c0	192.7	421.41	1245.37	378.95	242.75	204.97	constitutive_high
comp28513_c0	129.78	46.3	138.1	43.27	103.76	75.72	constitutive_high
comp28516_c1	142.49	261.36	118.56	386.07	155.12	187.12	constitutive_high
comp28522_c0	97.38	120.5	212.97	111.69	132.9	380.46	constitutive_high
comp28533_c1	74.38	92.82	177.94	88.01	146.65	75.21	constitutive_high
comp28551_c0	59.18	241.17	100.93	275.21	77.04	131.04	constitutive_high
comp28554_c0	131.84	36.52	155.72	43.79	90.15	164.13	constitutive_high
comp28556_c1	87.94	68.19	159.61	79.22	52.47	60.36	constitutive_high
comp28561_c0	65.81	39.06	66.12	35.33	56.15	43.87	constitutive_high
comp28570_c1	61.88	128.15	112.05	117.08	87.85	75.18	constitutive_high
comp28572_c0	2584.19	1254.01	3015.77	1468.16	1898.36	2214.36	constitutive_high
comp28573_c0	27.52	50.61	52.1	50.09	43.25	35.89	constitutive_high
comp28575_c0	34.82	62.49	32.09	60.02	28.72	68.45	constitutive_high
comp28580_c1	31.34	84.72	77.94	104.35	62.4	49.28	constitutive_high
comp28581_c1	722.82	462.2	1226.21	530.5	889.52	755.84	constitutive_high
comp28584_c0	75.32	81.72	46.5	78.24	57.64	34.66	constitutive_high
comp28590_c0	48.82	43.73	47.07	47.4	40.15	34.92	constitutive_high
comp28593_c0	700.45	521.38	1026.11	493.42	827	883.74	constitutive_high
comp28597_c0	43.36	58.4	131.04	55.34	133.48	66.22	constitutive_high
comp28599_c0	705.57	502.12	1349.74	519.79	725.82	1137.57	constitutive_high
comp28605_c1	90.2	81.56	67.67	80.84	87.93	76.82	constitutive_high
comp28606_c1	52.3	34.4	43.37	34.73	57.63	52.18	constitutive_high
comp28620_c0	29.36	44.74	35.76	50.82	30.99	58.34	constitutive_high
comp28627_c0	84.97	53	63.93	50.65	122.93	70.75	constitutive_high
comp28630_c1	33.99	32.41	33.18	28.56	30.25	26.14	constitutive_high
comp28640_c0	204.39	71.15	75.33	71.96	166.71	105.9	constitutive_high
comp28641_c0	42.78	27.99	36.81	26.31	29.91	28.71	constitutive_high
comp28642_c2	1226.61	908.75	1573.42	821.69	1393.39	1739.75	constitutive_high
comp28645_c0	134.6	179.62	243.62	180.88	205.15	307.6	constitutive_high
comp28646_c0	110.22	979.39	319.49	897.13	285.23	409.74	constitutive_high
comp28652_c1	594.48	2510.17	2374.06	2743.6	839.81	2137.78	constitutive_high
comp28661_c0	631.87	230.76	961.94	214.29	179.94	993.8	constitutive_high
comp28668_c1	249.17	137.05	724.67	159.97	273.77	292.58	constitutive_high
comp28669_c2	41.16	188.08	143	198.12	118.39	160.59	constitutive_high
comp28682_c0	107.78	90.48	42.06	92.31	63.16	91.35	constitutive_high
comp28684_c1	603.73	2079.37	1110.51	2074.78	342.01	1321.38	constitutive_high
comp28686_c0	79	38.72	43.27	37.86	73.17	50.69	constitutive_high
comp28687_c0	68.86	65.83	67.93	60.21	61.8	79.15	constitutive_high
comp28697_c0	41.88	72.24	50.96	75.54	48.85	55.01	constitutive_high
comp28701_c0	59.68	67.55	66.48	67.86	78.84	50.07	constitutive_high
comp28703_c0	826.01	2947.33	1684.57	3106.1	359	2072.87	constitutive_high
comp28703_c1	97.55	164.56	121.41	159.49	103.14	167.49	constitutive_high
comp28708_c0	201.09	441.65	219.11	400.97	336.65	214.75	constitutive_high
comp28716_c1	734.77	692.99	1180.11	659.28	900.32	898.49	constitutive_high
comp28725_c0	1860.03	2470.37	4453.24	2316.68	1937.01	2277.22	constitutive_high
comp28729_c1	171.42	56.6	123.19	61.27	146.51	72.09	constitutive_high
comp28758_c0	44.08	42.81	38.86	52.92	41.39	37.49	constitutive_high
comp28759_c1	155.77	326.84	766.11	311.37	149.54	158.03	constitutive_high
comp28760_c0	77.84	176.02	114.98	183.69	107.38	194.37	constitutive_high
comp28762_c0	45.05	32.27	35.96	28.79	40.06	113.9	constitutive_high
comp28763_c0	101.42	241.4	112.44	291.34	158.24	145.69	constitutive_high
comp28764_c0	84.99	77	63.5	79.36	106.55	72.48	constitutive_high
comp28764_c2	56.57	111.5	71.89	121.96	78.25	77.52	constitutive_high
comp28777_c1	49.1	59.74	46.02	53.46	51.91	33.9	constitutive_high
comp28788_c1	76.51	93.4	50.05	99.83	46.11	78.86	constitutive_high
comp28789_c0	44.37	109.32	705.57	131.02	35.1	157.39	constitutive_high
comp28791_c1	868.05	1137.28	2861.02	923.1	1762.11	1769	constitutive_high
comp28804_c0	71.89	49.27	57.99	42.88	40.63	47.86	constitutive_high
comp28804_c1	86.27	40.59	40.44	50.29	69.55	49.42	constitutive_high
comp28807_c0	81.51	68.29	77.07	62.75	60.74	57.55	constitutive_high
comp28812_c0	36.1	484.72	183.15	482.45	70.78	141.87	constitutive_high
comp28813_c0	70.04	70.49	106.56	71.2	69.97	84.06	constitutive_high
comp28816_c2	3085.62	17936	9102.14	15457.7	11279.9	9770.02	constitutive_high
comp28819_c0	44.94	158.51	99.08	161.2	77.8	52.79	constitutive_high
comp28823_c1	51.42	83.59	48.56	86.92	78.74	144.85	constitutive_high
comp28828_c0	446.72	337.83	785.92	325.97	470.8	472.25	constitutive_high
comp28843_c0	85.54	42.41	35.96	51.54	58.11	53.88	constitutive_high
comp28844_c0	50.68	81.34	60.24	86.61	76.74	87.01	constitutive_high
comp28856_c0	85.06	160.76	76.24	155.46	135.69	171.41	constitutive_high
comp28857_c0	33.8	38.73	50.84	39.83	32.38	39.58	constitutive_high
comp28860_c0	79.28	78.08	76.07	76.15	70.74	49.85	constitutive_high
comp28861_c0	56.12	44.82	69.05	41.87	56.7	34.63	constitutive_high
comp28862_c1	284.55	237.25	418.18	235.07	340.34	324.77	constitutive_high
comp28874_c0	1293.73	1177.37	3413.7	1138.54	1722.23	1745.54	constitutive_high
comp28875_c0	45.54	55.54	55.23	44.8	37.07	58.43	constitutive_high
comp28876_c0	83.07	36.67	58.62	52.35	87.09	61.74	constitutive_high
comp28888_c0	31.96	37.6	40.04	36.36	38.19	30.64	constitutive_high
comp28888_c1	132.42	213.07	182.59	170.42	117.98	155.31	constitutive_high
comp28889_c0	91.56	29.19	37.68	34.79	69.62	40.4	constitutive_high
comp28898_c0	60.29	107.34	66.66	102.25	103.14	63.21	constitutive_high
comp28899_c0	65.3	66.67	101.58	58.81	106.84	77.83	constitutive_high
comp28902_c2	31.53	81.82	74.4	66.34	37.69	66.34	constitutive_high
comp28903_c0	59.75	200.77	286.27	161.99	75.05	146.8	constitutive_high
comp28932_c0	34.43	42.39	41.71	37.45	26.32	36.25	constitutive_high
comp28958_c0	212.97	2612.84	868.13	2486.13	406.1	963.71	constitutive_high
comp28960_c0	2049.73	1346.93	3128.1	1565.89	2219.19	2105.06	constitutive_high
comp28960_c1	62.75	27.22	43.6	26.76	39.11	30.13	constitutive_high
comp28970_c0	30.05	78.68	64.96	68.2	33.31	34.9	constitutive_high
comp28980_c0	1292.63	669.38	1432.33	873.18	1079.91	1216.89	constitutive_high
comp28981_c1	233.89	1227.7	819.11	992.08	493.62	561.68	constitutive_high
comp28987_c0	166.53	53.68	67.72	50.16	116.72	66.61	constitutive_high
comp28988_c0	499.61	278.7	422.88	313.09	319.45	610.71	constitutive_high
comp28991_c1	189.61	1260.03	600	1010.1	496.87	560.12	constitutive_high
comp29005_c0	112.1	80.19	89.03	86.82	94.19	76.11	constitutive_high
comp29007_c0	50.34	47.44	60.32	46.12	61.88	55.88	constitutive_high
comp29014_c0	603.48	120.33	251.59	147.51	282.1	204.03	constitutive_high
comp29024_c0	257.44	35.95	35.75	42.12	130.65	217.67	constitutive_high
comp29028_c0	85.91	543.42	347.44	516.29	168.96	274.48	constitutive_high
comp29029_c0	148.2	277.05	746.34	256.93	179.08	134.68	constitutive_high
comp29036_c1	38.03	49.24	41.72	51.35	55.17	37.88	constitutive_high
comp29037_c1	35.41	44.68	38.26	41.06	26.54	28.19	constitutive_high
comp29039_c0	48.03	37.33	78.84	31.3	44.65	44.23	constitutive_high
comp29046_c0	1188.14	5577.66	1676.21	6721.42	696.27	3326.45	constitutive_high
comp29047_c0	89.5	189.75	595.62	176.99	87.77	105.3	constitutive_high
comp29049_c0	28.23	41.69	29.55	45.49	32.85	33.18	constitutive_high
comp29050_c0	72	28.85	35.48	30.89	51.09	38.08	constitutive_high
comp29056_c0	54.4	84.27	73.5	75	41.78	83.88	constitutive_high
comp29067_c0	63.43	30.9	37.17	30.17	57.96	33.99	constitutive_high
comp29070_c0	76.69	62.59	90.68	67.85	83.91	93.13	constitutive_high
comp29073_c1	158.22	56.95	91.82	56.1	151.15	52	constitutive_high
comp29074_c0	50.94	37.46	28.1	37.48	36.9	38.52	constitutive_high
comp29075_c1	51.85	78	72.61	74.99	72.34	51.67	constitutive_high
comp29088_c0	62.39	43.09	43.11	47.45	51.88	49.3	constitutive_high
comp29089_c3	100.15	135.22	121.96	120.47	122.05	167.89	constitutive_high
comp29092_c0	49.91	127.97	169.84	123.78	70.58	85.53	constitutive_high
comp29094_c0	294.6	164	140.99	171.97	222.84	165.05	constitutive_high
comp29101_c0	44.57	76.34	46	79.57	74.38	109.22	constitutive_high
comp29106_c2	87.12	43.59	49.1	47.12	74.64	64.59	constitutive_high
comp29120_c0	49.14	129.41	136.69	112.44	63.44	77.77	constitutive_high
comp29123_c0	170.33	1049.88	514.98	1078.27	538.83	557.98	constitutive_high
comp29124_c0	98.8	386.48	185.41	445.16	136.09	191.32	constitutive_high
comp29128_c3	122.17	89.26	200.29	89.61	124.05	95.48	constitutive_high
comp29129_c0	48.97	542.64	289.95	533.11	89.21	825.96	constitutive_high
comp29144_c0	26.26	28.38	61.54	27.73	35.54	29.19	constitutive_high
comp29152_c0	41.23	30.76	38.1	34.82	32.55	32.37	constitutive_high
comp29156_c0	106.12	116.39	616.48	109.39	26.46	165.01	constitutive_high
comp29164_c0	45.39	71.59	74.18	58.43	45.13	44.88	constitutive_high
comp29165_c0	82.59	44.53	94.96	40.73	76.85	44.08	constitutive_high
comp29185_c3	62.93	60.44	61.31	67.31	93.85	94.04	constitutive_high
comp29193_c0	62.06	86.12	32.54	79.94	60.32	35.31	constitutive_high
comp29198_c0	37.83	138.04	199.95	104.22	26.72	62.39	constitutive_high
comp29204_c0	71.68	91.46	117.27	88.96	77.26	68.32	constitutive_high
comp29221_c1	63.45	74.49	254.6	78.96	88.69	383.72	constitutive_high
comp29223_c1	113.62	72.24	32.23	64.2	100.21	103.8	constitutive_high
comp29224_c0	129.01	42.85	29.33	40.23	88.6	45.42	constitutive_high
comp29231_c0	135.31	35.83	52.1	44.91	70.74	58.07	constitutive_high
comp29246_c0	38.52	100.52	44.07	85.59	33.91	54.5	constitutive_high
comp29247_c0	163.35	33.36	28.39	36.71	87.67	31.75	constitutive_high
comp29258_c0	54.75	33.5	43.17	28.69	73.49	33.79	constitutive_high
comp29267_c0	29.21	56.15	39.71	53.68	28.99	29.2	constitutive_high
comp29275_c0	84.8	40.81	107.17	41.83	35.3	81.18	constitutive_high
comp29282_c0	89.93	146.12	208.61	127.8	97.94	111.48	constitutive_high
comp29286_c0	182.02	193.79	195.1	237.52	173.37	394.12	constitutive_high
comp29292_c1	46.09	30.06	36.42	30.7	30.59	42.44	constitutive_high
comp29299_c0	67.51	40.29	33.37	41.28	52.46	36.61	constitutive_high
comp29314_c0	42.69	123.31	119.83	131.3	43.28	85.57	constitutive_high
comp29315_c0	78.7	40.94	71.52	48.68	78.07	81.25	constitutive_high
comp29316_c1	2152.4	1215.9	2781.5	1262.67	1825.64	1708.7	constitutive_high
comp29338_c0	64.67	38.16	52.82	48.73	42.36	76.44	constitutive_high
comp29338_c1	177.82	673.39	152.53	823.75	213.61	426.63	constitutive_high
comp29342_c0	58.12	106.85	95.3	108.13	63.06	70.88	constitutive_high
comp29344_c2	29.49	52.23	42.97	36.31	26.18	48.28	constitutive_high
comp29346_c0	148	64.98	42.51	80.52	97.51	63.35	constitutive_high
comp29357_c1	48.28	31.42	33.95	32.93	42.07	35.8	constitutive_high
comp29362_c1	657.03	6657.55	3651.88	6067.61	448.77	2822.77	constitutive_high
comp29369_c1	278.93	622.88	1631.39	648.39	359.18	471.93	constitutive_high
comp29377_c0	87.12	132.96	203.88	179.51	145.64	74.29	constitutive_high
comp29384_c0	249.83	927.05	694.83	814.15	431.84	632.77	constitutive_high
comp29390_c0	523.53	311.86	581.91	324.82	564.51	471.88	constitutive_high
comp29396_c0	51.99	35.45	27.86	40.15	45.71	79.01	constitutive_high
comp29404_c0	198.17	111.55	83.16	126.8	141.87	105.43	constitutive_high
comp29405_c0	2501.61	2249.85	6074.29	2275.98	2607.75	2976.85	constitutive_high
comp29416_c0	105.89	32.73	43.35	29.57	87.17	33.23	constitutive_high
comp29423_c0	149.52	32.02	27.7	31.5	130.94	26.37	constitutive_high
comp29428_c1	75.41	1175.73	2291.25	1035.12	349.18	1471.39	constitutive_high
comp29435_c1	32.64	70.91	29.28	69.33	36.13	45.75	constitutive_high
comp29442_c0	39.52	36.45	43.9	40.16	35.92	29.12	constitutive_high
comp29453_c0	55.53	171.24	103.51	189.86	74.4	117.42	constitutive_high
comp29458_c0	32.38	57.47	61.29	54.7	38.21	38.32	constitutive_high
comp29459_c0	123.87	118.45	85.27	159.16	120.44	95.06	constitutive_high
comp29460_c0	85.87	303.14	112.15	313.82	302.16	290.09	constitutive_high
comp29464_c2	45.12	28.48	53.2	29.67	32.32	34.6	constitutive_high
comp29465_c0	342.7	198.71	232.08	200.06	149.44	519.43	constitutive_high
comp29470_c0	76.75	97.89	245.36	126.37	28.58	263.46	constitutive_high
comp29474_c0	84.28	90.02	178.32	80.93	69.33	87.45	constitutive_high
comp29492_c0	32.36	63.06	51.01	56.75	36.36	32.58	constitutive_high
comp29492_c2	67.89	331.62	182.3	345.48	95.32	166.01	constitutive_high
comp29511_c0	93.05	207.52	237.73	230.95	85.85	256.16	constitutive_high
comp29523_c0	1740.87	2055.71	3313.91	1980.87	2336.26	2465.78	constitutive_high
comp29527_c0	65.03	67.49	109.44	65.04	67.66	108.06	constitutive_high
comp29536_c0	227.45	56.21	198.19	81.23	127.29	100.27	constitutive_high
comp29543_c1	214.53	101.83	155.34	114.57	166.18	117.75	constitutive_high
comp29556_c0	80.68	987.88	2500.98	727.03	583.49	3025.29	constitutive_high
comp29558_c0	49.32	49.29	39.95	59.92	60.8	46.15	constitutive_high
comp29566_c0	112.5	188.78	181.81	171.12	91.51	207.31	constitutive_high
comp29570_c0	66.9	127.03	176.88	126.52	84.12	64.86	constitutive_high
comp29576_c0	53.15	34.25	54.69	35.85	46.72	41.11	constitutive_high
comp29581_c0	81.09	43.61	79.48	55.91	61.55	66.3	constitutive_high
comp29582_c0	113.77	39.19	39.75	36.85	103.75	42.5	constitutive_high
comp29586_c0	51.95	66.19	79.46	67.23	77.17	82.04	constitutive_high
comp29591_c0	74.06	32.11	34.36	31.42	57.2	36.84	constitutive_high
comp29605_c0	75.63	87.56	114.68	83.48	87.15	90.91	constitutive_high
comp29610_c0	1089.99	482.92	1283.33	539.68	963.34	934.18	constitutive_high
comp29611_c1	54.41	99.25	76.62	104.56	73.89	61.54	constitutive_high
comp29612_c0	45.58	50.65	83.96	46.74	30.26	46.47	constitutive_high
comp29613_c1	86.12	59.66	111.52	64.13	63.56	79.93	constitutive_high
comp29617_c2	34.4	162.25	123.72	151.93	65.96	34.68	constitutive_high
comp29620_c0	210.66	179.45	259.19	151.34	150.01	235.14	constitutive_high
comp29623_c0	622.87	4086.85	3345.96	3327.97	2068.32	1800.49	constitutive_high
comp29624_c0	90.46	37	79.94	33.54	71.68	50.77	constitutive_high
comp29627_c0	46.21	67.47	62.9	71.57	64.92	41.73	constitutive_high
comp29628_c0	80.51	28.29	88.57	27.29	66.46	58.12	constitutive_high
comp29631_c2	298.74	1425.66	660.85	1534.03	472.94	578.56	constitutive_high
comp29664_c0	136.98	204.14	431.09	214.41	166.8	133.85	constitutive_high
comp29672_c0	51.78	84.56	58.08	93.07	44.98	41.69	constitutive_high
comp29677_c1	57.63	34.56	55.27	29.52	55.04	35.62	constitutive_high
comp29682_c2	89.99	64.49	39.22	75.02	57.25	43.4	constitutive_high
comp29688_c0	64.12	28.66	41.57	27.43	68.95	36.37	constitutive_high
comp29689_c5	75.64	59.57	73.81	63.76	60.54	107.53	constitutive_high
comp29692_c0	55.67	46.47	115.5	43.05	71.16	54.81	constitutive_high
comp29693_c0	59.72	59.47	97.63	59.76	57.66	75.33	constitutive_high
comp29695_c0	28.54	66.56	33.79	92.24	34.89	61.84	constitutive_high
comp29698_c0	35.8	29.42	39.07	27.61	38.6	30.3	constitutive_high
comp29708_c0	96.52	36.52	73.36	34.03	72.34	68.94	constitutive_high
comp29710_c0	90.85	53.98	91.83	55.5	56.2	49.28	constitutive_high
comp29714_c0	87.35	65.77	107.56	61.1	95.73	113.11	constitutive_high
comp29721_c3	74.91	675.4	242.5	507.74	266.66	287.83	constitutive_high
comp29728_c1	1409.61	1065.13	2336.79	935.82	1977.25	1917.02	constitutive_high
comp29730_c1	301.07	902.16	1114.31	896.71	597.79	502.15	constitutive_high
comp29739_c0	112.45	979.85	980.69	707.68	125.97	467.32	constitutive_high
comp29758_c0	71.27	281.28	276.93	314.64	109.97	252.38	constitutive_high
comp29759_c0	33.23	74.35	53.52	66.55	33.97	57.91	constitutive_high
comp29761_c3	41.73	49.17	129.02	41.78	60.74	39.75	constitutive_high
comp29764_c0	73.06	196.19	70.59	183.49	67.04	136.21	constitutive_high
comp29768_c1	1591.17	1126.5	2758.67	896.88	1655.56	1497.69	constitutive_high
comp29780_c1	302.4	462.6	646.45	500.63	388.74	582.61	constitutive_high
comp29783_c0	27.96	106.17	52.45	82.12	71.69	77.31	constitutive_high
comp29784_c0	76.91	28.82	36.85	26.4	71.2	43.76	constitutive_high
comp29789_c0	37.3	42.73	26.49	48.02	29.21	79.88	constitutive_high
comp29790_c1	52.56	26.95	29.64	28.36	27.13	79.84	constitutive_high
comp29803_c0	31.1	122.72	98.41	118.66	37.03	98.08	constitutive_high
comp29810_c1	471.51	3588.54	1397.69	3189.46	2524.98	1930.8	constitutive_high
comp29819_c1	80.13	92.18	58.91	80.78	81.27	125.85	constitutive_high
comp29827_c0	59.9	111.69	171.1	77.46	39.08	51.83	constitutive_high
comp29832_c0	1463.95	840.71	2080.45	926.81	1971.24	1812.47	constitutive_high
comp29832_c1	38.09	45.32	68.18	41.92	35.55	50.03	constitutive_high
comp29839_c1	568.9	389.92	922.48	347.05	610.83	605.38	constitutive_high
comp29843_c1	45.93	344.13	145.73	357.64	194.35	26.74	constitutive_high
comp29844_c0	1696.17	940.96	2060.1	918.66	1935.17	1611.05	constitutive_high
comp29846_c2	64.16	47.78	53.16	48.08	42.9	69.62	constitutive_high
comp29848_c0	29.87	26.55	30.29	29.09	29.54	28.37	constitutive_high
comp29851_c1	199.36	59.52	78.29	61.01	118.45	66.04	constitutive_high
comp29870_c0	89.13	93.69	89.99	93.65	121.48	102.87	constitutive_high
comp29874_c0	27.22	29.24	37.71	28.57	28.9	26.44	constitutive_high
comp29895_c0	66.59	39.73	48.47	35.07	52.99	35.83	constitutive_high
comp29899_c0	125.98	198.55	735.59	188.07	112.18	177.88	constitutive_high
comp29904_c0	66.26	207.13	140.85	199.02	156.46	270.68	constitutive_high
comp29917_c0	120.49	48.94	70.44	56.09	69.12	89.77	constitutive_high
comp29917_c1	28.47	36.03	81.18	40.05	30.49	40.4	constitutive_high
comp29919_c0	66.86	487.66	91.16	486.17	181.79	250.76	constitutive_high
comp29919_c1	76.93	653.38	302.32	531.54	238.24	249.42	constitutive_high
comp29921_c0	42.62	73.61	60.68	69.42	51.03	39.34	constitutive_high
comp29923_c1	89.54	90.24	137.84	103.5	58.26	118.78	constitutive_high
comp29935_c0	372.4	271.49	592.9	330.28	399.89	208.16	constitutive_high
comp29940_c0	88.55	103.14	37.84	112.03	104.28	123.45	constitutive_high
comp29943_c1	981.29	986.04	2959.17	921.39	1600.64	1526.22	constitutive_high
comp29948_c0	168.34	992.15	355.35	1034.84	654.05	639.32	constitutive_high
comp29949_c0	130.46	32.73	54.53	45.27	124.02	40.08	constitutive_high
comp29955_c0	95.28	53.54	67.84	49.99	90.91	52.54	constitutive_high
comp29966_c0	137.69	36.56	29.93	32.31	116.68	35.93	constitutive_high
comp29971_c0	1996.47	1518.01	3363.78	1423.6	2261.61	2193.13	constitutive_high
comp29972_c0	597.81	450.4	926.55	451.36	534.41	595.09	constitutive_high
comp29982_c0	50.59	61.63	106.42	82.51	32.57	56.17	constitutive_high
comp29989_c0	167.3	51.47	64.97	51.41	177.52	57.31	constitutive_high
comp29995_c0	113.44	37.16	50.13	37.87	99.56	68.16	constitutive_high
comp30000_c0	95.48	80.31	182.54	81.95	97.31	79.37	constitutive_high
comp30008_c0	62.02	50.68	103.48	50.6	58.66	106.01	constitutive_high
comp30013_c1	5990.24	42.9	26.09	47.73	4593.96	126.14	constitutive_high
comp30017_c0	41.96	68.31	50.58	56.17	44.64	46.77	constitutive_high
comp30020_c0	76.76	429.51	175.65	397.76	49.49	409.39	constitutive_high
comp30034_c1	43.49	153.71	115.43	196.4	83.33	155.83	constitutive_high
comp30040_c0	135.86	92.18	238.28	78.63	127.93	87.48	constitutive_high
comp30041_c0	169.68	361.27	298.54	345.51	194.55	217.66	constitutive_high
comp30042_c1	100.9	64.04	96.43	56.78	100.82	57.08	constitutive_high
comp30053_c0	90.35	61.61	77.74	66.89	92.33	80.27	constitutive_high
comp30060_c0	105.77	92.07	72.86	106.62	84.73	106.99	constitutive_high
comp30076_c0	469.9	2600.01	1573.72	2532.38	1178.89	1472.71	constitutive_high
comp30081_c1	147.45	61.09	299.19	83.01	90.47	895.62	constitutive_high
comp30082_c2	40.41	106.57	78.21	105.52	54.12	81.77	constitutive_high
comp30084_c0	120.04	50.87	163.19	63.9	142.26	73.75	constitutive_high
comp30094_c0	73.95	82.91	455.79	89.43	81.78	105.81	constitutive_high
comp30106_c0	47.74	39.37	40.28	32.9	55.23	42.4	constitutive_high
comp30106_c3	32.67	116.41	75.4	112.57	48.03	36.46	constitutive_high
comp30109_c0	94.17	61.83	70.47	60.09	113.99	82.41	constitutive_high
comp30112_c1	37.46	46.34	48.22	45.13	34.32	28.74	constitutive_high
comp30113_c0	86.54	176.89	47.71	183.66	45.77	68.12	constitutive_high
comp30121_c0	48.72	74.03	76.09	70.58	46.41	64.51	constitutive_high
comp30130_c0	93.44	68.35	56.71	55.23	66.48	29.69	constitutive_high
comp30143_c0	103.78	79.83	75.84	71.51	87.94	70.9	constitutive_high
comp30144_c2	239.76	61.31	186.66	81.62	181.67	114.89	constitutive_high
comp30159_c1	71.58	41.38	115.36	38.03	50.64	76.31	constitutive_high
comp30161_c2	35.86	117.12	55.46	111.26	54.77	69.2	constitutive_high
comp30166_c0	261.97	82.76	128.97	89.67	169.39	135.84	constitutive_high
comp30171_c0	65.29	72.03	43.65	75.93	47	38.77	constitutive_high
comp30187_c0	60.42	33.54	26.21	36.48	57.05	42.44	constitutive_high
comp30194_c0	88.94	40.02	57.01	37.05	82.92	41.53	constitutive_high
comp30196_c0	28.93	71.1	59.94	66.81	51.27	243.92	constitutive_high
comp30198_c0	51.82	75.36	40.04	80.29	56.52	42.78	constitutive_high
comp30205_c0	51.14	212.77	67.02	238.28	166.87	199.24	constitutive_high
comp30212_c0	54.69	37.6	97.36	40.54	38.54	48.18	constitutive_high
comp30215_c0	58.47	57.6	48.33	53.61	49.31	40.14	constitutive_high
comp30216_c0	63.85	42.24	196.79	40.76	37.75	46.42	constitutive_high
comp30225_c0	97.21	75.94	105.42	80.04	75.4	126.4	constitutive_high
comp30241_c0	129.46	39.39	139.63	38.3	91.47	60.24	constitutive_high
comp30243_c0	95.55	80.45	87.26	83.67	34.93	186.75	constitutive_high
comp30249_c1	88.7	112.53	27.26	112.97	62.94	155.51	constitutive_high
comp30258_c0	51.4	31.52	31.35	35.95	47.75	45.87	constitutive_high
comp30259_c0	66.13	27.26	32.04	35.14	57.01	99.64	constitutive_high
comp30275_c0	33.78	56.42	44.27	60.24	53.57	178.15	constitutive_high
comp30285_c0	113.25	127.59	108.5	212.78	98.9	145.28	constitutive_high
comp30287_c1	35.86	236.19	714.6	193.44	103.44	32.32	constitutive_high
comp30288_c1	253.69	1418.81	504.36	1472.07	407.17	689.09	constitutive_high
comp30288_c2	72.86	154.27	648.5	141.6	67.31	74.68	constitutive_high
comp30291_c0	71.55	56	198.94	54.12	66.81	41.44	constitutive_high
comp30295_c0	52.7	26.38	44.88	27.77	59.67	31.16	constitutive_high
comp30312_c0	820.74	619.26	1599.12	555.13	884.08	971.3	constitutive_high
comp30336_c0	75.66	44.49	53.85	46.87	71.52	72.41	constitutive_high
comp30341_c0	38.54	72.75	75.51	56.28	42.16	45.48	constitutive_high
comp30344_c0	53.22	45.12	134.86	39.35	62.84	34.34	constitutive_high
comp30354_c1	44.19	45.7	75.5	54.11	57.37	126.76	constitutive_high
comp30355_c0	102.2	71.64	69.87	71.19	129.02	79.72	constitutive_high
comp30360_c0	390.69	90.01	201.08	102.86	162.13	215.54	constitutive_high
comp30360_c2	29.78	42.92	40.85	42.61	60.3	36.9	constitutive_high
comp30363_c1	76.73	115.35	88.71	91.8	257.93	100.2	constitutive_high
comp30384_c2	50.07	264.51	143.51	276.63	31.44	125.3	constitutive_high
comp30399_c0	66.56	93.8	146.61	97.73	89.09	28.94	constitutive_high
comp30400_c0	71.92	59.1	59.62	65.68	46.17	72.13	constitutive_high
comp30426_c0	73.94	147.89	124.06	184.36	59.46	114.82	constitutive_high
comp30445_c0	51.28	79.47	51	71.81	62.14	38.45	constitutive_high
comp30461_c1	40.76	55.33	57.6	58.81	54.79	40.22	constitutive_high
comp30474_c0	61.52	68.49	96.45	55.8	63.36	54.62	constitutive_high
comp30481_c1	85.33	120.71	171.83	160.39	62.36	138.05	constitutive_high
comp30486_c1	32.76	144.15	137.24	136.77	57.32	70.76	constitutive_high
comp30504_c0	43.96	30.49	52.65	31.53	33.75	28.53	constitutive_high
comp30514_c0	52.46	262.64	28.62	206.38	58.1	51.61	constitutive_high
comp30524_c0	34.31	49.13	69.5	47.42	27.68	54.78	constitutive_high
comp30542_c1	59.65	30.09	45.74	28.06	38.32	33.8	constitutive_high
comp30556_c0	43.63	122.57	129.08	120.39	35.58	103.25	constitutive_high
comp30614_c0	392.59	183.29	62.53	175.77	558.63	394.86	constitutive_high
comp30628_c0	200.98	110.23	127.3	135.58	193.08	149.9	constitutive_high
comp30629_c0	64.36	41.45	54.31	43.62	98.53	33.17	constitutive_high
comp30657_c0	1356.49	681.73	1575.98	674.59	1631.49	1694	constitutive_high
comp30659_c0	104.24	117.56	85.27	131.95	114.28	132.86	constitutive_high
comp30669_c0	38.27	29.31	40.52	30.73	47.09	34.11	constitutive_high
comp30685_c0	58.74	42.5	102.86	50.14	58.12	62.19	constitutive_high
comp30689_c0	58.55	35.53	32.55	44.16	50.12	39.09	constitutive_high
comp30698_c0	1079.13	917.61	2808.64	881.32	1313.61	1316.58	constitutive_high
comp30712_c0	221.11	389.71	1046.09	405.5	242.43	294.45	constitutive_high
comp30714_c0	55.72	34.8	34.21	32.72	84.45	70.78	constitutive_high
comp30741_c0	60.43	40.35	41.05	44.83	31.64	32.23	constitutive_high
comp30788_c0	46.13	162.39	81.04	160.29	89.37	108.72	constitutive_high
comp30797_c0	104.64	40.7	75.31	53.85	82.44	65.52	constitutive_high
comp30821_c0	108.94	45.04	71.41	41.29	126.38	50.72	constitutive_high
comp30834_c0	69.19	79.75	55.75	94.36	85.08	68.64	constitutive_high
comp30890_c0	41.02	31.39	36.68	32.85	58.53	65.83	constitutive_high
comp8388_c0	26.52	51.94	44.04	54	38.11	67.59	constitutive_high
comp8469_c0	33.78	28.99	35.08	32.13	46.74	26.53	constitutive_high
comp8470_c0	47.1	40.88	66.33	55.56	68.24	79.49	constitutive_high
comp8475_c0	69.05	42.11	64.71	41.21	90.32	56.53	constitutive_high
comp8476_c0	87.82	82.86	127.78	100.64	101.48	98.85	constitutive_high
comp8491_c0	332.11	260	516.92	270.94	425.46	408.34	constitutive_high
comp8505_c0	52.45	67.7	89.35	83.13	78.37	82.63	constitutive_high
comp8509_c0	102.03	54.69	94.99	65.21	126.86	77.71	constitutive_high
comp8543_c0	63.08	49.31	73.22	47.51	103.42	54.55	constitutive_high
comp8550_c0	89.86	138.22	135.51	153.48	79.66	133.91	constitutive_high
comp8557_c0	55.79	32.75	45.39	35.53	37.94	53.67	constitutive_high
comp8567_c0	109.25	35.62	111.59	40.15	97.67	48.77	constitutive_high
comp8569_c0	211.04	208.43	409.72	239.8	63.54	432.62	constitutive_high
comp8593_c0	1183.4	1254.46	2185.07	937.34	2078.68	1858.42	constitutive_high
comp8596_c0	44.2	54.93	60.46	47.92	55.41	74.07	constitutive_high
comp8610_c0	100.75	32.15	50.35	28.21	91.89	40.96	constitutive_high
comp8612_c0	315.62	343.54	171.06	373.53	500.72	201.68	constitutive_high
comp8621_c0	67.85	59.15	59.72	65.92	46.98	49.01	constitutive_high
comp8631_c0	45.65	39.66	74.65	41.55	69.37	43.08	constitutive_high
comp8634_c0	151.58	196.84	216.46	207.12	253.78	230.32	constitutive_high
comp8636_c0	63.42	51.65	139.06	46.86	84.83	62.17	constitutive_high
comp8642_c0	68.43	36.36	38.26	39.09	55.92	70.3	constitutive_high
comp8651_c0	45.4	34.48	99.47	36.09	64.31	52.69	constitutive_high
comp8670_c0	60.71	48.27	73.3	55.52	74.94	64.71	constitutive_high
comp8680_c0	99.81	27.63	56.54	31.38	88.87	63.86	constitutive_high
comp8682_c0	213.27	52.08	304.79	55.96	225.96	134.51	constitutive_high
comp8685_c0	348.73	103.65	340.57	109.41	371.34	177.49	constitutive_high
comp8686_c0	38.2	126.84	58.31	124.72	149.28	81.16	constitutive_high
comp24618_c0	11.15	0.11	0	0.28	0.34	0.12	egg
comp23864_c0	11.6	0	2.9	0	0	0	egg
comp23044_c0	11.8	0	0	0.07	3.53	0	egg
comp14909_c0	11.9	0.14	0.53	0.13	0.35	0.48	egg
comp18341_c0	12.15	0.96	1.56	0.78	0.3	1.98	egg
comp26447_c0	12.25	0.83	2.24	1.58	0.39	0.31	egg
comp20732_c0	13.01	0.16	3.53	0.28	1.15	0	egg
comp23819_c0	13.79	0	0	0.12	0	0.47	egg
comp27523_c1	13.91	0	0.14	0	0	0.26	egg
comp24376_c0	15.19	0	2.97	0.23	0	0	egg
comp28240_c0	15.2	0.15	3.77	0.1	0.4	2.49	egg
comp18382_c0	15.41	0	0.4	0	0	3.07	egg
comp22901_c0	15.89	0.24	0	0.21	0	0	egg
comp19895_c0	17.68	0.31	0	0.21	0	0	egg
comp29233_c0	19.72	0	0	0	0	3.72	egg
comp30925_c0	20.85	0	1.11	0	0	3.13	egg
comp27953_c0	26.09	8.78	1.42	7.58	7.42	5.99	egg
comp21346_c0	26.18	6.78	8.08	6.03	8.76	8.22	egg
comp30774_c0	30.1	2	1.66	0.88	10.85	0	egg
comp24863_c0	37.99	0.13	0	0	0	0.15	egg
comp25396_c0	39.7	0	6.9	0	0	0	egg
comp24401_c0	52.61	0.13	0	0.22	0.1	0.28	egg
comp18315_c0	54.23	0	0	0	0	0	egg
comp30314_c0	59.86	0	2.79	0	0	0.25	egg
comp23236_c0	101.5	0	0	0.17	0	0.42	egg
comp21905_c0	126.66	0.2	0.25	0.35	0	0	egg
comp20985_c0	237.67	0.46	0	0.2	0	0	egg
comp14472_c0	254.08	0	0	0	0	0.19	egg
comp21656_c0	1227.42	0	0.78	0	0.25	0.17	egg
comp26623_c0	72.17	29.44	29.14	26.57	0.15	3.18	egg;female;larvae;male
comp26988_c0	11.24	68.29	200.8	59.24	71.61	2.83	egg;female;larvae;male;mated
comp24136_c0	12.3	16.3	151.99	18.11	24.56	0	egg;female;larvae;male;mated
comp23134_c0	13.51	85.55	188.77	86.46	921.55	1.46	egg;female;larvae;male;mated
comp24250_c0	14.89	49.39	559.19	46.18	409.99	0.36	egg;female;larvae;male;mated
comp25619_c1	17.69	11.86	17.32	12.43	12.54	3.66	egg;female;larvae;male;mated
comp29119_c0	18.23	31.05	240.19	32.61	35.25	2.37	egg;female;larvae;male;mated
comp27516_c0	20.62	146.27	272.6	159.43	151.98	3.19	egg;female;larvae;male;mated
comp26072_c0	20.63	13.27	53.57	12.82	43.74	2.78	egg;female;larvae;male;mated
comp29305_c0	21.55	20.5	5176.15	16.14	14.71	0.48	egg;female;larvae;male;mated
comp27628_c0	22.18	19.01	235.65	22.07	46.58	1.87	egg;female;larvae;male;mated
comp25333_c0	23.26	12.6	998.3	12.87	161.31	0.09	egg;female;larvae;male;mated
comp23552_c0	23.91	60.13	398.05	63.41	110.04	3.4	egg;female;larvae;male;mated
comp29750_c0	24.96	21.79	198.86	23.42	21.54	1.18	egg;female;larvae;male;mated
comp28755_c0	28.73	47.14	37.96	46.15	38.35	10.21	egg;female;larvae;male;mated
comp28343_c0	29.01	28.51	30	27.09	29.04	10.95	egg;female;larvae;male;mated
comp27865_c0	29.43	41.68	971.63	36.05	77.68	6.65	egg;female;larvae;male;mated
comp26849_c0	30.27	11.71	34.76	14.21	34.12	0.11	egg;female;larvae;male;mated
comp8436_c0	30.48	99.72	145.82	113.26	96.28	0.43	egg;female;larvae;male;mated
comp29356_c0	30.79	28.34	40.62	29.81	46.53	8.72	egg;female;larvae;male;mated
comp23339_c0	32.12	16.17	171.82	22.57	63.76	2.61	egg;female;larvae;male;mated
comp24979_c0	34.91	29.34	40.1	26.48	43.23	10.5	egg;female;larvae;male;mated
comp27462_c0	49.53	23.86	277.26	23.46	49.21	1.98	egg;female;larvae;male;mated
comp23891_c0	71.66	22.16	1093.96	24.1	128.4	1.77	egg;female;larvae;male;mated
comp26186_c0	83.37	21.28	888.19	24.71	206.54	0.19	egg;female;larvae;male;mated
comp23618_c0	90.07	377.34	8226.83	437.29	660.47	4.57	egg;female;larvae;male;mated
comp22767_c0	98.93	286.21	250.59	316.86	127.47	1.33	egg;female;larvae;male;mated
comp24263_c1	121.78	59.46	519.47	49.28	36.01	0.82	egg;female;larvae;male;mated
comp26174_c0	170.57	665.24	1895.04	741	1004.79	6.66	egg;female;larvae;male;mated
comp29449_c0	221.79	76.03	4407.87	67.07	50.78	3.05	egg;female;larvae;male;mated
comp28293_c0	223.9	1041.92	7375.03	1170.19	2175	7.05	egg;female;larvae;male;mated
comp22890_c0	330.35	163.13	4789.84	164.53	1095.51	2.34	egg;female;larvae;male;mated
comp30361_c3	12.31	52.45	34.97	57.12	1.23	110.2	egg;female;larvae;male;pupae
comp29858_c0	12.58	49.35	72.35	42.96	2	42.73	egg;female;larvae;male;pupae
comp28230_c4	13.12	41.59	42.28	40.63	3.1	57.58	egg;female;larvae;male;pupae
comp28571_c0	13.47	56.76	27.96	68.92	1.64	99.22	egg;female;larvae;male;pupae
comp24476_c0	14.17	29.59	37.13	31.11	0.88	46.71	egg;female;larvae;male;pupae
comp19647_c0	17	39.88	114.75	33.35	0	355.17	egg;female;larvae;male;pupae
comp30370_c0	17.91	16.64	45.82	19	1.72	39.12	egg;female;larvae;male;pupae
comp24845_c0	19.54	209.85	22.08	267.72	0.86	156.9	egg;female;larvae;male;pupae
comp28811_c2	20.44	15.14	22.29	15.35	2.61	21.1	egg;female;larvae;male;pupae
comp26367_c0	20.85	116.13	123.1	136.16	2.08	109.68	egg;female;larvae;male;pupae
comp14767_c0	26.47	66.72	38.54	96.77	2.67	1688.11	egg;female;larvae;male;pupae
comp24793_c0	26.66	22.01	11.58	31.45	0.3	64.87	egg;female;larvae;male;pupae
comp24939_c1	28.36	118.15	28.95	134.05	0.42	20.7	egg;female;larvae;male;pupae
comp25471_c0	28.42	162.41	207.56	150.76	3.46	143.27	egg;female;larvae;male;pupae
comp30388_c0	28.48	58.54	210.8	50.79	4.87	57.52	egg;female;larvae;male;pupae
comp18685_c0	28.71	83.86	154.56	92.42	0.89	104.13	egg;female;larvae;male;pupae
comp28771_c0	29.69	51.78	54.64	52.33	8.02	45.05	egg;female;larvae;male;pupae
comp27317_c0	31.77	412.86	35.76	448.42	3.17	1283.33	egg;female;larvae;male;pupae
comp30063_c1	32.39	35.43	60.43	28.52	10.64	75.79	egg;female;larvae;male;pupae
comp18848_c0	32.72	38.37	115.13	38.17	8.39	132.68	egg;female;larvae;male;pupae
comp27691_c0	35.79	70.69	77.35	82.96	8.57	187.14	egg;female;larvae;male;pupae
comp27958_c0	37.29	39.37	164.05	37.48	0.32	60.22	egg;female;larvae;male;pupae
comp26373_c1	42.84	52	335.15	43.38	5.16	188.38	egg;female;larvae;male;pupae
comp28443_c0	45.25	344.68	27.89	424.07	2.13	1416.04	egg;female;larvae;male;pupae
comp18484_c0	48.45	183.22	121.71	227.96	8.64	368.93	egg;female;larvae;male;pupae
comp30095_c2	77.36	560.36	42.67	555.44	0.83	689.86	egg;female;larvae;male;pupae
comp28845_c0	88.95	52.7	151.22	53.33	1.67	109.61	egg;female;larvae;male;pupae
comp24162_c0	94.43	143.85	65.07	175.91	2.66	817.71	egg;female;larvae;male;pupae
comp22913_c0	104	13.87	150.75	14.79	0.51	25.33	egg;female;larvae;male;pupae
comp29565_c0	159.35	28.82	812.99	30.42	0.82	122.62	egg;female;larvae;male;pupae
comp26233_c0	2529.4	23.47	6288.15	20.82	2.21	53.25	egg;female;larvae;male;pupae
comp26593_c0	41.19	18.54	0.08	24.76	49	1.99	egg;female;male;mated
comp26817_c0	70.3	11.38	0	16.64	57.9	3.12	egg;female;male;mated
comp28204_c0	166.12	31.19	4.97	32.96	183.29	8.74	egg;female;male;mated
comp24568_c0	11.37	1118.67	1.39	1359.59	15.7	183.03	egg;female;male;mated;pupae
comp26199_c0	15.17	39.46	1.16	44.32	13.18	15.54	egg;female;male;mated;pupae
comp22513_c0	19.96	53.41	1.28	53.65	61.65	38.82	egg;female;male;mated;pupae
comp22517_c0	21.01	12.31	3.86	12.85	27.97	57.32	egg;female;male;mated;pupae
comp24220_c0	27.29	48.31	2.19	36.38	31.5	13.55	egg;female;male;mated;pupae
comp30297_c1	28.42	17.23	3.9	18.29	18.74	24.82	egg;female;male;mated;pupae
comp27083_c0	41.32	96.17	5.63	106.52	36.32	38.2	egg;female;male;mated;pupae
comp23118_c0	46.2	77.09	8.88	77.05	67.18	29.51	egg;female;male;mated;pupae
comp29753_c0	47.49	180.84	0.11	234.21	52.98	44.61	egg;female;male;mated;pupae
comp30149_c0	181.74	54.66	1.63	57.3	102.35	33.53	egg;female;male;mated;pupae
comp25285_c0	11.31	0.52	70.83	0.2	0.42	0.06	egg;larvae
comp26859_c0	11.82	1.3	70.76	0.13	0.47	3.06	egg;larvae
comp29114_c0	12.3	2.05	104.08	2.73	3.86	1.37	egg;larvae
comp24473_c0	13.51	0	37.88	0	0	0.28	egg;larvae
comp28309_c0	15.29	1.46	19.04	2.21	0.66	1	egg;larvae
comp17685_c0	15.34	0	40.12	0	0	0	egg;larvae
comp27342_c0	15.38	0.21	133.4	0.06	0.11	0.08	egg;larvae
comp30282_c0	15.46	0.37	55.67	0.49	1.2	2.05	egg;larvae
comp26559_c0	16.04	0	34.59	0	0	0.21	egg;larvae
comp29733_c0	16.71	0.15	22.02	0.13	0	0.34	egg;larvae
comp19638_c0	17.1	0.78	19.43	0.17	0.16	2.83	egg;larvae
comp27897_c0	18.75	0	43.04	0.24	0	0	egg;larvae
comp22548_c0	20.75	0.35	707.56	0.21	0.19	0.52	egg;larvae
comp23722_c0	21.18	0	231.23	0	0	0	egg;larvae
comp23726_c0	21.9	0.61	120.68	0.67	0.62	1.35	egg;larvae
comp20915_c0	27.77	3.1	40.84	1.17	2.04	2.63	egg;larvae
comp25634_c0	28.77	0	67.81	0	0	0	egg;larvae
comp24134_c0	32.8	3.52	59.63	2.25	6.64	2.85	egg;larvae
comp26383_c0	33.91	8.89	42.21	7.82	4.53	0.96	egg;larvae
comp30484_c0	34.47	5.73	83.68	4.95	7.88	7.05	egg;larvae
comp22305_c0	34.61	0.48	187.02	0.72	0.06	0.69	egg;larvae
comp24084_c0	34.9	7.69	213.74	7.49	2.8	0.44	egg;larvae
comp20367_c0	37.66	6.82	137.54	8.37	5.33	10.57	egg;larvae
comp24348_c0	38.47	0.17	185.77	0.15	0	0.37	egg;larvae
comp8466_c0	42.26	4.06	104.38	5.28	0.72	4.63	egg;larvae
comp24607_c0	44.28	0	154.29	0	0	2.61	egg;larvae
comp25737_c0	45.08	0	37.71	0	0	1.35	egg;larvae
comp24319_c0	45.27	0	60.48	0	0.16	0	egg;larvae
comp21322_c0	46.15	1.69	264.73	0.66	3.06	0.21	egg;larvae
comp24975_c0	48.28	0.22	1040.67	0.13	0.24	0.33	egg;larvae
comp23852_c0	48.67	0	11.33	0	0	0	egg;larvae
comp26824_c0	49.77	0	87.09	0	0	0.54	egg;larvae
comp24152_c0	52.13	0.61	249.6	0.63	0.33	0.11	egg;larvae
comp25061_c0	53.81	0.27	223.52	0.12	0	0.15	egg;larvae
comp23189_c0	60.94	1.29	1320.44	0.28	0.79	1.44	egg;larvae
comp26877_c0	77.29	0.12	218.49	0.31	0.09	2.2	egg;larvae
comp24456_c0	81.74	0.12	11.72	0.31	0	1.57	egg;larvae
comp22137_c1	86.67	0	12.1	0	0	0.28	egg;larvae
comp23099_c0	88	3.32	208.2	3.61	2.06	0.07	egg;larvae
comp22334_c0	93.65	0.35	843.42	0.1	2.18	0	egg;larvae
comp20557_c0	100.23	0.11	1404.97	0	0.37	0.13	egg;larvae
comp25034_c0	105.62	0.26	49.36	0	0	6.81	egg;larvae
comp25813_c0	159	0.16	55.84	0	0	0	egg;larvae
comp22649_c1	159.42	0	171.21	0.21	0	4.63	egg;larvae
comp21450_c0	182.11	0.43	794.77	0	0.35	3.18	egg;larvae
comp19694_c0	216.95	0.13	527.45	0.23	0	0.14	egg;larvae
comp22498_c0	218.96	0.13	43.76	0.12	0	0.88	egg;larvae
comp29242_c1	332.36	0.31	77.04	1.36	0	0.86	egg;larvae
comp26286_c0	504.76	0	18.63	0	0.23	0	egg;larvae
comp14489_c0	1295.9	0.25	443.78	0.22	0	0.28	egg;larvae
comp26405_c0	11.53	1.7	55.86	0.81	45.91	0.08	egg;larvae;mated
comp27484_c0	13.26	0.51	48.58	1.26	18.93	0	egg;larvae;mated
comp28356_c0	14.75	2.97	11.59	1.6	13.76	2.35	egg;larvae;mated
comp27721_c0	19.38	2.91	11.3	2.56	15.42	3.98	egg;larvae;mated
comp28409_c0	28.15	2.61	16.36	2.85	15.68	2.95	egg;larvae;mated
comp21331_c0	35.63	7.07	31.44	7.23	31.98	7.96	egg;larvae;mated
comp25468_c0	35.73	5.31	2003.02	6.41	478.34	5.49	egg;larvae;mated
comp28272_c0	51.18	6.25	323.27	6.41	26.34	1.48	egg;larvae;mated
comp23230_c1	60.81	9.87	27.36	8.31	46.99	6.47	egg;larvae;mated
comp23035_c0	71.84	3.51	11.28	3.29	54.07	2.56	egg;larvae;mated
comp26289_c0	11.34	1.96	15.12	2.95	18.52	27.36	egg;larvae;mated;pupae
comp23502_c0	29.94	6.61	29.99	5.1	29.97	31.8	egg;larvae;mated;pupae
comp28363_c1	39.78	0.79	65.72	1.17	26.64	13.16	egg;larvae;mated;pupae
comp27570_c0	43.81	3.55	97.21	3.22	15.89	77.33	egg;larvae;mated;pupae
comp28546_c1	66.27	2.19	16.02	1.99	48.17	50.25	egg;larvae;mated;pupae
comp27678_c0	1075.23	10.73	91.19	10.19	810.95	710.09	egg;larvae;mated;pupae
comp25280_c0	11.26	0.56	108.16	0.41	0.23	202.75	egg;larvae;pupae
comp29184_c0	11.29	0	48.11	0.07	0.5	15.35	egg;larvae;pupae
comp22082_c0	11.67	0.61	66.11	0.73	0	243.28	egg;larvae;pupae
comp30156_c0	12	0.38	38.2	0.25	0.09	33.79	egg;larvae;pupae
comp21065_c0	12.46	0.48	46.72	0.25	0.16	37.1	egg;larvae;pupae
comp25432_c0	12.71	2.82	15.96	2.18	0.05	16.67	egg;larvae;pupae
comp28327_c0	13.38	0.09	86.66	0.38	0.07	21.67	egg;larvae;pupae
comp29561_c0	13.38	0	45.3	0	0	111.96	egg;larvae;pupae
comp26501_c0	15.97	0.46	195.23	0.37	0.08	248.82	egg;larvae;pupae
comp26982_c0	18.61	0	14.49	0	0	47.71	egg;larvae;pupae
comp27993_c1	19.64	0.26	308.83	0.11	0.05	556.07	egg;larvae;pupae
comp24725_c0	21.53	0.67	184.74	0.4	0.12	323.64	egg;larvae;pupae
comp25604_c0	22.44	0.55	52.77	0.78	0.09	648.11	egg;larvae;pupae
comp24097_c0	24.12	0.18	27.34	0.95	0	35.48	egg;larvae;pupae
comp23568_c0	25.38	1.98	72.13	1.74	0.62	65.05	egg;larvae;pupae
comp29594_c1	27.98	0.89	84.8	1.07	0.09	565.6	egg;larvae;pupae
comp30465_c2	30.04	9.71	93.52	8.57	4.55	47.03	egg;larvae;pupae
comp29596_c0	33.56	4.13	74.36	3.04	0.18	934.59	egg;larvae;pupae
comp29320_c1	36.23	0.38	118.88	0	0	233.08	egg;larvae;pupae
comp26575_c0	36.51	0.56	282.35	0.21	0.13	632.25	egg;larvae;pupae
comp27588_c0	37.98	2	63.5	3.19	0.94	208.24	egg;larvae;pupae
comp27610_c0	39.91	0.21	136.88	0.72	0	118.11	egg;larvae;pupae
comp24807_c1	41.78	2.42	81.02	2.78	0	100.68	egg;larvae;pupae
comp26942_c0	46.19	1.39	20.69	1.67	0.82	107.68	egg;larvae;pupae
comp27113_c0	47.13	0.33	110.86	0.41	0.05	1969.57	egg;larvae;pupae
comp8531_c0	47.14	7.56	47.15	4.86	5.92	84.05	egg;larvae;pupae
comp20847_c0	51.16	0	22.07	0.24	0	15.86	egg;larvae;pupae
comp20954_c0	70.91	0.48	302.08	0.57	0	593.31	egg;larvae;pupae
comp28581_c0	72.03	0.49	997.67	0.16	0.07	104.06	egg;larvae;pupae
comp23711_c0	74.46	2.44	16.41	3.71	0	47.85	egg;larvae;pupae
comp26798_c0	76.23	0.14	257.78	0	0.11	426.17	egg;larvae;pupae
comp28700_c0	84.13	5.09	82.37	3.7	1.82	106.27	egg;larvae;pupae
comp24621_c0	95.48	0.28	53.24	0.25	0	31.55	egg;larvae;pupae
comp28838_c0	117.45	0	123.15	0	0.22	21.92	egg;larvae;pupae
comp26346_c0	122.43	0	138.67	0.74	0.11	118.41	egg;larvae;pupae
comp23000_c0	133.06	1.8	27.84	0.79	0.18	23.65	egg;larvae;pupae
comp27509_c0	135.92	0.28	60.83	0.25	0	58.21	egg;larvae;pupae
comp24948_c0	148.34	0	18.34	0	0	19.52	egg;larvae;pupae
comp24567_c0	173.61	3.87	239.28	4.81	3.07	488.73	egg;larvae;pupae
comp19744_c0	210.38	0.85	119.23	0	0	98.47	egg;larvae;pupae
comp26386_c0	213.46	0.7	469.47	0.99	0.23	253.38	egg;larvae;pupae
comp26635_c0	11.21	1.56	1.69	1.45	11.5	2.9	egg;mated
comp26979_c0	11.24	2.23	2.7	2.45	11.34	2.69	egg;mated
comp20876_c0	12.12	2.31	2.97	1.44	13.68	3.15	egg;mated
comp29228_c0	12.27	3.71	3.66	2.99	11.28	3.68	egg;mated
comp24024_c0	12.4	3.3	1.45	3.07	12.61	3.76	egg;mated
comp28530_c0	12.46	2.59	0.65	2.41	11.63	2.31	egg;mated
comp29569_c0	13.01	3.15	3.1	2.7	15.35	3.14	egg;mated
comp25977_c0	13.12	1.14	2.35	1	16.64	0.83	egg;mated
comp19609_c0	13.47	1.04	1.45	0.81	16.54	3.56	egg;mated
comp25323_c0	13.98	1.63	1.14	1.32	3841.96	1.24	egg;mated
comp21150_c0	14.41	2.06	1.83	2.34	11.24	2.92	egg;mated
comp28196_c0	14.46	2.15	2.44	1.12	13.15	3.17	egg;mated
comp14651_c0	14.97	3.69	0.61	2.99	11.71	2.49	egg;mated
comp28923_c0	15.24	1.79	1.95	1.45	11.72	2.84	egg;mated
comp23397_c0	15.46	2.26	2.14	1.77	14.98	0.51	egg;mated
comp30489_c0	15.83	0.02	0.23	0	18.21	0.02	egg;mated
comp24879_c0	15.98	1.51	3.57	2.45	17.62	3.2	egg;mated
comp30161_c1	16.78	1.94	2.53	1.43	11.55	1.03	egg;mated
comp30547_c0	17.62	0.03	0	0.03	29.79	0	egg;mated
comp29084_c0	17.86	2.86	1.95	2.13	21.37	3	egg;mated
comp29908_c0	18.08	2.32	3.08	2.39	13.39	1.78	egg;mated
comp26754_c0	18.34	3.89	3.09	3.49	19.28	2.94	egg;mated
comp29214_c0	18.56	1.3	3.99	1.29	14.07	1.24	egg;mated
comp27884_c0	18.57	3.58	2.37	3.65	16.02	2.43	egg;mated
comp28400_c0	18.7	1.62	1.12	1.58	12.75	2.21	egg;mated
comp22124_c0	18.71	0	0	0	18.53	0.1	egg;mated
comp28344_c0	18.79	1.29	0.48	1.09	15.51	1.28	egg;mated
comp30181_c1	19.59	0.06	0.36	0.05	15.65	0.13	egg;mated
comp23782_c0	20.28	0	0.21	0.44	32.65	2.4	egg;mated
comp26139_c0	20.55	1.85	1.91	2.18	19.22	1.36	egg;mated
comp21338_c0	20.69	1.36	1.31	1.52	41.53	0.88	egg;mated
comp27199_c0	21.31	0.29	2.09	0.21	19.18	0.37	egg;mated
comp28071_c0	21.46	3.64	3.53	2.45	11.72	1.76	egg;mated
comp28730_c0	21.47	1.27	1.01	1.21	14.17	2.88	egg;mated
comp24458_c0	21.74	0.44	1.63	0.96	18.3	3.29	egg;mated
comp25469_c0	21.85	3.47	1.08	3.49	23.5	2.9	egg;mated
comp28051_c1	21.99	0.07	0.41	0.06	16.68	0.15	egg;mated
comp22664_c0	22.37	0.16	0	0	19.73	0	egg;mated
comp28986_c0	22.97	0	0	0.22	22.36	0.42	egg;mated
comp30529_c3	23.43	3.52	2.63	3.03	23.66	2.8	egg;mated
comp30117_c0	23.58	3.02	3.76	3.01	20.2	3.29	egg;mated
comp26743_c0	23.8	1.54	0.12	2.87	12	1.5	egg;mated
comp29016_c0	24.32	0	0	0	13.38	0	egg;mated
comp21568_c0	24.69	2.7	1.49	2.54	15.11	3.07	egg;mated
comp27393_c0	25.66	0	0	0	22.31	0	egg;mated
comp29798_c0	25.76	3.12	2.11	3.44	13.78	3.61	egg;mated
comp27441_c0	25.91	0.4	1	0.21	17.29	2.77	egg;mated
comp25821_c0	26.69	4.66	10.86	4.28	26.54	9.77	egg;mated
comp29179_c0	26.79	3.45	2.5	3.4	28.57	2.86	egg;mated
comp26509_c0	27.34	2.6	3.32	2.83	23.84	3	egg;mated
comp28008_c0	27.4	2.45	2.79	2.77	22.34	3.47	egg;mated
comp22881_c0	28.04	1.78	0.84	2.43	16.47	2.74	egg;mated
comp29649_c2	28.42	0.4	0.15	0.27	21.17	0.34	egg;mated
comp26248_c0	28.51	4.28	7.12	5.16	28.66	9.02	egg;mated
comp27951_c0	28.67	7.92	7.81	7.95	34.78	10.73	egg;mated
comp27805_c0	28.94	0	0	0	36.85	0.08	egg;mated
comp26896_c0	29.15	2.91	0.99	2.56	30.27	2.36	egg;mated
comp22542_c0	29.98	2.4	7.09	2.42	27.25	4.85	egg;mated
comp26928_c0	30.1	1.98	2.59	1.52	19.23	1.71	egg;mated
comp20546_c0	30.33	4.84	3.48	4.34	30.76	5.92	egg;mated
comp27662_c0	30.39	10.81	9.23	10.87	28.73	5.66	egg;mated
comp28632_c1	30.8	9.56	10.6	10.15	28.22	7.75	egg;mated
comp30390_c0	30.98	8.53	10.23	6.7	31.09	4.99	egg;mated
comp21417_c0	31.15	2.06	4.43	2.63	31.46	4.13	egg;mated
comp24474_c0	31.36	2.13	6.15	1.73	28.3	1.45	egg;mated
comp29748_c0	32.16	3.42	3.88	3.61	22.67	2.84	egg;mated
comp26665_c0	33.03	7.02	6.36	6.09	28.04	9	egg;mated
comp24716_c0	33.6	1.37	1.78	1.26	27.69	10.57	egg;mated
comp18077_c0	33.69	3.99	2.56	3.51	29.71	6.62	egg;mated
comp25004_c0	33.92	2.81	7.36	3.38	35.22	3.45	egg;mated
comp27850_c0	34.07	0	0.29	0	18.13	0.17	egg;mated
comp20982_c0	34.36	1.82	1.89	2.94	30.66	3.73	egg;mated
comp30270_c1	34.69	6.78	4.59	6.56	40.87	3.57	egg;mated
comp22255_c0	35.08	9.03	0.8	8.76	37.15	4.42	egg;mated
comp26125_c0	35.24	5.3	8.94	5.27	36.22	6.58	egg;mated
comp24220_c1	36.03	0.55	0.46	0.81	32.95	1.64	egg;mated
comp26012_c0	36.07	1.07	0	1.45	45.45	0.88	egg;mated
comp19663_c0	36.45	5.83	9.28	7.7	30.99	7.65	egg;mated
comp20966_c0	36.52	5.49	5.6	4.1	26.34	7.89	egg;mated
comp27824_c0	36.56	1.9	1.55	1.48	24.9	1.8	egg;mated
comp22238_c0	37.46	4.67	5.08	4.63	38.33	8.43	egg;mated
comp26359_c0	37.98	2.02	9.18	2.69	34.6	2.02	egg;mated
comp24053_c0	38.21	2.87	4.55	3.06	28.9	4.86	egg;mated
comp19856_c0	38.27	0	0	0	16.29	0	egg;mated
comp30742_c0	38.37	5.45	0.91	7.51	34.41	4.26	egg;mated
comp24885_c0	38.6	4.44	1.5	4.54	29.51	4.29	egg;mated
comp28316_c0	38.91	5.58	0	4.48	30.42	2.42	egg;mated
comp29756_c1	39.05	5.01	7.07	2.35	40.41	3.22	egg;mated
comp28118_c0	39.23	10.9	8.21	9.59	43.92	6.57	egg;mated
comp22034_c0	39.25	5.71	6.47	6.3	31.86	9.15	egg;mated
comp29854_c1	39.46	2.01	1.28	1.6	75.44	2.19	egg;mated
comp26574_c0	39.51	0	0	0	21.29	0.06	egg;mated
comp28663_c2	39.56	10.46	10.13	9.73	26.23	6.65	egg;mated
comp24528_c0	39.71	0.22	0.46	0.13	21.36	0.16	egg;mated
comp27734_c0	39.85	9.34	8.46	9.39	27.84	10.8	egg;mated
comp29508_c0	40.37	5.94	10.78	7	26.21	8.76	egg;mated
comp27731_c0	41.69	0.8	0.96	0.7	41.06	0.35	egg;mated
comp30468_c0	42.24	3.6	4.66	2.98	31.5	3.84	egg;mated
comp25319_c0	42.37	0.04	0.05	0	36.65	0	egg;mated
comp26154_c0	42.62	0.19	0	0.56	48.19	0.14	egg;mated
comp27587_c0	42.78	1.91	6.13	2.21	27.2	2.24	egg;mated
comp28048_c0	43.07	0.32	0	0.38	32.14	0.24	egg;mated
comp27693_c0	43.34	2.37	0.37	2.38	26.49	2.22	egg;mated
comp25289_c0	43.65	5.03	1.85	5.22	43.62	5.32	egg;mated
comp26740_c0	43.91	6.64	0.27	10.24	32.29	1.59	egg;mated
comp30420_c1	44.04	4.91	9.15	5.98	36.99	9.03	egg;mated
comp27819_c0	44.04	7.2	10.48	5.85	36.08	7.67	egg;mated
comp23188_c0	44.18	10.12	8.77	9.76	44.87	9.28	egg;mated
comp29525_c0	44.33	6.34	7.58	6.68	28.71	6.64	egg;mated
comp28713_c1	44.36	3.58	6.14	3.76	37.11	4.08	egg;mated
comp25705_c0	45.38	3.2	2.94	2.59	63.18	4.8	egg;mated
comp26483_c0	45.65	9.57	9.75	8.42	29.46	10.34	egg;mated
comp28947_c0	45.77	6.31	3.17	5.17	46.79	3.93	egg;mated
comp28953_c0	46.15	2.35	1.7	2.45	12.48	2.13	egg;mated
comp25232_c0	47.71	3.94	6.44	3.94	35.28	3.33	egg;mated
comp25751_c0	48.05	1.11	0.09	0.37	80.87	0.08	egg;mated
comp25982_c0	48.17	0	0	0.08	34.24	0	egg;mated
comp14612_c0	48.36	2.5	0.45	2.71	45.29	5.92	egg;mated
comp25225_c1	48.39	7.67	2.39	8.09	37.77	4.28	egg;mated
comp24794_c0	48.68	5.4	1.98	5.7	41.53	7.23	egg;mated
comp28324_c0	48.85	0	0.17	0	54.02	0	egg;mated
comp25486_c0	49.5	2	0.61	2.29	58.68	1.57	egg;mated
comp20692_c0	49.52	5.6	3.12	3.16	28.47	1.12	egg;mated
comp23244_c0	50.67	0	0	0.22	59.4	0.14	egg;mated
comp30544_c0	51.39	0.37	0.72	0.42	45.24	1.11	egg;mated
comp29513_c1	51.56	1.27	0.92	0.89	39.88	1.29	egg;mated
comp21168_c0	51.73	0.35	0.09	0.19	45.69	0.16	egg;mated
comp29109_c0	51.96	10.52	10.03	10.15	42.69	5.76	egg;mated
comp26709_c0	52.15	4.95	10.11	4.91	54.37	7.77	egg;mated
comp18342_c0	52.4	0.7	0	2.15	40.74	1.17	egg;mated
comp25049_c0	53.06	0.07	0.17	0	34.39	0	egg;mated
comp26907_c0	53.15	1.75	2.91	2	56.43	4.09	egg;mated
comp28602_c0	53.2	5.02	4.88	5.44	43.85	5.34	egg;mated
comp28867_c0	53.42	4.22	7.2	4.95	43.67	5.18	egg;mated
comp29411_c0	54.54	0.51	2.14	0.5	39.24	1.2	egg;mated
comp23087_c0	54.54	0.33	1.03	0.29	45.09	2.94	egg;mated
comp25492_c0	54.68	2.08	2.84	1.13	53.94	4.3	egg;mated
comp27168_c0	54.68	1	0.27	0.63	122.67	1.04	egg;mated
comp27777_c0	55.24	6.4	7.8	8.05	37.42	10.09	egg;mated
comp28022_c0	56.84	6.1	7.78	6.98	66.56	6.25	egg;mated
comp27650_c0	57.36	1.45	1.55	1.45	60.2	3.98	egg;mated
comp24853_c0	57.9	3.61	10.74	5.32	44.58	7.29	egg;mated
comp27956_c0	58.49	0	0	0.07	65.86	0.41	egg;mated
comp20714_c0	59.23	0.42	0.17	0.37	71.28	0.16	egg;mated
comp23060_c0	60.71	0.07	0	0.06	54.65	0	egg;mated
comp28795_c1	61.05	5.19	8.88	5.14	39.08	10.89	egg;mated
comp27402_c0	61.37	1.53	0	1.31	50.13	1.62	egg;mated
comp22530_c0	62.4	1.54	2.55	1.05	44.09	4.77	egg;mated
comp24776_c0	63.8	2.89	10.44	2.96	48.88	3.15	egg;mated
comp15348_c0	63.84	1.4	4.02	1.11	26.84	0.78	egg;mated
comp28400_c1	64.22	6.68	1.61	7.96	43.86	6.01	egg;mated
comp27427_c0	64.42	3.67	7.4	3.48	43.64	3.36	egg;mated
comp29288_c0	64.43	0	0.06	0.04	46.41	0.11	egg;mated
comp24919_c0	64.63	0.96	0.16	0.28	78.26	0.93	egg;mated
comp26773_c0	65.62	10.01	1.05	9.98	59.27	6.37	egg;mated
comp26166_c0	66.66	0.86	5.61	0.88	59.92	1.2	egg;mated
comp24072_c0	67.61	4.22	8.17	4.02	52	8.66	egg;mated
comp28693_c1	68.34	7.64	6.78	5.27	46.51	5.91	egg;mated
comp28074_c0	69.75	10.16	10.19	10.09	51.07	5.45	egg;mated
comp26578_c0	72.8	4.27	2.2	4.08	53.37	7.55	egg;mated
comp29954_c1	73.4	2.56	1.46	3.14	119.19	1.12	egg;mated
comp22895_c0	76.11	4.35	5.07	3.51	73.04	6.64	egg;mated
comp28560_c0	77.14	1.76	0.52	1.82	53.71	1.96	egg;mated
comp18876_c0	78.14	3.03	1.39	3.23	92.37	5.7	egg;mated
comp27955_c0	79.42	0.09	0.06	0.12	63.19	0.21	egg;mated
comp29638_c0	80.58	2.64	8.02	2.59	49.04	3.34	egg;mated
comp29559_c0	81.28	7.32	2.54	8.31	53.37	6.5	egg;mated
comp26786_c0	82.78	3.07	2.57	4.3	51.29	3.99	egg;mated
comp20692_c1	89	7.97	3.39	5.96	110.74	0.81	egg;mated
comp26408_c0	93.39	0.16	0	0.14	33.99	0	egg;mated
comp27874_c0	94.02	0	0	0	72.19	0.16	egg;mated
comp26053_c0	98.9	6.63	9.14	6.54	74.98	5.65	egg;mated
comp23981_c0	99.15	3.49	4.59	4.22	89.78	2.78	egg;mated
comp8583_c0	99.78	0.86	0.59	1.25	86.09	1.06	egg;mated
comp30522_c0	100.89	3.36	2.35	3.74	126.5	4.86	egg;mated
comp28437_c0	101.2	0.06	0.04	0.05	91.83	0.07	egg;mated
comp25402_c0	106.39	0	0.14	0.1	88.46	0.12	egg;mated
comp26352_c0	106.58	6.96	7.85	6.95	63.83	10.91	egg;mated
comp30227_c1	106.81	3.72	3.57	3.14	52.16	1.91	egg;mated
comp26910_c0	112.18	0	0	0	59.9	0	egg;mated
comp29324_c0	112.53	0.72	0.74	0.38	69.44	1.14	egg;mated
comp20634_c0	113.73	3.58	1.51	3.42	95.94	6.57	egg;mated
comp25792_c0	114.81	5.11	2.8	5.34	48.29	7.31	egg;mated
comp30574_c1	118.48	6.56	8.61	5.69	109.86	5.8	egg;mated
comp8603_c0	123.24	2.87	2.31	4.15	93.26	5.05	egg;mated
comp30150_c0	125.97	0	0	0.13	58.33	0.17	egg;mated
comp26564_c0	126.97	3.71	2.39	3.67	91.88	3.25	egg;mated
comp22685_c0	128.71	0	0	0	113.99	0	egg;mated
comp27450_c0	130.95	10.9	1.24	10.12	125.9	3.7	egg;mated
comp25883_c0	136.26	3.18	1.43	4.27	89.93	10.94	egg;mated
comp23267_c0	144.55	5.81	3.82	2.69	138.79	3.77	egg;mated
comp14725_c0	160.03	2.15	5.57	3.09	87	3.29	egg;mated
comp27988_c0	168.51	9.51	9.33	10.51	153.48	10.49	egg;mated
comp26122_c1	168.99	0.96	2.12	0.93	100.03	2.49	egg;mated
comp27119_c0	172.54	0.07	0.04	0.09	214.07	0.11	egg;mated
comp27321_c0	173.03	0	0	0	162.9	0	egg;mated
comp29958_c0	185.91	0.05	0	0.09	136.24	0.11	egg;mated
comp26122_c2	185.98	1.19	3.17	2.38	167.36	2.83	egg;mated
comp27321_c1	190.33	0	0	0	108.31	0.19	egg;mated
comp28853_c1	200.4	0.51	0.1	0.03	135.74	0.17	egg;mated
comp26613_c0	246.39	1.61	0.1	1.96	208.7	1.11	egg;mated
comp26944_c0	273.74	0	0.09	0.07	203.24	0.08	egg;mated
comp27910_c0	333.74	0.1	0	0.09	228.58	0.55	egg;mated
comp23222_c1	337.34	0.06	0.07	0.15	225.36	0.26	egg;mated
comp21318_c0	356.74	1.04	1.17	1.28	423.69	0.47	egg;mated
comp25943_c0	357.77	3.21	3.28	3.95	248.65	3	egg;mated
comp30145_c0	383.64	0.21	1.06	0	265.57	0.16	egg;mated
comp23109_c0	500.57	1.07	0.67	0.73	320.01	2.19	egg;mated
comp24522_c0	567.03	1.83	0.22	2.45	450.59	1.85	egg;mated
comp26408_c1	651.92	8.77	4.44	6.87	619.43	9.79	egg;mated
comp19617_c0	786.92	4.37	0	7.53	832.85	1.87	egg;mated
comp28354_c1	860.25	0.99	0.31	1.38	514.29	1.01	egg;mated
comp27055_c0	1249.29	1.76	0.82	0	2123.37	0.98	egg;mated
comp19986_c0	1313.86	0.65	0.4	0.85	1354.9	1.08	egg;mated
comp25656_c0	1332.68	0.54	0.34	0.24	814.06	0.6	egg;mated
comp27242_c0	17.98	3.92	3.76	3.76	13.4	15.95	egg;mated;pupae
comp24738_c0	33.79	3.54	6.55	2.93	38.67	90.67	egg;mated;pupae
comp29028_c1	44.75	8.67	7.48	9.44	33.98	45.53	egg;mated;pupae
comp21095_c0	49.94	9.13	10.38	10.37	31.07	27.95	egg;mated;pupae
comp17969_c0	71.84	5.49	2.28	5.73	81.43	36.01	egg;mated;pupae
comp20255_c0	11.37	0	2.67	0	0	15.27	egg;pupae
comp21499_c0	18.57	0.68	1.13	1.19	0.73	11.83	egg;pupae
comp27296_c0	33.42	1.34	1.11	2.62	3.09	21.51	egg;pupae
comp29072_c0	44.7	1.6	2.81	1.44	0.16	39.55	egg;pupae
comp25519_c0	49	3.04	1.49	1.81	0	34.01	egg;pupae
comp29980_c0	0.51	18.17	29.21	12.13	0.87	2.59	female;larvae;male
comp28451_c0	3.54	18.33	41.95	14.24	3.33	3.97	female;larvae;male
comp26066_c0	3.62	31.09	30.28	30.47	5.21	7.6	female;larvae;male
comp29816_c0	9.75	31.71	41.78	26.29	6.76	10.61	female;larvae;male
comp22619_c0	10.6	80.17	36.54	97.02	5.6	10.07	female;larvae;male
comp20920_c0	0.07	110.16	93.28	149.73	231.06	5.51	female;larvae;male;mated
comp24601_c0	0.08	129.06	38.14	135.46	44.17	2.64	female;larvae;male;mated
comp26081_c0	0.11	90.8	86.52	95.1	212.89	1.36	female;larvae;male;mated
comp28931_c1	0.14	65.17	14.14	55.28	57.41	1.02	female;larvae;male;mated
comp22638_c0	0.16	37.16	643.03	44.03	107.85	0.43	female;larvae;male;mated
comp26872_c0	0.16	12.03	44.56	11.52	19.24	0.07	female;larvae;male;mated
comp28429_c0	0.28	31.69	35.79	39.87	21.27	0.84	female;larvae;male;mated
comp28982_c0	0.33	23.88	105.82	28.43	27.36	0.36	female;larvae;male;mated
comp29652_c0	0.52	29.45	11.91	34.89	17.39	2.94	female;larvae;male;mated
comp25224_c1	0.63	26.29	39.74	25.86	91.73	2.99	female;larvae;male;mated
comp24862_c0	0.74	24.05	40.72	24.1	34.3	1.3	female;larvae;male;mated
comp30055_c0	0.87	3664.57	13.45	4423.02	4270.36	2.87	female;larvae;male;mated
comp26873_c0	0.89	105.38	13.81	125.24	63.5	1.17	female;larvae;male;mated
comp30119_c0	0.93	85.21	31.09	115.43	11.36	1.1	female;larvae;male;mated
comp30472_c0	1.2	71.82	15.76	74.34	24.53	0.07	female;larvae;male;mated
comp23590_c0	1.29	12.73	29.04	15.03	12.23	0.97	female;larvae;male;mated
comp25270_c0	1.31	16.21	36.05	14.73	17.76	3.54	female;larvae;male;mated
comp26884_c0	1.31	41.52	46.44	39.35	44.76	3.17	female;larvae;male;mated
comp24430_c0	1.41	34.87	40.74	33.27	22.78	0.66	female;larvae;male;mated
comp24762_c0	1.69	41.1	29.37	42.01	84.92	3.85	female;larvae;male;mated
comp23717_c0	1.71	159.27	295.26	159.6	78.77	2.69	female;larvae;male;mated
comp28645_c1	1.72	54.87	195.9	80.75	78.25	0	female;larvae;male;mated
comp28520_c0	1.77	15.35	40.19	16.68	12.46	1.88	female;larvae;male;mated
comp24154_c0	2.11	47.67	37.76	46.24	26.69	1.46	female;larvae;male;mated
comp25352_c0	2.35	44.79	11.89	78.01	28.54	2.22	female;larvae;male;mated
comp25361_c0	2.59	11.01	106.07	13.16	11.42	1.1	female;larvae;male;mated
comp29732_c0	3.43	24.54	54.3	32.46	12.8	3.74	female;larvae;male;mated
comp27518_c0	3.95	28.02	16.13	31.12	27.11	1.58	female;larvae;male;mated
comp25413_c0	4.95	58.37	532.92	47.51	393.49	0.22	female;larvae;male;mated
comp28821_c0	5.16	68.97	82.7	112.19	33.19	0.96	female;larvae;male;mated
comp27828_c0	6.64	78.22	31.65	85.12	34.97	7.91	female;larvae;male;mated
comp18788_c0	6.98	118.24	187.96	152.78	35.17	4.27	female;larvae;male;mated
comp25815_c0	7.21	1506.18	266.5	1722.79	660.09	0	female;larvae;male;mated
comp28650_c0	7.24	93.1	119.15	86.45	65.14	6.68	female;larvae;male;mated
comp25490_c0	7.31	62.33	615.37	54.44	229.53	2.29	female;larvae;male;mated
comp29553_c0	9.85	79.31	189.18	72.17	92.74	3.27	female;larvae;male;mated
comp25283_c0	0.08	103	23.17	104.49	59.33	19.87	female;larvae;male;mated;pupae
comp18295_c0	0.09	43.05	64.27	52.98	73.86	486.72	female;larvae;male;mated;pupae
comp27798_c0	0.16	348.66	16.5	393.38	129.31	63.95	female;larvae;male;mated;pupae
comp26129_c0	0.54	68.97	42.67	80.9	58.85	125.61	female;larvae;male;mated;pupae
comp18543_c0	0.62	275.03	171.06	261.89	57.1	1284.25	female;larvae;male;mated;pupae
comp20371_c0	0.81	38.73	73.93	41.47	30.34	50.4	female;larvae;male;mated;pupae
comp28741_c0	0.81	14.59	20.43	14.99	14.07	14.81	female;larvae;male;mated;pupae
comp25802_c0	0.82	16.3	16.02	15.67	24.06	31.28	female;larvae;male;mated;pupae
comp29207_c0	0.83	20.54	40.56	23.41	14.84	11.95	female;larvae;male;mated;pupae
comp28534_c1	0.89	496.86	40.07	556.87	143.91	22.98	female;larvae;male;mated;pupae
comp21303_c0	1.1	32.18	28.73	28.88	55.86	72.19	female;larvae;male;mated;pupae
comp24823_c0	1.34	49.46	14.17	61.77	29.83	136.43	female;larvae;male;mated;pupae
comp26886_c0	1.4	56.19	175.04	73.9	34.37	1515.34	female;larvae;male;mated;pupae
comp23729_c0	1.5	36.95	24.75	44.3	33.09	173.49	female;larvae;male;mated;pupae
comp30330_c0	1.63	121.71	90.72	131.93	54.26	15.05	female;larvae;male;mated;pupae
comp25808_c0	1.64	31.23	12.32	53	26.51	77.68	female;larvae;male;mated;pupae
comp29520_c1	1.64	29.69	22.15	34.04	13.21	17.49	female;larvae;male;mated;pupae
comp26456_c0	1.76	17.2	18.6	24.65	13	13.78	female;larvae;male;mated;pupae
comp23639_c0	1.82	23.26	25.57	26.83	11.74	68.07	female;larvae;male;mated;pupae
comp26745_c2	1.9	67.99	23.18	101.01	14.15	435.78	female;larvae;male;mated;pupae
comp28061_c0	1.95	27.03	65.88	25.48	30.09	56.37	female;larvae;male;mated;pupae
comp20239_c0	2.08	25.56	14.46	22.83	19.58	39.07	female;larvae;male;mated;pupae
comp29535_c0	2.16	40.06	125.1	39.69	29.39	15.11	female;larvae;male;mated;pupae
comp29440_c0	2.22	14.68	11.89	20.72	19.98	37.42	female;larvae;male;mated;pupae
comp28303_c1	2.25	561.18	1058.74	410.4	57.55	10529.6	female;larvae;male;mated;pupae
comp28740_c0	2.79	256.34	26.73	238.3	101.51	90.61	female;larvae;male;mated;pupae
comp25536_c0	2.83	275.73	74.52	293.07	217.47	333.97	female;larvae;male;mated;pupae
comp18483_c0	2.86	31.6	66.17	28.96	53.31	168.58	female;larvae;male;mated;pupae
comp25020_c0	3.02	21.77	81.83	23.66	46.2	118.5	female;larvae;male;mated;pupae
comp26847_c0	3.02	55.07	20.93	47.86	14.41	23.26	female;larvae;male;mated;pupae
comp22898_c0	3.11	243.67	17.5	263.8	111.31	98.4	female;larvae;male;mated;pupae
comp29328_c0	3.2	148.24	15.87	149.46	90.45	67.23	female;larvae;male;mated;pupae
comp24026_c0	3.24	49.91	12.69	60.2	19.11	14.19	female;larvae;male;mated;pupae
comp27164_c0	3.37	102.93	21.9	105.06	40.64	126.46	female;larvae;male;mated;pupae
comp29859_c0	3.42	75.92	18.14	76.44	33.03	38.69	female;larvae;male;mated;pupae
comp28291_c0	3.62	51.07	26.08	63.51	28.77	19.16	female;larvae;male;mated;pupae
comp27748_c0	3.79	39.47	15.77	46.58	18.24	129.78	female;larvae;male;mated;pupae
comp30474_c1	3.82	102.76	62.2	95.31	15.74	15.02	female;larvae;male;mated;pupae
comp27893_c0	3.96	30.32	21.78	31.4	29.55	85.65	female;larvae;male;mated;pupae
comp25919_c0	3.98	66.37	12.26	78.1	18.81	29.41	female;larvae;male;mated;pupae
comp28541_c0	4.81	135.19	85.91	156.78	48.9	45.16	female;larvae;male;mated;pupae
comp18505_c0	5.54	41.03	39.57	42.79	71.73	35.52	female;larvae;male;mated;pupae
comp15490_c0	5.83	30.96	30	34.57	28.89	85.84	female;larvae;male;mated;pupae
comp23567_c0	6.01	85.79	130.42	97.47	85.6	27.5	female;larvae;male;mated;pupae
comp25529_c0	6.05	166.61	26.29	165.58	163.02	88.37	female;larvae;male;mated;pupae
comp30152_c0	6.27	317.33	88.42	300.69	125.92	75.53	female;larvae;male;mated;pupae
comp28460_c0	6.66	65.29	157.84	60.54	33.7	71.94	female;larvae;male;mated;pupae
comp22453_c0	6.75	61.91	89.38	68.43	43.36	51.72	female;larvae;male;mated;pupae
comp29759_c1	6.99	102.14	91.54	116.2	54.53	53.59	female;larvae;male;mated;pupae
comp25436_c0	7.34	114.46	123.14	123.02	57.15	53.42	female;larvae;male;mated;pupae
comp26906_c0	7.61	92.16	79.29	136.76	40.27	42.05	female;larvae;male;mated;pupae
comp26804_c0	7.64	49.93	38.05	50.72	35.25	29.1	female;larvae;male;mated;pupae
comp25797_c0	8.11	73.88	116.29	70.17	46.16	159.88	female;larvae;male;mated;pupae
comp28332_c0	8.22	113.33	36.65	98.78	58.26	34.44	female;larvae;male;mated;pupae
comp24760_c0	8.9	72.27	35.98	86.35	114.9	46.03	female;larvae;male;mated;pupae
comp28564_c0	8.92	73.43	45.36	81.58	47.27	43.3	female;larvae;male;mated;pupae
comp21282_c0	9.05	48.25	143.36	59.82	66.78	238.38	female;larvae;male;mated;pupae
comp27846_c0	9.33	92.29	1197.5	109.96	86.3	2918.19	female;larvae;male;mated;pupae
comp22945_c0	9.42	61.6	74.12	61.98	31.98	218.67	female;larvae;male;mated;pupae
comp24347_c0	9.88	105.92	65.32	123.06	111.34	238.31	female;larvae;male;mated;pupae
comp23739_c0	10.01	257	40.41	351.26	150.52	629.94	female;larvae;male;mated;pupae
comp23248_c0	10.18	54.26	41.9	59.85	28.49	147.18	female;larvae;male;mated;pupae
comp29180_c1	10.65	1493.79	81.99	1610.98	984.65	430.27	female;larvae;male;mated;pupae
comp25318_c0	10.66	32.83	28.62	44.53	52.48	113.23	female;larvae;male;mated;pupae
comp23469_c0	0.22	31.47	495.81	35.57	0.21	1263.19	female;larvae;male;pupae
comp27536_c0	0.49	47.11	12.99	47.36	1	50.22	female;larvae;male;pupae
comp23178_c0	0.75	39.67	13.88	22.22	1.26	11.47	female;larvae;male;pupae
comp27764_c1	0.77	74.81	199.62	65.52	1.37	9439.9	female;larvae;male;pupae
comp27639_c0	1.04	16.58	14.36	22.42	2.12	17.89	female;larvae;male;pupae
comp27796_c1	1.54	37.28	85.47	36.86	2.68	49.96	female;larvae;male;pupae
comp21640_c0	1.66	22.51	19.94	24.86	3.8	117.19	female;larvae;male;pupae
comp28684_c0	1.93	13.74	14.21	13.84	1.13	14.26	female;larvae;male;pupae
comp27451_c0	2.23	13.7	13.55	14.22	1.08	12.56	female;larvae;male;pupae
comp30559_c0	2.39	25.15	60	18.39	0.68	30.94	female;larvae;male;pupae
comp29110_c0	2.54	15.38	14.12	15.73	3.46	21.52	female;larvae;male;pupae
comp29808_c0	2.62	32.99	20.66	25.65	0.15	24.54	female;larvae;male;pupae
comp22904_c0	2.94	25.93	16.04	18.02	0	30.88	female;larvae;male;pupae
comp30111_c1	2.98	78.56	42.85	63.41	4.46	65.34	female;larvae;male;pupae
comp29733_c1	3.08	13.57	16.77	15.25	1.46	21.83	female;larvae;male;pupae
comp29969_c0	3.41	29.12	20.16	32.29	1.35	18.67	female;larvae;male;pupae
comp27547_c0	3.41	92.77	186.07	65.11	3.59	14.41	female;larvae;male;pupae
comp30368_c0	3.44	16.22	15.01	15.2	3.14	15.48	female;larvae;male;pupae
comp30361_c0	3.58	29.16	24.25	19.61	0	39	female;larvae;male;pupae
comp27149_c1	3.59	19.48	16.78	17.76	3.32	14.43	female;larvae;male;pupae
comp22076_c0	3.85	19.44	84.97	23.42	3.3	178.03	female;larvae;male;pupae
comp30565_c0	3.89	171.52	77.08	91.63	6.51	38.3	female;larvae;male;pupae
comp29289_c0	3.99	13.06	128.92	12.19	0	69.16	female;larvae;male;pupae
comp30245_c0	4.18	60.15	30.52	53.4	3.51	50.79	female;larvae;male;pupae
comp30231_c0	4.49	64.91	51.89	48.64	3.31	45.82	female;larvae;male;pupae
comp30031_c0	5.19	33.12	33.57	27.8	4.72	29.8	female;larvae;male;pupae
comp28850_c0	5.37	75.37	42.16	80.77	7.56	27.7	female;larvae;male;pupae
comp30346_c2	5.7	85.9	30.78	82.02	8.63	31.21	female;larvae;male;pupae
comp20934_c0	5.82	44.47	26.15	51.33	6.5	144	female;larvae;male;pupae
comp29155_c1	5.95	38.76	35.9	37.98	0.72	69.93	female;larvae;male;pupae
comp28823_c0	6.17	51.13	75.28	36.89	2.65	51.99	female;larvae;male;pupae
comp28035_c0	6.66	54.6	39.16	56.16	9.45	116.85	female;larvae;male;pupae
comp22580_c0	7.67	108.76	32.51	131.26	9.2	268.85	female;larvae;male;pupae
comp30480_c0	7.98	28.22	39.53	26.65	1.49	49.92	female;larvae;male;pupae
comp30567_c1	8.23	31.69	31.49	35	10.11	26.72	female;larvae;male;pupae
comp24375_c0	8.55	45.21	35.22	45.14	10.25	55.59	female;larvae;male;pupae
comp29121_c0	8.59	80.35	54.72	96.39	0.47	112.98	female;larvae;male;pupae
comp23785_c0	8.6	34.62	32.48	30.85	10.87	33.88	female;larvae;male;pupae
comp30361_c1	8.72	30.98	29.92	49.75	0.13	78.89	female;larvae;male;pupae
comp27149_c0	9.55	57.58	42.65	58.92	10.23	51.81	female;larvae;male;pupae
comp24904_c1	9.89	46.54	39.6	55.72	0	70.17	female;larvae;male;pupae
comp24864_c0	10.87	63.02	31.61	72.48	10.37	91.35	female;larvae;male;pupae
comp28880_c0	0.02	14.78	0.11	12.85	0	2.3	female;male
comp21875_c0	0.03	17.42	0	15.42	0	3.9	female;male
comp26001_c0	0.03	15.32	0.15	14.77	0.07	2.54	female;male
comp30307_c0	0.03	11.06	0	16.07	0	1.54	female;male
comp24001_c0	0.04	26.42	0.06	29.67	0	8.45	female;male
comp27525_c0	0.05	32.32	0	33.03	0.05	8.52	female;male
comp26358_c0	0.05	15.35	0	21.58	0.05	3.7	female;male
comp28595_c0	0.06	16.25	0.09	17.65	0	3.85	female;male
comp28685_c0	0.06	17.62	0.19	20.83	0	2.79	female;male
comp24720_c0	0.06	14.01	0	17.13	0	3.43	female;male
comp30232_c0	0.06	14.75	0	20.41	0.06	2.36	female;male
comp30415_c0	0.07	23.58	0	28.84	0.07	3.89	female;male
comp29774_c0	0.08	13.36	0	14.77	0.11	3.16	female;male
comp30532_c1	0.08	38.59	0.23	48.44	0	6.51	female;male
comp24736_c0	0.08	13.16	0	14.47	0	3.45	female;male
comp28526_c0	0.08	40	0.12	42.02	0	8.81	female;male
comp25513_c0	0.09	12.57	0	16.92	0	3.36	female;male
comp27845_c0	0.09	26.18	0	29.2	0	7.94	female;male
comp26850_c0	0.1	41.7	0	61.28	10.53	0	female;male
comp24392_c0	0.1	29.66	0	29.47	0	10.59	female;male
comp25083_c0	0.12	15.95	0.18	14.68	0.12	3.36	female;male
comp27173_c0	0.12	17.26	0.18	15.7	0.24	3.56	female;male
comp29002_c0	0.13	30.21	0	37.82	10.47	0.17	female;male
comp30311_c0	0.13	50.51	0.08	53.35	0.22	10.65	female;male
comp28734_c0	0.13	19.21	0.98	21.38	2.87	0.76	female;male
comp30340_c0	0.13	27.56	0.1	30.22	0.06	6.9	female;male
comp29842_c0	0.16	32.71	0.93	32.28	0.99	5.4	female;male
comp29928_c0	0.17	16.23	1.15	14.13	2.38	3.23	female;male
comp24515_c0	0.19	13.34	0	11.74	2.33	3.94	female;male
comp25714_c0	0.19	152.65	0.29	158.42	7.79	0.13	female;male
comp18459_c0	0.23	31.49	0	34.53	0	7.59	female;male
comp27178_c0	0.25	12.03	0.83	11.9	0.44	2.89	female;male
comp26037_c0	0.28	34.3	0.34	41.38	0.71	9.93	female;male
comp24042_c0	0.32	11.6	0	14.65	0.25	2.78	female;male
comp25096_c0	0.42	44.08	0.21	45.64	0.2	9.54	female;male
comp27573_c0	0.46	32.31	4.72	37.05	0.27	6.82	female;male
comp23049_c0	0.47	21.15	0	23.62	1.8	2.87	female;male
comp25907_c0	0.49	11.34	1.08	14.2	1.72	0.54	female;male
comp29951_c0	0.51	17.94	1.61	22.12	2.31	3.07	female;male
comp28389_c0	0.62	22.41	2.56	26.46	2.66	0.54	female;male
comp27490_c0	0.66	13.5	0.29	14.95	0	3.29	female;male
comp29469_c0	0.68	42.37	0	42.21	0.41	10.96	female;male
comp29788_c0	0.71	29.26	4.44	26.25	0.34	4.66	female;male
comp15270_c0	0.98	58.66	0	59.68	3.5	0.26	female;male
comp23316_c0	1.19	15.12	2.49	13.82	0.86	3.86	female;male
comp26530_c0	1.44	29.48	0.44	30.17	0.69	8.38	female;male
comp24633_c0	2.29	57.18	1.13	52.69	3.09	10.3	female;male
comp29866_c0	2.52	32.84	1.88	31.27	1.86	6.83	female;male
comp30442_c0	4.49	37.52	10.81	34.99	8.91	6.03	female;male
comp29229_c1	10.39	32.6	0.3	44.01	6.47	10.9	female;male
comp24873_c0	0.05	11.84	3.27	13.96	81.99	0.14	female;male;mated
comp22629_c0	0.08	104.67	0	107.94	48.15	3.74	female;male;mated
comp27043_c1	0.09	49.03	0	53.93	30.8	0.73	female;male;mated
comp21158_c0	0.11	153.92	0.33	163.86	529.85	0.58	female;male;mated
comp28396_c0	0.11	59.01	5.33	63.08	42.72	7.73	female;male;mated
comp25768_c0	0.13	51.02	0.4	86.42	22.32	0.35	female;male;mated
comp20158_c0	0.14	75.54	1.46	70.35	48.45	4.76	female;male;mated
comp26006_c0	0.15	53.05	0	60.63	21.89	2.01	female;male;mated
comp24677_c0	0.15	80.97	7.56	82.05	157.13	4.98	female;male;mated
comp22455_c0	0.16	51.4	0.12	57.85	54.86	1.37	female;male;mated
comp30136_c0	0.17	106.17	0.26	106.25	129.62	3.6	female;male;mated
comp23744_c0	0.17	44.2	0	45.04	49.83	0.22	female;male;mated
comp21316_c0	0.18	79.07	0.54	67.45	69.33	8.48	female;male;mated
comp27241_c0	0.18	254.56	1.19	259.17	80.3	2.85	female;male;mated
comp21461_c0	0.21	58.83	0.31	59.8	28.98	2.76	female;male;mated
comp23627_c0	0.22	23.66	0	27.12	14.93	1.78	female;male;mated
comp22966_c0	0.23	693.05	0.67	745.89	289.07	4.96	female;male;mated
comp21582_c0	0.24	1635.59	0.53	1413.03	911.86	0.79	female;male;mated
[truncated: 8,800 more rows]
