# Supplementary material for: Characterizing the developmental transcriptome of the oriental fruit fly, Bactrocera dorsalis (Diptera: Tephritidae) through comparative genomic analysis with Drosophila melanogaster utilizing modENCODE datasets
Source: BMC Genomics. 2014 Oct 28;15(1):942. doi: 10.1186/1471-2164-15-942 (PMC4223851; doi:10.1186/1471-2164-15-942)
Supplement: Supplementary file 2 — Additional file 2: Unigene expression matrix of major clusters in Figure 4 . An .XLSX file containing individual tabs for each cluster present in Figure 4 (clusters A-S). Each cluster specific matrix contains the unigene identifiers present in the cluster and the log2(median centered FPKM values) across the 6 developmental stages. (XLSX 1019 KB) [file 12864_2014_6635_MOESM2_ESM.xlsx]

## Sheet: A_subcluster_5_log2_medianCente
	egg	larvae	pupae	male	female	mated
comp28363_c1	2.21092	2.3721	0.216947	-2.88259	-3.60248	1.6851
comp27533_c0	0.998122	4.27576	-6.01311	-0.553674	-1.20575	2.49865
comp18232_c0	3.03517	6.07829	-2.06637	-2.06637	-3.65133	-1.3294
comp23078_c0	-1.27156	5.3578	-1.27156	-1.27156	-1.27156	-0.271559
comp26601_c2	1.51274	6.485	-4.48726	-2.9023	-2.9023	2.2941
comp18870_c0	1.7108	4.19319	-2.96163	-1.37666	-2.96163	1.39593
comp8577_c0	-0.494053	5.55383	-4.13791	-1.55295	-1.23102	1.86209
comp24218_c0	0.749295	2.26236	-5.42063	0.521885	-0.135228	2.02231
comp27766_c0	0.444353	3.1191	-2.78594	-0.785945	-1.78594	1.79439
comp26849_c0	1.7272	1.36521	-5.74853	0.582384	0.121832	1.95191
comp28340_c0	1.37116	6.68671	0.09105	-2.7163	-2.7163	-2.7163
comp26728_c0	-1.51809	5.59044	-1.51809	-0.518087	-1.51809	-0.518087
comp28521_c0	-0.374408	4.7353	-4.51737	0.255223	-0.244348	0.145599
comp25745_c0	-1.48846	6.44228	-0.488456	-1.48846	-1.48846	-1.48846
comp24432_c0	0.345406	5.33247	0.123013	-2.46195	-0.876987	-2.46195
comp21862_c0	-0.512803	2.65712	-1.5128	0.0721599	-1.5128	0.809125
comp24513_c0	-1.70103	4.25844	-2.16046	-0.951009	-1.5755	2.12956
comp23238_c0	0.138706	2.64694	-1.02548	-1.11859	-1.42345	0.781872
comp22478_c0	0.648906	3.77819	-3.35109	-0.766131	-2.35109	2.04122
comp29750_c0	0.509815	2.93897	-4.22895	0.359012	0.0711712	0.349986
comp27323_c0	1.62776	3.48242	-4.27913	-0.191665	-0.819696	0.180304
comp27462_c0	0.909539	2.83028	-4.08142	-0.225426	-0.385422	0.952448
comp23788_c0	-0.261643	5.30821	-1.26164	-1.26164	-1.26164	-1.26164
comp21501_c0	0.134403	3.83001	-3.38916	-0.688719	-2.06723	2.1807
comp29506_c0	0.645001	6.8176	-0.26189	-1.67693	-2.26189	-3.26189
comp26106_c1	1.43696	3.11503	-4.58541	-0.497944	-1.77805	2.30941
comp28272_c0	1.76588	3.86124	-3.70172	-1.28387	-1.50205	0.860521
comp22002_c0	-0.626214	3.0476	-2.0651	-1.14756	-0.788767	1.58004
comp27989_c0	0.110456	6.15047	-0.62651	-2.21147	-1.21147	-2.21147
comp22634_c0	1.53429	5.00823	-1.63563	-1.63563	-1.63563	-1.63563
comp8451_c0	0.197224	5.35373	-1.38774	-1.38774	-1.38774	-1.38774
comp21837_c0	-0.0497509	3.12889	-5.83111	0.692451	0.298172	1.76135
comp24331_c0	2.1945	5.50905	-2.42021	-2.83525	-3.42021	0.972109
comp8474_c0	-0.689925	6.44963	-0.689925	-1.68993	-1.68993	-1.68993
comp29971_c1	-1.57244	5.86219	-0.572438	-1.57244	-1.57244	-0.572438
comp24286_c0	-1.28108	5.40542	-0.281083	-1.28108	-1.28108	-1.28108
comp24189_c0	1.51089	4.09585	-3.396	-2.396	-0.226079	0.411351
comp18674_c2	0.959503	7.26198	-2.84785	-2.84785	-2.84785	0.322073
comp30465_c1	-0.455997	3.43812	-1.46197	-1.08024	-1.31416	0.874253
comp19950_c0	-1.41896	5.44781	-5.26027	-0.789947	-0.938339	2.95971
comp34662_c0	0.375398	4.46286	-1.20956	-1.20956	-1.20956	-1.20956
comp23974_c0	-0.0800548	5.15516	-0.0800548	-1.66502	-1.66502	-1.66502
comp29449_c0	1.40438	5.15376	-5.12787	-0.378929	-0.382909	-0.668436
comp27343_c0	-0.392957	6.9875	-2.39296	-1.80799	-1.80799	-0.585602
comp29305_c0	-0.0952974	7.24191	-5.57911	-0.567886	-0.409188	-0.590429
comp25285_c0	3.24353	5.32266	-3.63299	-2.31106	-1.31106	-1.31106
comp25591_c0	1.4345	3.07519	-4.4334	-0.239628	-0.960912	1.12426
comp21372_c0	0.508498	4.25927	-0.191942	-3.19194	-3.19194	1.80806
comp14674_c0	0.849043	6.9842	-1.95831	-1.95831	-1.95831	-1.95831
comp27484_c0	2.24473	3.5498	-5.0314	-1.12451	-2.44643	2.80781
comp21278_c0	1.90581	4.74567	-4.36721	-1.14481	-1.63024	0.490776
comp25788_c0	0.756956	5.65818	-0.00857826	-3.33051	-2.33051	-0.745544
comp25660_c0	1.33981	8.92852	-1.56708	-2.56708	-3.56708	-2.56708
comp25885_c0	1.42838	2.60821	-5.39179	-0.58444	0.000522725	1.93912
comp25682_c0	0.680262	4.38136	-5.71206	-0.667661	-0.562308	1.8804
comp18928_c0	1.24767	3.2046	-0.517863	-2.83979	-2.83979	1.74517
comp23789_c0	1.5125	6.06504	-1.39439	-1.39439	-2.39439	-2.39439
comp23359_c1	1.90284	4.81932	-3.41909	-3.41909	-1.41909	1.53511
comp24827_c0	0.666667	4.66667	-1.33333	-1.33333	-1.33333	-1.33333
comp24476_c1	1.04804	3.9425	-2.76327	-1.68235	-1.58106	1.03614
comp30908_c0	-1.24324	5.21619	-1.24324	-0.243239	-1.24324	-1.24324
comp23618_c0	-1.37582	4.5726	-6.03449	0.843018	0.445422	1.54926
comp24270_c0	0.64947	3.3266	-5.93549	0.540241	-0.207572	1.62675
comp26405_c0	1.59996	3.30839	-4.99995	-2.1926	-1.3561	3.64029
comp23900_c0	0.4451	2.58003	-1.41997	-1.32043	-1.22733	0.9426
comp25645_c0	0.167052	6.13053	0.167052	-2.15488	-2.15488	-2.15488
comp27538_c0	-0.233952	3.81757	-1.04468	-1.2475	-1.21387	-0.0775737
comp20725_c0	-0.511015	5.55507	-0.511015	-1.51101	-1.51101	-1.51101
comp25333_c0	0.290596	5.14726	-7.11879	-0.618949	-0.833392	3.13328
comp24115_c0	-0.951514	6.17261	-0.366551	-1.95151	-1.95151	-0.951514
comp23212_c0	0.714619	5.71462	-1.60731	-1.60731	-1.60731	-1.60731
comp15546_c0	-1.4364	5.59703	0.148565	-1.4364	-1.4364	-1.4364
comp22890_c0	0.783465	4.07803	-6.66775	-0.280806	-0.477921	2.56497
comp27054_c0	0.749003	2.71367	-4.20519	0.116735	0.438663	0.187124
comp19920_c0	0.577927	2.64359	-5.0945	0.763483	-0.0721307	1.18163
comp23386_c0	0.782854	2.83079	-4.4266	0.158363	-0.619245	1.27384
comp21322_c0	3.29493	5.24849	-3.8949	-2.57297	-1.57297	-0.502579
comp18430_c0	1.32179	5.07073	-1.84813	-1.84813	-0.848131	-1.84813
comp24136_c0	0.402308	3.45759	-6.76762	0.897719	0.563299	1.4467
comp21236_c0	2.76858	4.76414	-6.07795	-0.79255	-0.7204	0.0581843
comp30516_c1	0.890099	4.08436	-4.00102	-0.260143	-0.00888623	-0.704407
comp27424_c1	0.158831	3.25973	-2.42613	-0.954825	-0.896878	0.859271
comp26145_c0	0.618367	8.42396	-0.519137	-2.84106	-2.84106	-2.84106
comp25468_c0	-0.0866356	5.15301	-3.14108	-2.5936	-3.03417	3.70248
comp25311_c0	-0.986725	3.6857	-0.986725	-1.98673	-1.98673	2.2612
comp28048_c2	0.532851	7.28057	-5.45583	-0.700946	-0.901245	-0.755394
comp23660_c0	0.543722	6.95946	-0.13435	-2.45628	-2.45628	-2.45628
comp23204_c0	-1.5074	5.95203	0.0775635	-1.5074	-1.5074	-1.5074
comp23891_c0	0.822958	4.19046	-4.81677	-0.803946	-1.10843	1.71573
comp24263_c1	1.66776	3.19601	-5.53191	0.307295	0.392903	-0.0320633
comp23396_c0	-1.10245	5.51226	-1.10245	-1.10245	-1.10245	-1.10245
comp22061_c0	0.252697	6.73651	-1.7473	-1.7473	-1.7473	-1.7473
comp26364_c0	-1.29024	5.45122	-0.290244	-1.29024	-1.29024	-1.29024
comp26186_c0	1.33115	4.17943	-6.85124	-0.476201	-0.873961	2.69082
comp21606_c0	0.863896	4.96823	-1.45803	-1.45803	-1.45803	-1.45803
comp28293_c0	-1.12482	3.3533	-6.48543	1.20123	0.848798	2.20692
comp28199_c1	2.729	3.10235	-6.15974	-0.115347	-0.700309	1.14404
comp23671_c0	0.509581	5.4521	-1.49042	-1.49042	-1.49042	-1.49042
comp28568_c0	-2.02187	3.75949	-1.4369	-0.699938	-1.4369	1.83612
comp23099_c0	3.9997	4.67892	-5.75519	-0.646665	-0.947835	-1.32893
comp24084_c0	2.13117	4.18179	-4.44172	-0.141599	-0.287917	-1.44172

## Sheet: B_subcluster_16_log2_medianCent
	egg	larvae	pupae	male	female	mated
comp21891_c0	-2.22442	10.1221	-2.22442	-2.22442	-2.22442	-1.22442
comp22776_c0	-1.54795	7.73976	-1.54795	-1.54795	-1.54795	-1.54795
comp20384_c0	-0.996213	7.98107	-1.99621	-1.99621	-1.99621	-0.996213
comp27795_c0	-1.88186	8.40931	-0.881862	-1.88186	-1.88186	-1.88186
comp25599_c0	-2.34141	7.12211	-0.756452	-2.34141	-0.341414	-1.34141
comp25518_c0	-0.654135	7.27068	-1.65414	-1.65414	-1.65414	-1.65414
comp24963_c0	-1.42319	7.11597	-1.42319	-1.42319	-1.42319	-1.42319
comp22924_c0	-0.067164	8.62353	-2.38909	-2.38909	-2.38909	-1.38909
comp26933_c0	-1.54949	7.74743	-1.54949	-1.54949	-1.54949	-1.54949
comp25584_c0	-2.17398	6.96301	1.73291	-2.17398	-2.17398	-2.17398
comp28949_c0	-1.74663	7.14819	-1.74663	-0.161668	-1.74663	-1.74663
comp27880_c0	-1.83427	7.17135	-1.83427	-0.834271	-0.834271	-1.83427
comp18644_c0	-0.628031	6.14015	-1.62803	-1.62803	-0.628031	-1.62803
comp22934_c0	-1.35142	5.7571	-1.35142	-1.35142	-0.351421	-1.35142
comp21562_c0	-2.13593	7.92477	-1.55097	-0.550968	-2.13593	-1.55097
comp23856_c0	-2.3028	6.6071	-0.717835	0.0191308	-1.3028	-2.3028
comp26251_c0	-4.19938	8.63385	-1.80706	0.0485461	-0.177014	-2.49894
comp20995_c0	-1.38138	8.90691	-1.38138	-2.38138	-2.38138	-1.38138
comp21685_c0	-0.696194	7.82082	-1.28116	-2.28116	-1.28116	-2.28116
comp23698_c0	-1.24324	6.21619	-1.24324	-1.24324	-1.24324	-1.24324
comp25638_c0	-1.2629	6.31452	-1.2629	-1.2629	-1.2629	-1.2629
comp8483_c0	-2.08403	7.25024	-3.08403	-1.08403	-0.499071	-0.499071
comp25651_c0	-1.06116	8.64563	-2.64612	-1.64612	-1.64612	-1.64612
comp24324_c0	-2.24939	7.07704	1.92053	-2.24939	-2.24939	-2.24939
comp24021_c0	-2.74602	7.03861	-1.52363	0.192576	0.369454	-3.33099
comp22351_c0	-2.19654	5.7253	0.890925	-0.611576	-0.611576	-3.19654
comp23758_c0	-1.13294	6.34279	1.18898	-2.13294	-2.13294	-2.13294
comp29022_c0	-1.77281	9.27908	-0.187846	-1.77281	-2.77281	-2.77281
comp17867_c0	-0.81555	8.07775	-1.81555	-1.81555	-1.81555	-1.81555
comp25478_c0	-2.73863	6.67076	0.961813	-0.416698	-1.73863	-2.73863
comp27211_c0	-1.62217	8.11085	-1.62217	-1.62217	-1.62217	-1.62217
comp18725_c0	-2.80731	8.66216	4.36299e-05	-1.39227	-2.07035	-2.39227
comp21313_c0	0.21157	9.17157	-2.59579	-1.59579	-2.59579	-2.59579
comp25593_c0	-2.33389	9.08449	-1.33389	-2.33389	-0.748928	-2.33389
comp24451_c0	-0.444223	6.22111	-1.44422	-1.44422	-1.44422	-1.44422
comp26382_c0	-1.29248	6.46241	-1.29248	-1.29248	-1.29248	-1.29248
comp22762_c0	-1.51809	6.59044	-1.51809	-1.51809	-1.51809	-0.518087
comp22565_c0	-2.26479	5.19465	0.542569	0.0571423	-1.26479	-2.26479
comp21240_c0	-1.54524	6.72622	-1.54524	-1.54524	-0.545244	-1.54524
comp23145_c0	-4.0159	7.84693	1.11338	-1.69397	-1.55647	-1.69397
comp28238_c1	-2.0128	6.89409	1.15712	-2.0128	-2.0128	-2.0128

## Sheet: C_subcluster_6_log2_medianCente
	egg	larvae	pupae	male	female	mated
comp26540_c0	-0.539911	1.96259	-0.539911	0.197055	1.04505	-2.12487
comp23366_c0	-0.895232	1.24227	-0.409805	0.367802	0.590195	-0.895232
comp24134_c0	2.17099	2.46907	-1.67228	-1.67228	-1.23619	-0.0593075
comp18325_c0	0.19368	0.324925	1.32492	0.445219	0.324925	-2.61367
comp28134_c0	1.9424	1.15455	2.6722	-1.25638	-2.25638	-2.25638
comp28201_c0	0.188012	1.16725	0.529049	0.131978	0.188012	-2.20431
comp26439_c0	-0.020173	0.901824	0.0538276	0.0538276	-0.180638	-0.808669
comp22661_c0	-0.234769	0.765231	-0.556697	0.858341	0.502197	-1.3343
comp20710_c0	1.23004	0.227154	-0.843812	-0.918451	-1.19947	1.50454
comp8796_c0	-0.240252	2.21918	-0.503286	0.174786	0.174786	-1.82521
comp56266_c0	1.78581	1.30038	-0.0215472	-1.02155	-1.02155	-1.02155
comp25011_c0	1.5322	0.465854	-0.943537	-1.08556	-1.18865	1.21969
comp32557_c0	2.03622	-0.285708	0.299255	0.521647	-0.285708	-2.28571
comp29772_c0	0.25849	0.855731	-1.16184	0.455751	0.131517	-0.539647
comp23091_c0	1.48953	-0.308283	1.13696	-1.16073	-1.74569	0.588213
comp27791_c0	-3.69252	1.76692	0.307484	2.26168	3.04895	-3.69252
comp26623_c0	2.92057	1.05778	-1.89642	1.42551	1.38898	-4.89642
comp24378_c0	-0.434582	0.749926	-0.261172	0.646833	0.440838	-1.14184
comp21225_c0	-0.861269	1.40177	1.51724	0.401765	0.723693	-3.1832
comp49530_c0	-0.573585	2.30088	0.163381	-1.15855	-0.158547	-0.573585
comp8663_c0	-0.832215	0.76836	0.71516	0.167785	0.0565826	-0.875673
comp16851_c0	0.167473	0.955969	-1.29196	0.167473	0.293004	-0.291959
comp51706_c0	1.54795	1.54795	-0.773976	-0.773976	-0.773976	-0.773976
comp14371_c0	0.179198	1.34912	-0.23584	-0.23584	-0.23584	-0.820802
comp30473_c1	-0.982551	1.39249	0.104912	0.850339	1.61736	-2.98255
comp22307_c0	0.938182	0.248301	-0.210028	-0.376925	-0.629112	0.029581
comp27844_c0	0.0941767	1.01617	0.75314	-0.24686	-0.320861	-1.29577
comp45718_c0	-2.06105	1.84584	-1.06105	1.93895	1.39838	-2.06105
comp30141_c0	-0.57575	0.488955	0.187447	0.601509	0.664494	-1.36665
comp28625_c1	0.214473	0.42537	-0.273628	0.459586	0.0141744	-0.839975
comp28955_c0	1.73941	1.06261	1.78323	-1.62771	-1.99968	-0.957857
comp30209_c0	-1.55842	2.02655	2.06119	2.12808	1.48598	-6.14338
comp27572_c0	1.1732	0.267047	-0.820879	-0.394064	-1.12713	0.901826
comp17710_c0	-0.984482	1.33745	0.0155182	-0.984482	1.60048	-0.984482
comp25547_c0	-1.26525	0.778082	-0.894877	1.03541	0.39957	-0.0529422
comp26112_c0	-1.47254	0.919774	0.527457	1.38544	2.11242	-3.47254
comp96629_c0	-0.430827	2.15414	-0.430827	-0.430827	-0.430827	-0.430827
comp27626_c1	-0.464043	0.607748	-0.5869	0.535957	0.593673	-0.686435
comp22834_c0	-0.322227	2.26274	0.552242	-0.585262	-1.32223	-0.585262
comp20747_c0	0.0836507	1.18799	0.376432	0.462162	0.806117	-2.91635
comp44634_c0	-0.5	2.5	-0.5	-0.5	-0.5	-0.5
comp21297_c0	1.06646	1.80342	-0.518505	-0.255471	-0.840433	-1.25547
comp21999_c0	1.60954	-1.43715	3.04284	-0.130488	-1.10011	-1.98464
comp30387_c3	-0.559633	1.84247	-0.428389	0.369978	0.405601	-1.63002
comp23230_c1	1.90828	0.194832	-1.71944	-1.01703	-0.95541	1.58877
comp25482_c1	1.47868	0.03327	-0.133996	-0.530071	-1.10919	0.26131
comp19433_c0	1.01606	1.32272	0.0900563	0.22756	0.575483	-3.23187
comp30173_c0	0.369803	0.391365	0.431097	0.135864	-0.0688541	-1.25927
comp73403_c0	-0.76416	1.8208	-0.76416	0.23584	0.23584	-0.76416
comp9934_c0	1.18831	1.38096	-1.61904	0.702887	-0.0340784	-1.61904
comp27692_c0	0.0766433	1.16703	-0.0398707	-0.0398707	-0.552519	-0.611413
comp23101_c0	1.25006	0.524886	-0.407768	-0.889301	-1.23352	0.755644
comp30385_c0	0.312985	1.32809	2.52776	-1.44952	-1.04742	-1.67191
comp18727_c0	-1.769	2.34648	-2.769	1.60023	2.36028	-1.769
comp57117_c0	-0.467892	2.33946	-0.467892	-0.467892	-0.467892	-0.467892
comp24859_c0	0.975535	-1.13994	0.362558	2.29746	1.22929	-3.7249
comp7617_c0	1.09082	-0.131572	-0.131572	0.283465	-1.71653	0.605393
comp22607_c0	0.863321	1.86332	1.77586	-0.639179	-0.639179	-3.22414
comp26094_c0	1.4119	0.685722	-0.529017	-0.802778	-1.58346	0.817634
comp25091_c0	1.329	0.568126	-1.20572	-0.73695	-1.04729	1.09283
comp29234_c1	-0.357867	0.449487	-0.772905	1.2271	1.81206	-2.35787
comp23392_c0	0.834544	0.566348	0.293975	-1.29099	-1.27237	0.868491
comp27291_c0	-0.0672033	1.4557	-0.539027	0.269832	-0.0672033	-1.0521
comp29121_c0	-1.29309	0.811366	2.01707	2.13116	1.68379	-5.35029
comp27555_c0	0.984388	0.197632	-0.470441	-0.417002	-0.781715	0.487138
comp23250_c0	-0.207743	0.62183	-0.0409469	0.449075	0.295939	-1.11815
comp90650_c0	-0.76416	1.23584	-0.76416	0.23584	0.820802	-0.76416
comp14312_c0	0.340107	0.562499	0.925069	0.0770726	0.340107	-2.24486
comp26416_c0	0.755712	0.948357	0.450858	-0.46668	-1.05164	-0.636605
comp19319_c0	0.743651	1.21314	1.74365	-1.37183	-0.956788	-1.37183
comp23743_c0	-0.940309	0.583253	0.760131	0.229616	0.307618	-0.940309
comp30531_c0	-0.665016	0.554715	-0.523287	0.407588	0.724196	-0.498196
comp33140_c0	0.400208	3.33881	-0.184754	-1.18475	-1.18475	-1.18475
comp17677_c0	0.243909	0.713394	1.0029	0.865397	0.630932	-3.45653
comp28351_c0	-0.616502	0.203948	1.03836	-0.105002	0.0956955	-0.616502
comp29628_c0	0.815142	0.390143	-0.0567103	-0.803296	-0.936234	0.590956
comp23940_c0	-1.1755	1.3325	0.384265	0.0171479	-0.138503	-0.419916
comp48393_c0	-0.0974938	1.48747	1.90251	-1.09749	-1.09749	-1.09749
comp15393_c0	-0.411251	0.811142	1.00379	-0.996213	0.00378668	-0.411251
comp30401_c0	0.314957	0.242234	2.03167	-1.08943	-1.17144	-0.327988
comp18743_c0	0.198774	3.00613	-0.801226	-0.801226	-0.801226	-0.801226
comp26182_c0	1.07441	0.526919	0.633834	0.526919	0.411442	-3.17352
comp58151_c0	0.23584	1.23584	-0.76416	-0.76416	0.820802	-0.76416
comp25720_c0	-0.454835	0.867093	0.3107	0.545165	0.923677	-2.1918
comp21036_c0	0.625999	0.146006	-1.64249	-0.0575277	-1.01446	1.94247
comp20915_c0	2.53285	2.5264	-1.18704	-1.95257	-0.815069	-1.10458
comp19728_c0	-1.58198	3.73995	1.00299	-1.58198	0.00298698	-1.58198
comp23833_c1	1.48747	-1.09749	1.90251	-1.09749	-1.09749	-0.0974938
comp29236_c1	-0.198973	0.476548	-0.377847	0.719764	0.554214	-1.17371
comp17513_c0	-0.317815	2.58908	0.682185	-1.31782	-1.31782	-0.317815
comp28757_c0	1.45831	0.670063	-0.757685	-1.07007	-1.10213	0.801514
comp22700_c0	1.88998	0.305012	0.305012	-1.69499	-0.694988	-0.110025
comp21796_c0	1.36338	1.66294	-0.0151332	-1.33706	-0.337061	-1.33706
comp18898_c0	1.10588	1.10588	1.39539	-0.479078	-1.06404	-2.06404
comp25471_c0	-0.979776	1.32387	0.94977	1.36634	1.28876	-3.94897
comp22984_c0	1.02703	-0.0416849	1.02703	0.124325	0.0926162	-2.22931
comp29791_c1	-1.33674	0.683536	0.183271	0.369972	0.535256	-0.4353
comp21993_c0	-1.57174	2.95182	2.33515	-1.57174	-1.57174	-0.571742
comp7743_c0	0.751629	1.75163	-0.833333	-0.418296	1.16667	-2.4183
comp22248_c0	-1.33384	1.04112	-1.05494	1.04638	0.662737	-0.361453
comp26465_c0	-1.143	4.71498	-0.142997	-1.143	-1.143	-1.143
comp25200_c0	-0.0820813	0.346619	0.540655	0.11368	-0.153719	-0.765154
comp24041_c0	-0.537112	1.50971	0.0208837	0.359052	-0.0205362	-1.332
comp26694_c0	-1.46144	1.31895	-0.239046	0.405726	0.158713	-0.182903
comp11627_c0	0.166667	0.166667	-0.833333	-0.833333	2.16667	-0.833333
comp29990_c1	1.11389	0.9361	-1.53521	-1.40968	-0.60232	1.49722
comp30154_c0	0.125846	0.247836	0.693735	0.192188	-0.185513	-1.07409
comp26536_c0	1.85463	0.376587	0.154194	0.476122	0.569232	-3.43077
comp29272_c0	0.65539	1.33231	0.744474	-0.353828	-0.131436	-2.24691
comp24681_c0	0.726706	1.36728	0.0871746	-0.588936	-0.922673	-0.669554
comp34037_c0	1.16338	1.30088	-0.573585	0.426415	-0.158547	-2.15855
comp25182_c0	0.124064	0.0599341	1.57778	0.407857	0.644897	-2.81454
comp23728_c0	-1.70239	4.92697	-1.70239	0.297613	-0.117424	-1.70239
comp28305_c1	0.103323	0.912648	-0.0864773	-0.00323813	-0.165549	-0.760707
comp29173_c0	-1.2532	1.058	-0.581826	0.418174	0.366948	-0.00809094
comp21708_c0	1.03131	0.342234	-0.863085	-0.47806	-1.2952	1.2628
comp24544_c0	-1.66924	2.85433	-0.0842733	-0.0842733	0.652692	-1.66924
comp14785_c0	0.902506	1.48747	-0.0974938	-1.09749	-0.0974938	-1.09749
comp23074_c0	1.28651	-0.417506	0.356218	0.409658	0.736822	-2.3717
comp26280_c0	-2.56963	2.28835	-0.454153	0.889801	1.6783	-1.83266
comp28313_c0	-0.49231	0.523203	0.901121	-0.248904	-0.190801	-0.49231
comp19185_c0	-0.634559	2.1728	-0.634559	-0.634559	0.365441	-0.634559
comp27027_c0	-0.609306	1.04809	0.198607	0.431173	0.388738	-1.4573
comp15570_c0	0.55	2.82798	-2.77193	-0.379611	0.0860525	-0.312497
comp30256_c1	0.930396	0.812881	2.35384	-1.51284	-1.84588	-0.738398
comp24419_c0	-0.687183	0.505462	1.50546	1.2059	0.964894	-3.49454
comp16198_c0	0.933814	1.67078	-0.651148	-0.651148	-0.651148	-0.651148
comp30184_c0	1.1154	0.514494	-0.932965	0.629971	0.207516	-1.53442
comp20068_c0	-1.78341	3.91703	2.21659	-1.78341	-1.78341	-0.783407
comp12366_c0	1.38998	0.389975	-1.19499	-1.19499	-1.19499	1.80501
comp30114_c0	-0.973882	0.762045	1.05946	0.583134	0.492139	-1.9229
comp27864_c0	-0.164555	0.50462	0.0945322	0.171494	0.279747	-0.885839
comp23689_c0	-1.23102	0.590006	3.60355	1.18401	0.991368	-5.13791
comp26990_c0	-0.130698	1.10558	-1.24534	0.352222	-0.0385285	-0.0432355
comp21615_c0	-0.135672	1.24284	1.06596	0.349755	0.934717	-3.4576
comp25394_c0	-0.186597	3.68787	-0.186597	-1.77156	-0.771559	-0.771559
comp15307_c0	0.387175	0.431071	1.28386	0.196874	0.00842855	-2.30741
comp20140_c0	1.32524	-1.3752	1.53169	-0.0532697	0.94673	-2.3752
comp30367_c0	0.702887	1.18831	-0.619041	-1.61904	0.965922	-0.619041
comp26967_c0	-0.360707	0.965619	-0.244383	0.0734752	-0.114907	-0.319097
comp30480_c0	-0.813362	0.927952	1.4245	0.863008	0.760671	-3.16277
comp10724_c0	-1.00047	2.24746	-0.415507	0.584493	-0.415507	-1.00047
comp28309_c0	2.53037	2.28526	-1.69202	-0.276986	-1.02906	-1.81755
comp21232_c0	0.433814	0.848852	2.17078	-1.15115	-1.15115	-1.15115
comp19838_c0	1.22331	1.22331	1.63835	-1.36165	-1.36165	-1.36165
comp49904_c0	0.100481	0.837446	1.51552	0.515518	-1.48448	-1.48448
comp28109_c0	-0.910965	0.723405	-1.28581	0.959051	0.621429	-0.107108
comp27732_c0	-0.768108	1.07361	-0.738194	0.192976	0.274948	-0.0352332
comp27000_c0	-1.05195	-1.43661	2.15057	1.61746	1.05405	-2.33352
comp29244_c0	0.220054	-0.0984486	0.293597	0.242738	-0.115658	-0.542283
comp21019_c0	1.76795	1.5753	0.35291	-2.23205	0.767947	-2.23205
comp27522_c0	-0.336297	0.0986396	0.552671	0.384548	-0.336297	-0.363264
comp29441_c0	0.00523696	1.22166	-0.681198	0.142361	0.423918	-1.11198
comp40843_c0	1.98747	0.402506	0.402506	-0.597494	-0.597494	-1.59749
comp30361_c0	-0.753122	1.42252	2.26607	1.61943	2.00558	-6.56048
comp22432_c0	2.30802	0.338396	0.923358	0.338396	-0.661604	-3.24657
comp28556_c1	0.359988	0.656903	-0.584389	0.150355	-0.250672	-0.332185
comp8545_c0	-0.627918	0.65219	3.65219	-0.265348	0.0241587	-3.43527
comp16543_c0	1.03084	1.03084	-0.776517	-0.776517	0.682914	-1.19155
comp20011_c0	0.176284	0.517321	1.59132	0.176284	0.269394	-2.73061
comp14644_c0	-1.47839	1.69153	-1.47839	0.521606	2.22205	-1.47839
comp8409_c0	1.03378	0.618746	0.841138	-0.0917478	0.14926	-2.55118
comp41766_c0	1.07216	0.0721599	-0.512803	0.0721599	0.809125	-1.5128
comp25076_c0	0.958555	1.34385	-1.13259	-0.61176	-1.10157	0.543518
comp22768_c0	-0.206073	2.3085	0.446004	-0.6915	0.156497	-2.01343
comp26674_c0	-0.107099	3.133	4.09248	-0.678641	-1.17614	-5.2636
comp26598_c0	1.47157	0.877894	-0.694013	0.305987	-0.379904	-1.58154
comp14477_c0	1.35002	1.1359	-3.50796	1.0156	0.192479	-0.186033
comp14173_c0	0.33632	2.65825	-0.248642	-0.248642	-1.24864	-1.24864
comp28921_c0	-0.388506	0.175072	0.684286	-0.226655	-0.467485	0.223288
comp25058_c0	0.124226	0.22732	2.38057	-0.930221	-0.630661	-1.17123
comp87058_c0	-0.467892	2.33946	-0.467892	-0.467892	-0.467892	-0.467892
comp29188_c0	-0.851007	1.5744	0.17193	-0.492553	-0.348507	-0.0542602
comp24147_c0	1.68715	-0.101348	0.526683	-0.238852	0.687148	-2.56078
comp28346_c0	0.237513	1.14929	-0.787149	-0.121568	0.309066	-0.787149
comp13171_c0	2.17377	-0.148161	-0.733124	-0.148161	-1.73312	0.588804
comp26875_c0	0.815688	1.11337	-1.06883	-0.521347	0.623043	-0.961919
comp20997_c0	-0.142758	-1.72772	1.73171	0.594208	1.27228	-1.72772
comp23918_c0	0.012403	0.0827924	1.75656	1.18233	1.27544	-4.30953
comp21561_c0	-0.76823	0.0942664	0.942263	0.0942664	0.164656	-0.527222
comp14896_c0	0.371055	4.35418	-1.59578	-0.247855	-0.411354	-2.47025
comp29953_c0	0.608019	0.798297	-0.850231	0.315355	0.188243	-1.05968
comp17556_c1	-2	4	-2	1	1	-2
comp33133_c0	0.398163	2.48563	1.92172	-2.60184	-2.60184	0.398163
comp10833_c0	-0.0778625	0.185172	-0.0778625	0.185172	0.600209	-0.814828
comp28105_c0	1.6944	0.484291	-0.782337	-1.13985	-1.32744	1.07094
comp66905_c0	0.723308	1.13835	0.723308	-0.861654	-0.861654	-0.861654
comp23094_c0	1.55753	0.634231	-1.57682	-0.601741	-1.15194	1.13874
comp24617_c0	-0.0851751	0.832363	-0.933172	0.204332	0.914825	-0.933172
comp15553_c0	-0.940643	4.70321	-0.940643	-0.940643	-0.940643	-0.940643
comp18357_c0	-2.01546	4.49234	1.98454	-0.430497	-2.01546	-2.01546
comp25316_c0	1.0755	-1.22219	2.85819	1.25894	0.836708	-4.80715
comp23966_c0	-0.344018	-0.142384	1.00648	0.288251	-0.665946	-0.142384
comp26300_c0	1.04093	0.831473	-1.36117	0.738364	-0.0810641	-1.16853
comp29977_c0	0.599094	1.71312	1.06265	-0.844951	-0.716582	-1.81334
comp23451_c0	2.5679	2.21998	-2.23945	-1.23945	-0.654489	-0.654489
comp20437_c0	-0.581735	0.851224	0.00322755	0.740193	1.30579	-2.3187
comp29047_c0	-0.631866	1.5392	-0.799704	0.292346	0.207844	-0.607816
comp28401_c0	-0.0724322	1.6745	-1.08679	0.151999	0.335446	-1.00272
comp26243_c0	-0.0320073	1.16064	-0.517434	1.16064	1.06753	-2.83936
comp23750_c0	1.6602	0.935832	-0.417804	-0.00276699	-0.587729	-1.58773
comp10630_c0	-0.220321	1.10161	-1.22032	0.779679	-0.220321	-0.220321
comp26195_c0	-0.621152	2.83828	2.07929	-1.20611	-0.884186	-2.20611
comp28527_c0	0.0572496	0.522913	0.522913	-0.811506	-0.106249	-0.185321
comp27237_c0	0.931619	0.788028	-1.19529	-0.540204	-1.05327	1.06912
comp31789_c0	1.38665	-0.0727853	-0.487823	0.512177	0.73457	-2.07279
comp26735_c0	-0.873684	0.73028	-0.2563	0.370788	0.20216	-0.173244
comp26999_c0	0.714642	1.3664	-0.582744	-1.03892	-0.880968	0.421595
comp16195_c0	1.11301	0.113012	-0.886988	-0.886988	1.43494	-0.886988
comp22046_c0	0.964211	1.77866	2.09491	-0.27906	-0.249914	-4.30881
comp23765_c1	0.617125	2.88016	0.617125	-1.7048	-1.7048	-0.704803
comp21660_c0	1.26824	0.630814	-1.53911	-2.53911	0.630814	1.54835
comp27372_c0	1.4418	0.593803	2.77438	-0.505732	-0.991159	-3.31309
comp47875_c0	-0.415309	1.16965	-1.41531	0.906619	0.169654	-0.415309
comp22977_c0	0.0595763	-0.143908	0.961677	-3.39191e-05	-0.296459	-0.580853
comp20367_c0	1.43489	2.73993	-0.79552	-0.7885	-1.26555	-1.32525
comp25753_c0	1.01336	0.209552	-0.717936	-0.459624	-0.909234	0.86388
comp20491_c0	1.28762	0.349181	-0.662164	-0.632107	-1.03235	0.689821
comp8742_c0	0.00677681	2.94538	0.836852	0.537292	-1.16315	-3.16315
comp29187_c0	1.37039	0.104799	2.2984	-1.5429	-1.99036	-0.240336
comp27026_c0	-0.348321	0.273653	1.58089	-0.106032	-0.591224	-0.808968
comp25875_c0	-1.18654	0.855772	2.1285	0.0505003	-0.823969	-1.02427
comp27800_c0	-0.190875	0.487197	1.65712	0.487197	-0.92784	-1.5128
comp29175_c0	1.44775	0.789945	-1.09107	-0.924708	-0.90344	0.681523
comp21655_c0	0.839036	1.00896	-0.423998	0.160964	-0.745927	-0.839036
comp24599_c0	-0.767966	1.43081	2.94253	-1.64243	-2.05747	0.0945308
comp26820_c0	0.380545	0.241229	1.29986	0.732343	0.778886	-3.43286
comp26043_c0	1.40751	-1.01876	1.26664	0.681682	0.681682	-3.01876
comp23721_c0	-0.618764	0.966198	0.478847	0.632198	1.1037	-2.56218
comp22918_c0	0.0575495	-0.118967	0.397639	0.204837	-0.149008	-0.392051
comp23880_c0	-0.176807	0.744338	-0.56147	0.199342	0.94103	-1.14643
comp38543_c0	-0.929886	2.15758	0.392042	-0.344923	-0.344923	-0.929886
comp24620_c0	-0.585117	1.18729	1.10344	-0.755958	-1.15189	0.202222
comp22192_c2	0.542465	0.320073	-0.0424971	-0.762389	-0.762389	0.704737
comp28243_c0	-1.30096	2.33744	-1.24752	0.841485	1.22851	-1.85895
comp22056_c0	1.45589	0.333009	-0.909848	-0.621981	-1.18011	0.923042
comp28373_c0	1.10498	0.302046	-0.770031	-0.352041	-1.16161	0.87666
comp23117_c0	-0.604659	0.972547	-0.184795	0.268051	0.220815	-0.671958
comp19436_c0	0.0408521	0.625815	0.625815	0.625815	0.0408521	-1.95915
comp22998_c0	0.953845	0.673737	-0.133618	-0.548656	-1.13362	0.18831
comp22585_c0	1.33948	0.39725	-0.820227	-0.84331	-1.28971	1.21651
comp28745_c1	0.758768	-0.125754	2.03179	0.0806965	-0.504266	-2.24123
comp22926_c0	-0.467458	0.386508	0.696233	0.0987208	-0.324094	-0.389909
comp7381_c0	2.88096	0.202887	2.27328	-2.11904	-2.11904	-1.11904
comp27873_c0	1.96548	3.00855	-2.40084	0.184118	-0.356451	-2.40084
comp7127_c0	0.493971	1.07893	0.301326	-0.184101	-0.184101	-1.50603
comp30509_c0	1.04467	2.86667	-2.40012	0.0298725	-0.0154515	-1.52565
comp11960_c0	0.104267	0.32666	0.104267	0.519305	-0.158767	-0.895733
comp21579_c0	-0.722018	1.18487	0.737414	0.921838	1.59991	-3.72202
comp29155_c1	-1.21471	0.811475	1.93293	1.39593	1.24019	-4.16581
comp19327_c0	1.18218	0.767147	-0.817815	0.504113	0.182185	-1.81782
comp25340_c0	-1.38909	0.865049	-0.719914	0.387533	0.568917	0.287504
comp28754_c0	-0.235977	0.424537	-0.0202479	0.280147	0.444033	-0.892492
comp30539_c0	-0.00980674	1.24826	0.216829	0.019637	-0.0940197	-1.3809
comp28241_c0	1.52026	0.175836	-0.731054	-0.938496	-1.09547	1.06892
comp43409_c0	1	-1	2	-1	0	-1
comp30095_c3	-0.216232	-0.0787283	0.46184	0.709768	1.07655	-1.9532
comp8531_c0	1.52154	0.962506	1.95145	-1.74899	-1.31603	-1.37048
comp23431_c0	-1.62414	2.0763	3.42026	-1.62414	-0.624139	-1.62414
comp30081_c1	0.0660503	0.52394	2.266	-0.821564	-1.4484	-0.586026
comp19615_c0	-0.0202016	0.43923	-0.435239	0.301726	1.73469	-2.0202
comp19252_c0	1.10996	1.46071	-1.95779	-0.613835	0.801203	-0.800248
comp20007_c0	-1.11904	1.68831	-0.534078	-0.119041	0.202887	-0.119041
comp29407_c0	-0.991965	0.82492	-0.599173	0.374555	0.530419	-0.138756
comp29896_c0	-0.0575192	0.882108	-0.180902	0.0992063	0.438008	-1.1809
comp25957_c0	1.83946	-0.967892	2.03211	-0.967892	-0.967892	-0.967892
comp27091_c0	-0.821156	1.05331	0.401236	0.593881	-0.406119	-0.821156
comp76461_c0	-0.694988	0.889975	-0.694988	0.305012	0.889975	-0.694988
comp30298_c0	-2.67873	3.17699	-1.49431	1.30478	1.92253	-2.23127
comp16023_c0	-0.049868	0.535094	0.757487	0.27206	-1.04987	-0.464906
comp8985_c0	1.05721	2.77342	-1.75014	-0.165178	-1.75014	-0.165178
comp27487_c0	-0.0124725	-0.275507	0.20992	-1.01247	1.103	-0.0124725
comp29191_c0	-0.892583	0.856609	1.332	0.907445	0.970681	-3.17415
comp23973_c0	-0.529063	1.11901	-1.36305	0.806872	0.252936	-0.286702
comp20508_c0	-0.952044	1.27035	-0.215079	-1.53701	1.16343	0.270348
comp26949_c0	-1.01457	0.799686	1.29374	0.0746017	-0.167648	-0.98581
comp22205_c0	-0.119886	3.1729	-0.856851	0.365541	-0.119886	-2.44181
comp27442_c0	0.290968	-0.0529868	0.963107	0.535055	0.719603	-2.45575
comp20815_c0	0.359018	2.00672	0.359018	0.911559	-0.0884406	-3.54787
comp26468_c0	1.98025	3.01127	-1.80635	-0.543317	-1.32092	-1.32092
comp26769_c0	-0.126913	0.316031	-1.34555	1.44294	1.00751	-1.29402
comp8567_c0	0.927856	0.395807	-0.636874	-0.574096	-0.931358	0.818664
comp27597_c0	0.835139	0.950617	-0.705429	-0.511418	-0.819086	0.250177
comp22298_c0	-0.250061	1.05855	-0.93689	0.212552	-0.0199135	-0.0642358
comp30712_c0	-0.543965	1.13498	-0.53312	0.271587	0.0293732	-0.358856
comp30559_c0	-1.93595	2.12347	1.32981	0.922935	1.18958	-3.62985
comp22258_c0	2.92241	1.01552	-0.984482	-0.984482	-0.984482	-0.984482
comp27702_c0	-0.904997	1.37511	-0.282364	-0.25292	-0.560349	0.625518
comp10655_c0	1.60048	1.33745	-0.984482	-0.984482	-0.984482	0.0155182
comp23075_c0	0.810018	0.456381	1.45638	0.534383	0.456381	-3.71354
comp25525_c0	0.702262	0.92944	-1.60853	-0.987037	-0.378227	1.34209
comp18176_c0	-0.187942	0.227095	-0.550513	0.642133	0.642133	-0.772905
comp25553_c0	0.0684165	1.37717	-1.30355	0.363872	0.563181	-1.06909
comp21144_c0	2.05904	3.68909	-2.33327	0.251688	-1.33327	-2.33327
comp24089_c0	-0.0554233	2.18558	2.50751	-1.19293	-1.51485	-1.92989
comp29806_c0	-2.40141	1.89976	-0.508328	0.878696	1.5327	-1.40141
comp29645_c0	1.44177	0.551726	-1.01186	-0.552432	-1.0881	0.658897
comp59469_c0	0.519576	-0.0653862	-1.06539	-0.0653862	1.74197	-1.06539
comp17847_c0	0.537395	3.65287	-1.04757	-1.04757	-1.04757	-1.04757
comp25906_c0	1.8206	0.962616	0.422048	-0.715456	-0.452421	-2.03738
comp20227_c0	-0.90686	1.00053	-1.03669	0.516226	0.26279	0.164003
comp23341_c0	-1.80495	2.51697	-1.80495	1.0024	1.89549	-1.80495
comp57044_c0	-0.720321	1.60161	0.279679	0.279679	-0.720321	-0.720321
comp27201_c0	1.05241	0.142253	-0.506673	-0.453793	-0.785957	0.551759
comp30019_c0	0.194918	-0.0165864	-0.291821	0.350196	0.516846	-0.753552
comp22771_c0	2.01162	-0.236309	1.34865	-1.23631	0.348654	-2.23631
comp19033_c0	0.249639	0.704833	0.670482	-0.45663	0.0768021	-1.24513
comp28025_c1	2.07529	3.72603	-1.29474	0.117219	-0.117548	-4.50625
comp22568_c1	0.0742918	-0.358668	0.96326	0.448687	0.745669	-1.87324
comp19568_c0	-0.901565	1.26836	0.0984348	0.420363	0.600935	-1.48653
comp23380_c0	-2.1452	1.55524	0.517765	1.55524	2.24712	-3.73016
comp20438_c0	1.6654	-1.14196	1.31747	-0.556996	0.858042	-2.14196
comp19517_c0	0.503787	0.311142	-0.496213	-0.911251	1.50379	-0.911251
comp5187_c0	2.00613	-0.801226	1.19877	-0.801226	-0.801226	-0.801226
comp23843_c0	0.982557	0.734629	-0.943442	1.43507	1.05656	-3.26537
comp13799_c0	-0.817815	4.08908	-0.817815	-0.817815	-0.817815	-0.817815
comp24490_c0	-0.326288	1.72324	-0.371963	-0.284092	-0.325676	-0.415223
comp27356_c0	-0.0799269	0.0899981	1.82696	0.168001	-0.831999	-1.17304
comp26351_c0	1.19552	2.58344	0.728393	-0.0371422	-0.111143	-4.35907
comp16048_c0	1.55664	-0.0283208	-0.0283208	-1.02832	0.556642	-1.02832
comp23377_c0	3.28269	1.05003	-2.2719	-0.686938	-0.686938	-0.686938
comp19834_c0	-1.63563	1.6863	0.686298	-0.63563	-0.0506677	-0.0506677
comp26858_c0	1.58609	0.40483	-1.0384	-0.752353	-1.27138	1.07122
comp23258_c0	-1.74282	3.68964	2.06071	0.102201	-1.07145	-3.03828
comp47420_c0	1.72331	0.138346	-0.861654	-0.861654	0.723308	-0.861654
comp29570_c1	1.17111	0.154796	-0.215746	-0.809963	-0.713029	0.412827
comp42841_c0	0.0283208	0.0283208	-0.556642	1.02832	0.0283208	-0.556642
comp24263_c0	0.612814	3.27578	-0.972148	-0.972148	-0.972148	-0.972148
comp26229_c0	-1.15352	0.784083	0.52979	0.217928	-0.0719069	-0.306372
comp21746_c0	1.22657	0.693838	-0.827622	-1.33531	-1.20406	1.44659
comp29137_c1	-0.04828	1.47395	-0.847981	-0.0793069	0.645059	-1.14344
comp14670_c0	-0.14709	1.26795	1.0753	-0.732053	-1.73205	0.267947
comp22681_c0	-0.491097	0.930367	0.456436	0.401988	0.193402	-1.4911
comp26522_c1	1.55593	0.320914	-0.177892	-0.747258	-1.0576	0.105901
comp29667_c0	-0.312954	0.846401	-1.22116	0.48988	0.48988	-0.292045
comp25369_c0	1.24602	-1.29003	2.70997	-1.027	-0.61196	-1.027
comp12980_c0	-0.89872	1.90864	-0.89872	0.10128	0.686243	-0.89872
comp28793_c0	-1.71653	4.26075	2.60539	-1.71653	-1.71653	-1.71653
comp30484_c0	1.61815	2.33406	-1.06411	-1.22985	-1.20497	-0.453283
comp18826_c0	-0.58375	1.91875	-0.58375	0.41625	1.00121	-2.16871
comp7631_c0	0.0668751	3.00547	-0.518087	0.481913	-1.51809	-1.51809
comp27284_c0	0.39736	2.50867	-1.8371	0.0978002	-0.0665866	-1.10014
comp28845_c0	1.22415	1.42672	1.12308	0.427348	0.22559	-4.4269
comp16206_c0	2.12066	3.80347	-2.12727	-0.542309	-1.12727	-2.12727
comp930_c0	-1.05365	-0.0536547	1.26827	-0.0536547	-0.0536547	-0.0536547
comp19654_c0	-0.301456	1.55269	3.20756	0.0855668	-0.542464	-4.0019
comp30094_c0	-0.417963	1.64211	-0.30362	-0.203112	-0.49696	-0.220455
comp49837_c0	-0.484482	0.100481	0.837446	-0.484482	-0.484482	0.515518
comp89728_c0	-0.597494	0.987469	1.40251	-0.597494	-0.597494	-0.597494
comp30400_c1	-2.70556	2.61411	-0.872667	1.17096	1.21331	-1.42016
comp30395_c0	-0.427387	1.65778	2.95562	-0.0518783	-0.082252	-4.05188
comp21453_c0	0.232737	3.54501	-0.214722	-1.67415	-1.67415	-0.214722
comp19823_c0	0.161627	0.862067	0.621059	0.331552	0.862067	-2.83837
comp25969_c0	1.03272	0.237838	-0.535165	-0.505764	-0.673093	0.443461
comp45325_c0	0.179198	0.76416	1.34912	-0.23584	-0.23584	-1.8208
comp28489_c1	-0.651734	2.49965	0.26941	0.0301695	-0.333494	-1.81401
comp25337_c0	1.20097	0.110728	-1.02442	-0.568071	-0.823563	1.10435
comp27276_c0	-0.223159	1.02077	0.738367	-0.223159	-1.01165	-0.301161
comp26030_c0	-0.297113	0.702887	0.702887	0.059031	0.965922	-2.13361
comp23703_c0	0.840062	-0.0895489	2.49541	-0.674511	-0.674511	-1.8969
comp36462_c0	0.201761	2.42415	-2.3832	-0.383201	0.938727	-0.798239
comp29192_c0	-0.612476	1.21879	-0.29892	-0.0512996	-0.0962704	-0.159824
comp23833_c0	0.520034	-1.35443	1.67531	0.867958	0.230528	-1.9394
comp29064_c0	0.0828841	0.423068	-0.216261	0.485713	0.30759	-1.08299
comp23162_c0	-1.17612	3.65968	0.15244	0.168236	-0.179449	-2.62479
comp22603_c0	2.00503	2.96656	-2.2429	-1.2429	-1.2429	-0.242897
comp23416_c0	1.31089	1.53328	2.75567	-1.05168	-2.27408	-2.27408
comp22295_c0	-1.18418	2.47505	1.70717	-0.515803	-0.883012	-1.59922
comp23557_c0	0.509194	-0.52928	1.49967	0.769061	0.905123	-3.15377
comp26155_c0	-0.185406	0.0296323	-0.403113	0.808785	0.37112	-0.621018
comp8540_c0	0.204831	0.674316	0.826319	-0.0361771	-0.495609	-1.17368
comp29362_c0	0.651542	1.38273	0.0520797	-0.500461	-0.500461	-1.08542
comp23362_c0	0.849978	0.113012	-0.886988	0.697974	0.697974	-1.47195
comp24861_c0	1.08191	1.00791	-0.577053	-1.01763	-0.91809	0.422947
comp21591_c0	-1.23631	1.93362	3.01162	-1.23631	-1.23631	-1.23631
comp23709_c0	-0.839362	2.55296	-1.83936	1.48257	0.482566	-1.83936
comp29293_c0	1.96686	1.67608	1.2184	-0.840496	-2.01042	-2.01042
comp23437_c0	0.210941	0.387819	1.46874	1.27234	0.972781	-4.31262
comp20038_c0	0.708731	2.21123	-1.87623	-0.876231	0.708731	-0.876231
comp27813_c0	-0.479923	1.3432	0.463493	0.279069	0.4046	-2.01044
comp22904_c0	-0.991054	0.828374	1.92148	1.49134	1.82837	-5.07852
comp11524_c0	0.466845	1.39758	3.63175	0.110701	-1.07372	-4.53316
comp29415_c0	-0.0312234	-0.261794	0.907513	-0.147885	-0.455763	-0.0108482
comp27517_c0	-0.893747	0.223822	0.486857	2.2792	1.71818	-3.81431
comp28601_c0	-1.15675	1.19021	0.619357	0.249246	0.32868	-1.23075
comp20102_c0	-0.710746	0.774681	0.289254	0.426757	0.667766	-1.44771
comp10001_c0	-0.792481	0.792481	0.792481	0.792481	-0.792481	-0.792481
comp43378_c0	-0.739568	1.43036	-0.32453	-0.00260196	1.37591	-1.73957
comp20072_c0	0.868184	3.00569	0.868184	-2.77567	-0.19071	-1.77567
comp21914_c0	-0.596976	0.239525	0.724952	-0.0824026	0.119231	-0.404331
comp28528_c0	-1.00539	1.05874	0.489373	0.535177	0.579571	-1.65747
comp30526_c0	-0.594659	0.749295	0.322879	0.112405	0.465713	-1.05563
comp25437_c1	-0.523322	0.699071	-0.523322	0.476678	1.97918	-2.10828
comp30757_c0	0.192924	5.43723	-3.19939	0.444463	0.324169	-3.19939
comp28967_c0	-1.20754	1.894	-0.985144	0.98886	0.0148557	-0.705036
comp21046_c0	0.155285	1.84686	-0.515147	0.193087	0.229924	-1.91001
comp25870_c0	-0.477874	1.44812	-1.34037	1.03309	1.32948	-1.99245
comp22688_c0	-0.990925	1.12455	-0.990925	0.424112	0.424112	0.00907463
comp82473_c0	1.67078	0.933814	-0.651148	-0.651148	-0.651148	-0.651148
comp25291_c0	0.942498	0.340462	0.11807	0.555475	0.340462	-2.29697
comp19092_c0	-1.03515	2.39111	-0.227795	0.134775	0.772205	-2.03515
comp24775_c0	-0.216889	2.81286	0.0726179	-0.479923	-0.801851	-1.38681
comp27500_c0	1.12564	1.38995	-0.895847	-0.692633	-1.12838	0.201262
comp7680_c0	-1.23205	1.5753	0.35291	-0.232053	0.767947	-1.23205
comp21358_c0	0.992885	-0.881584	1.70338	-0.881584	-0.466547	-0.466547
comp49048_c0	-0.248642	1.33632	-1.24864	1.07329	0.33632	-1.24864
comp22192_c0	0.525004	0.221223	0.175419	-0.649494	-1.07834	0.806185
comp29078_c0	0.806405	0.5201	1.29869	0.132175	-0.334951	-2.42241
comp8420_c0	1.96037	1.63845	0.737982	0.416054	-1.58395	-3.16891
comp20257_c0	0.0593573	1.38129	-0.940643	-0.940643	1.38129	-0.940643
comp27292_c0	-0.39859	1.13239	0.837708	0.369818	0.532548	-2.47388
comp30425_c0	-0.55175	0.90624	-0.0595444	0.668376	0.81082	-1.77414
comp28140_c0	-0.410554	0.344333	0.589446	0.344333	0.604396	-1.47195
comp27398_c0	0.423285	0.535312	-0.863238	0.257275	-0.179711	-0.172922
comp25823_c0	0.864696	0.975728	0.430294	-1.07872	-1.45723	0.265234
comp25161_c0	-2.87645	2.59279	-0.0486272	1.15918	2.04955	-2.87645
comp5449_c0	-0.597494	1.40251	-0.597494	0.987469	-0.597494	-0.597494
comp27676_c2	-0.102866	0.435554	0.119526	0.844666	0.613341	-1.91022
comp24609_c0	1.33347	2.52902	-2.01304	-0.77464	-1.23168	0.15688
comp20275_c0	-0.0661859	2.34885	2.67078	-1.65115	-1.65115	-1.65115
comp30823_c0	0.871106	0.107909	0.90958	0.264537	-0.136713	-2.01642
comp41269_c0	1.72882	0.835734	-0.97162	-0.97162	0.350308	-0.97162
comp20571_c0	-2.66036	2.58757	-0.660362	1.14699	1.24653	-1.66036
comp27254_c0	0.00680997	-0.385507	0.629443	0.238983	-0.163115	-0.326614
comp23655_c1	0.932885	0.288834	-0.677333	-0.575888	-0.90451	0.936012
comp29291_c0	-0.436507	0.677193	-0.64074	0.352596	0.495554	-0.448095
comp24470_c0	-0.205843	1.90963	-0.790806	0.668626	-0.790806	-0.790806
comp29371_c0	0.044885	0.4378	1.27086	0.447322	0.512278	-2.71314
comp26258_c0	-0.48399	1.48068	0.262253	-0.011922	-0.978755	-0.268262
comp30219_c0	-0.718255	1.25137	0.397222	0.898416	1.09595	-2.92471
comp67693_c0	-0.467892	2.33946	-0.467892	-0.467892	-0.467892	-0.467892
comp24799_c0	1.00367	0.522358	-0.559729	-1.17888	-1.37301	1.58559
comp23820_c0	-0.219802	1.86426	1.52866	-0.61573	-0.863658	-1.69373
comp30075_c0	-0.398046	0.896575	0.899635	0.426383	-0.0114645	-1.81308
comp22116_c0	0.441245	1.44124	-0.295721	-0.0733286	0.367244	-1.88068
comp16339_c0	-1.42271	1.03672	0.577292	0.747217	-0.10078	-0.837745
comp23903_c0	1.93614	0.864884	0.315991	-0.631542	-0.853934	-1.63154
comp22234_c0	0.558122	0.477202	0.0621642	-1.41588	-0.365257	0.683653
comp23522_c0	-0.0328054	1.05466	-1.22545	0.163592	0.448321	-0.408315
comp27620_c0	-0.484722	0.848046	0.168932	0.304383	0.232273	-1.06891
comp21842_c0	1.00259	0.472077	-0.665426	-0.572317	-1.01432	0.777395
comp24871_c0	1.14888	0.523494	-0.878604	-0.56622	-1.11027	0.882728
comp27647_c0	-0.312511	0.609952	-0.0522753	0.369749	0.316507	-0.931421
comp9604_c0	1.33372	1.01179	0.71223	-0.403247	0.333718	-2.98821
comp29858_c0	-0.694721	1.26517	0.666229	1.01704	1.03222	-3.28594
comp25479_c0	-0.318938	0.418027	1.02898	-0.213585	-0.505352	-0.409136
comp29728_c2	-0.237066	0.906844	-0.970672	0.497881	0.485706	-0.682692
comp26373_c1	-0.18956	2.21496	1.5443	-0.230617	-0.153951	-3.18514
comp25350_c0	0.217417	1.22769	-0.420013	-0.485602	-0.0538853	-0.485602
comp27440_c1	0.465672	2.68218	-0.75372	-0.666721	-1.13917	-0.588242
comp22407_c0	0.895988	0.882772	-0.583313	-0.51176	-1.33667	0.652985
comp17281_c0	-0.912322	1.40961	0.824644	0.502716	0.672641	-2.49728
comp23757_c1	0.290812	0.875774	-0.931581	0.205923	0.227618	-0.668546
comp22349_c0	-0.784362	0.385563	-0.1994	2.12253	2.26003	-3.78436
comp19421_c0	1.68831	1.46592	1.20289	-2.11904	-0.119041	-2.11904
comp21426_c0	-0.392948	0.57004	0.276981	0.478319	0.0187021	-0.951094
comp21728_c0	0.770934	0.993327	-0.229066	0.5079	-0.229066	-1.81403
comp26325_c0	0.153972	0.362559	0.5201	0.0883839	0.305975	-1.43099
comp27404_c0	1.0295	1.85317	-1.39837	-0.236094	-0.364418	-0.883792
comp25017_c0	0.175371	0.867249	0.867249	-1.71771	-1.52507	1.33291
comp20631_c0	0.176875	1.38157	-0.136283	-1.48024	-1.13628	1.19436
comp22997_c0	0.439668	1.2052	-0.297298	-0.560332	0.287665	-1.07491
comp20405_c0	-1.94363	3.2263	-0.94363	-0.358667	0.378298	-0.358667
comp30564_c1	-0.280981	0.342692	0.47004	0.47004	0.431566	-1.43336
comp8466_c0	2.52516	3.26568	-1.03962	-0.516062	-1.07	-3.16515
comp9703_c0	0.255416	1.25542	-1.32955	-1.32955	1.47781	-0.329547
comp26230_c0	0.145476	0.998634	2.48896	-1.5357	-1.58633	-0.51104
comp50190_c0	-0.575202	0.746726	-1.5752	1.74673	1.23215	-1.5752
comp29912_c0	-0.433864	-1.225	2.02227	1.66929	1.17981	-3.21251
comp22675_c0	-0.425461	0.0174821	1.0008	-0.0679094	-0.0767332	-0.448181
comp40113_c0	0.547952	0.547952	-0.773976	1.22602	0.226024	-1.77398
comp19099_c0	0.537124	1.23756	0.122087	-0.140948	0.707049	-2.46288
comp22792_c0	0.429504	0.503505	-0.0110685	0.882016	0.429504	-2.23346
comp49274_c0	1.09009	2.54953	-0.909905	-0.909905	-0.909905	-0.909905
comp24461_c0	-1.16114	3.50562	-0.898103	0.764862	1.27182	-3.48307
comp27926_c0	-0.350228	0.803222	1.01799	-0.506724	-0.706232	-0.258024
comp28811_c2	0.808663	0.371786	0.453004	0.337057	0.132133	-2.10264
comp31088_c0	-0.909905	4.54953	-0.909905	-0.909905	-0.909905	-0.909905
comp29081_c0	-0.303467	-0.179502	0.604954	0.137436	-0.147294	-0.112127
comp30039_c0	-0.760821	0.966726	1.55616	0.435217	0.343975	-2.54125
comp24667_c0	0.565872	2.2033	1.58011	-0.48067	-0.457211	-3.41141
comp26447_c0	3.34556	0.379347	-2.05361	0.379347	-0.675101	-1.37554
comp50962_c0	-1.19499	0.805012	-0.194988	-0.194988	1.97494	-1.19499
comp28594_c0	-1.42198	1.61364	0.0445868	0.396572	0.127576	-0.760397
comp29738_c0	0.848025	0.861864	-0.669033	-1.37321	-0.978577	1.31093
comp29674_c0	-0.29771	0.0462441	0.61656	0.00184995	0.171775	-0.538718
comp30281_c0	-0.104463	0.735596	0.695238	0.407436	0.803615	-2.53742
comp20133_c0	1.47694	0.536072	-0.997666	-0.838968	-1.01454	0.838165
comp19401_c0	0.638346	1.22331	0.223308	0.638346	-1.36165	-1.36165
comp24037_c0	-0.499813	1.5933	0.293736	0.178259	0.841224	-2.4067
comp23617_c0	-0.14384	-0.0900685	0.447197	0.257436	-0.493424	0.0226994
comp29467_c0	1.0521	0.274494	2.21309	-0.532861	-0.210933	-2.7959
comp30360_c0	1.3904	-0.130383	0.130162	-0.59355	-0.970785	0.174153
comp44274_c0	0.881285	0.559357	-0.440643	-1.44064	0.881285	-0.440643
comp25717_c0	-0.717856	0.567121	4.32654	-0.32791	-0.857019	-2.99087
comp25198_c0	0.0141134	0.67421	-1.20601	0.557656	0.325112	-0.365079
comp24428_c0	1.12518	0.385215	-0.133942	-0.440726	-0.951167	0.015436
comp28408_c0	0.171715	0.171715	-0.444956	0.639108	0.709929	-1.24751
comp29522_c0	1.40687	0.10202	-0.985443	-0.515958	-0.852993	0.845499
comp26852_c0	-0.518563	0.898699	-0.19071	0.167649	-0.253551	-0.103525
comp30696_c0	0.62431	1.16074	-1.0168	0.857674	0.461252	-2.08718
comp30380_c2	-0.679469	1.64246	2.49046	-0.0945068	-1.67947	-1.67947
comp26089_c0	-0.308111	0.445534	-0.105019	0.0469843	0.797006	-0.876394
comp26082_c0	3.17132	0.405786	2.17132	-0.916142	-1.91614	-2.91614
comp9635_c0	-1.15909	5.04058	-2.15909	-0.574131	1.01083	-2.15909
comp21770_c0	2.05014	1.29807	0.372072	-0.142502	-0.627928	-2.94986
comp26659_c0	0.00836971	0.245409	0.330298	0.558567	0.486417	-1.62906
comp25159_c0	-0.127318	2.63822	4.20897	-0.346885	-0.836269	-5.53671
comp30112_c0	-0.261763	0.333616	-0.340311	0.68838	0.538855	-0.958777
comp22936_c0	-0.984482	4.92241	-0.984482	-0.984482	-0.984482	-0.984482
comp21113_c0	2.43994	-0.952374	1.36955	-0.952374	0.0476257	-1.95237
comp30487_c0	-0.223178	1.11581	-0.884195	0.55378	0.0527956	-0.615008
comp19443_c0	-0.781921	1.02543	0.025434	0.388004	-0.196958	-0.459993
comp28461_c0	-1.32067	0.90963	-0.021107	0.665394	0.502455	-0.735705
comp26868_c0	-1.34026	0.643252	-0.0448043	0.643252	0.29834	-0.199779
comp26032_c0	0.158304	0.709319	-1.56752	0.614682	1.44628	-1.36107
comp30225_c1	-0.0122653	0.104249	0.503656	0.137039	-0.14887	-0.583807
comp24216_c0	0.787422	0.580079	-0.135491	-0.0501838	-0.543224	-0.638602
comp29835_c0	-1.56484	1.98536	-0.671755	0.582001	0.582001	-0.912764
comp16113_c0	1.14891	1.54122	-0.0437389	-1.85109	-0.529166	-0.266131
comp19372_c0	0.590095	-0.409905	3.04953	-0.409905	-1.40991	-1.40991
comp22723_c0	-1.03814	1.96186	1.60572	-1.03814	-0.453174	-1.03814
comp28661_c0	0.796703	0.840143	1.04759	-0.821996	-0.900044	-0.962392
comp21324_c0	-0.831928	0.910021	-1.08204	0.568686	0.460073	-0.0248107
comp23239_c0	-0.245469	-0.059591	0.59426	0.168938	-0.17119	-0.286947
comp29322_c0	-0.659152	0.602114	0.0607405	0.76118	0.12375	-0.888633
comp5463_c0	-1.09749	0.902506	0.487469	-0.0974938	-0.0974938	-0.0974938
comp24521_c0	-0.291669	3.12429	1.81472	0.222904	0.0361356	-4.90638
comp23901_c0	0.507274	0.992701	-0.355222	-0.492726	-0.00729885	-0.644729
comp16092_c0	0.941659	3.38644	-2.22827	-0.643304	-0.228266	-1.22827
comp26044_c0	1.01107	0.469031	-0.343083	-0.702292	-0.936906	0.502185
comp25213_c0	0.362352	0.993485	-1.24031	-0.187845	0.543959	-0.471638
comp20296_c0	0.313449	1.2843	1.02715	0.129025	-0.423516	-2.33041
comp21804_c0	0.105393	1.36843	-1.21653	0.368428	0.59082	-1.21653
comp29186_c0	-0.529469	0.7939	-0.162422	0.455318	0.169529	-0.726857
comp29196_c1	-1.06396	1.42254	1.48036	0.328354	0.233717	-2.401
comp16457_c0	2.45203	1.57756	-1.0074	-1.0074	-1.0074	-1.0074
comp22417_c1	1.44589	0.275969	1.71891	-0.0801751	-0.636568	-2.72403
comp27583_c0	-0.83784	0.999222	-0.193423	0.183019	0.578947	-0.729924
comp19123_c0	0.805012	0.805012	0.389975	0.389975	-1.19499	-1.19499
comp25330_c0	0.835248	0.530393	0.690858	0.250285	0.250285	-2.55707
comp23449_c0	-0.165178	1.77342	-2.75014	0.834822	1.05721	-0.75014
comp15974_c0	-0.886988	1.11301	2.43494	-0.886988	-0.886988	-0.886988
comp27931_c0	-0.383578	-0.746149	2.20138	1.68171	1.3851	-4.13847
comp25659_c0	-0.446108	1.13885	1.12647	0.535277	0.792052	-3.14655
comp63251_c0	-0.484482	0.837446	0.515518	0.100481	0.515518	-1.48448
comp29551_c0	-0.466579	0.0803402	0.566974	-0.0465355	-0.0934184	-0.0407808
comp71117_c0	-0.833333	1.16667	-0.833333	0.166667	0.166667	0.166667
comp30388_c1	-0.915308	3.57874	0.560203	1.07974	1.2168	-5.52017
comp70487_c0	0.279679	0.279679	1.60161	-0.720321	-0.720321	-0.720321
comp29996_c1	-0.278401	0.802519	-0.978841	0.108622	0.739978	-0.393878
comp20755_c0	-0.556354	0.561743	-0.259636	0.345733	0.409158	-0.500644
comp29980_c0	-2.87031	2.3496	-0.970836	1.5866	1.98384	-2.0789
comp27945_c0	-0.671549	0.994714	0.559777	0.759086	0.231154	-1.87318
comp8792_c0	-0.176097	0.823903	1.20241	-1.1761	-0.176097	-0.498025
comp25559_c0	1.2242	1.53086	-2.02373	0.146197	-0.0237277	-0.853803
comp7279_c0	-1.77575	2.72675	0.639287	0.546178	1.22425	-3.36071
comp26200_c0	1.4849	0.0577257	-0.961903	-0.318838	-0.884941	0.623059
comp21200_c0	0.062511	2.27752	-1.42292	1.11314	-0.285412	-1.74484
comp28645_c0	-0.38043	-0.0873805	0.409475	-0.013273	-0.208274	0.279882
comp28696_c0	0.527744	1.68921	2.96632	-1.55026	-1.72018	-1.91283
comp20741_c0	0.402891	1.7814	-2.91904	1.08096	0.250888	-0.597109
comp28311_c1	-0.517867	1.48142	-0.614965	0.287454	-0.042229	-0.593815
comp24766_c0	0.427215	0.0121772	2.47161	0.23457	-0.572785	-2.57279
comp25628_c0	0.224578	0.459407	-0.760922	0.260557	0.0214861	-0.205106
comp29806_c1	1.21699	0.697959	-0.272597	-0.0690636	0.57378	-2.14707
comp39781_c0	1.15125	0.665822	0.343894	-1.65611	-1.65611	1.15125
comp25558_c0	-0.39872	1.18624	1.40864	-0.39872	-0.39872	-1.39872
comp28831_c0	-0.604513	0.643415	1.68089	0.934646	0.950076	-3.60451
comp25597_c0	-0.331223	0.464608	0.745307	0.156198	-0.266334	-0.768556
comp28668_c1	0.134967	1.11215	-0.035695	-0.563342	-0.971185	0.323108
comp30551_c1	-1.00318	0.753531	-0.388461	0.514841	0.46811	-0.344836
comp28628_c0	1.81552	1.76155	0.296286	-1.02272	-1.3483	-1.50233
comp30230_c0	-0.40546	0.497074	-0.247669	0.647913	0.561542	-1.0534
comp7587_c0	-0.666667	3.33333	-0.666667	-0.666667	-0.666667	-0.666667
comp29699_c0	-0.704996	1.49684	-0.141096	-0.0690608	-0.296945	-0.284741
comp40169_c0	1.14674	0.146736	-1.43823	-0.438226	-1.43823	2.02121
comp29212_c0	-1.70164	1.93579	0.485983	0.278178	-0.412137	-0.586167
comp27377_c0	-0.124983	-0.164281	0.528478	0.0978049	-0.246241	-0.0907781
comp18489_c0	-0.980218	0.966201	1.1143	0.242175	0.135259	-1.47772
comp21902_c0	-1.3809	2.31954	-0.3809	-0.3809	0.204062	-0.3809
comp28048_c1	-0.583322	1.64177	-0.910265	0.378943	0.166427	-0.693552
comp26164_c0	-0.614039	0.933449	-0.922161	0.300231	0.662801	-0.360282
comp27885_c0	0.308733	0.0456983	1.08011	-0.22732	-0.339795	-0.867424
comp28202_c0	-1.48158	2.92052	2.38349	0.170494	0.296025	-4.28894
comp24162_c0	0.371064	-0.726968	3.08146	1.20869	0.733829	-4.66807
comp20952_c0	1.36744	0.161179	-0.17202	-0.486893	-0.800051	-0.0696582
comp30451_c0	0.0205955	-0.341348	1.27275	-0.087107	-0.280652	-0.584236
comp28413_c0	1.41049	0.32803	-1.75943	1.04792	0.410492	-1.4375
comp23725_c0	-0.204768	1.30619	2.31879	0.173743	-0.067265	-3.5267
comp29827_c0	-0.123903	0.827067	-0.73451	0.187822	0.530642	-0.687118
comp28996_c0	-1.48487	1.9829	-0.869538	0.468332	0.499696	-0.59652
comp23478_c0	-1.00564	0.579325	-0.835713	0.486215	0.827252	-0.0514415
comp23878_c0	0.731842	0.579183	-0.130749	-0.458373	-0.882955	0.161053
comp27396_c0	1.22622	0.413309	-0.818865	-0.456295	-0.92578	0.561407
comp29994_c0	-0.819113	1.30694	0.684125	0.0253952	-0.620209	-0.57714
comp16407_c0	1.80501	1.80501	-2.19499	0.389975	-1.19499	-0.610025
comp24306_c0	-0.938581	1.95219	0.383347	-0.616653	-0.716189	-0.0641123
comp21700_c0	2.10829	-0.168555	0.452934	0.885893	0.590437	-3.86899
comp34397_c0	-0.556642	1.02832	-0.971679	0.0283208	0.443358	0.0283208
comp29991_c0	-0.578234	0.640601	-0.419406	0.374357	0.624481	-0.641799
comp8118_c0	-0.00671495	-1.42175	1.57825	1.69372	0.16321	-2.00671
comp23859_c0	0.209342	1.0167	-0.527623	-0.254605	0.668774	-1.11259
comp3748_c0	-0.634559	3.1728	-0.634559	-0.634559	-0.634559	-0.634559
comp28548_c0	1.01316	0.196705	-1.0823	-0.689755	-0.9056	1.46779
comp21916_c0	-0.562399	0.852638	0.174566	0.659993	1.02256	-2.14736
comp26383_c0	2.13035	1.8841	-3.25431	-0.0319173	-0.0319173	-0.696314
comp24927_c0	-0.619941	1.06585	1.20191	0.401754	0.471801	-2.52138
comp16027_c0	2.92241	1.01552	-0.984482	-0.984482	-0.984482	-0.984482
comp20298_c0	2.68766	2.07099	-0.835903	-1.8359	-1.8359	-0.25094
comp8703_c0	-0.268181	0.35985	2.68178	0.35985	0.594315	-3.72761
comp29515_c0	0.0622689	1.06227	0.616858	0.419821	-0.0308405	-2.13038
comp28930_c0	-0.340104	0.280017	-0.328433	0.599401	0.369521	-0.580402
comp32883_c0	3.21598	-0.307582	1.01435	-1.30758	-1.30758	-1.30758
comp15196_c0	1.68218	2.58908	-0.317815	-1.31782	-1.31782	-1.31782
comp25500_c0	-0.612155	0.898807	0.820804	0.738342	0.766357	-2.61216
comp29015_c0	-1.08462	1.27293	2.5878	0.869574	0.438939	-4.08462
comp23275_c0	-0.719467	1.90672	2.11452	0.429396	-0.073104	-3.65807
comp28677_c0	1.00423	0.180388	-1.35566	-0.977153	-0.738993	1.88719
comp27235_c0	-1.36085	0.961079	1.00838	0.0541887	-0.0389208	-0.623883
comp20828_c0	-0.961198	0.913271	1.0977	-0.0867292	-0.224233	-0.738806
comp18075_c0	-1.32955	3.06277	-1.32955	0.670453	0.255416	-1.32955
comp7649_c0	-0.767888	1.93255	0.817074	-0.767888	0.55404	-1.76789
comp19933_c0	0.955848	0.339176	-0.287606	-0.760359	-0.948804	0.701746
comp8682_c0	0.87387	0.826134	-0.193025	-1.11421	-1.4023	1.00953
comp13080_c0	1.08439	2.2219	0.0843921	-1.23754	0.0843921	-2.23754
comp29972_c1	1.65376	0.624009	-0.82345	-0.697919	-1.07343	0.317031
comp30459_c0	0.337378	0.783893	1.36712	-0.422158	-0.960008	-1.10623
comp28453_c0	-0.290817	0.581595	-0.393911	0.473919	0.786233	-1.15702
comp25262_c0	1.6134	0.00312183	2.26243	-1.91017	-1.95908	-0.00970221
comp79041_c0	0.23584	0.820802	-0.76416	1.23584	-0.76416	-0.76416
comp8601_c0	1.15237	-1.39195	1.83045	0.0230916	0.777979	-2.39195
comp41260_c0	-0.959148	0.625815	1.62581	0.625815	-0.959148	-0.959148
comp29470_c0	-0.314158	0.799072	1.06211	0.345677	-0.207458	-1.68524
comp27743_c0	0.25316	1.25842	-0.736348	0.421914	-0.0246936	-1.17245
comp20465_c0	-1.31782	4.00411	-0.317815	-1.31782	0.267147	-1.31782
comp27350_c0	1.14244	0.144503	-0.699378	-0.525348	-0.940386	0.878167
comp28513_c0	0.882518	0.409448	-0.296578	-0.760092	-0.847447	0.612152
comp26898_c1	-0.46526	1.19059	-1.06064	0.644618	0.454718	-0.764022
comp9776_c0	1.36039	0.244914	-1.34005	0.244914	0.829877	-1.34005
comp28779_c1	0.565445	3.26588	-0.434555	-0.112627	-2.43456	-0.849593
comp21413_c0	0.0205678	1.658	0.310074	-0.149357	1.31007	-3.14936
comp27133_c0	-0.20172	0.61803	-0.158794	0.418315	0.31043	-0.986261
comp28554_c0	0.774586	0.452023	0.688234	-0.873722	-1.31988	0.278759
comp15371_c0	-0.76416	0.820802	0.23584	1.23584	-0.76416	-0.76416
comp25085_c0	-0.0185984	0.910318	-0.741758	1.04583	0.43578	-1.63158
comp7073_c0	0.757487	-0.049868	-0.464906	1.53509	0.27206	-2.04987
comp14428_c0	-0.553655	2.76827	-0.553655	-0.553655	-0.553655	-0.553655
comp22095_c0	-0.755311	0.829651	0.0520435	0.244689	1.79928	-2.17035
comp30544_c1	-1.08982	2.21643	-0.0898188	0.75601	1.18454	-2.97734
comp30536_c0	0.763799	1.42113	-0.494129	0.060536	-0.175804	-1.57553
comp28446_c0	-0.147855	0.798118	-0.827611	0.22013	0.166986	-0.209768
comp24183_c0	-0.778586	0.695345	1.09588	0.299417	-0.363548	-0.948511
comp22772_c0	1.29335	1.67601	2.47373	-2.86315	-2.54122	-0.0387213
comp18848_c0	-0.18496	1.06586	1.43077	-0.0222306	-0.199387	-2.09006
comp28567_c0	0.298304	1.13481	-1.39357	1.05573	0.191389	-1.28666
comp8656_c0	-2.21235	3.77634	0.488092	-1.21235	-1.21235	0.372615
comp52701_c0	1.16965	-0.415309	-0.415309	0.169654	0.906619	-1.41531
comp29170_c0	-0.480479	1.87264	-0.919363	0.62953	0.450904	-1.55324
comp29439_c0	0.782247	0.234023	0.105663	-0.765977	-0.913151	0.557195
comp28231_c0	0.96072	1.4302	-1.73972	-0.280289	0.783842	-1.15476
comp21383_c0	-2.11361	4.07621	1.05631	-1.11361	0.208315	-2.11361
comp26822_c0	1.18489	-0.6073	1.79004	0.461412	-0.0341149	-2.79493
comp25216_c0	1.04304	0.444202	-0.425918	-0.611595	-0.743357	0.293633
comp21011_c0	-0.0100134	-0.0100134	-0.594976	1.06799	0.405024	-0.85801
comp22242_c0	-1.34322	2.73423	2.73423	-0.971246	-1.18275	-1.97125
comp24955_c0	1.36574	3.23081	-2.44162	-0.856655	-0.441618	-0.856655
comp29307_c0	0.688447	0.464482	0.373573	0.276549	0.373573	-2.17662
comp27554_c0	-0.204689	0.990327	-0.0950648	0.430026	-0.0602994	-1.0603
comp21688_c0	0.547626	0.547626	-0.452374	1.45452	0.354981	-2.45237
comp25016_c0	0.333414	5.62972	-3.17294	-0.701633	-0.156637	-1.93193
comp30241_c0	1.03007	0.576496	-0.474836	-0.784521	-0.928643	0.581432
comp48429_c0	0.446345	0.768273	-0.553655	0.446345	0.446345	-1.55365
comp28618_c0	-0.838985	1.33094	1.74598	-1.05049	-1.97649	0.789046
comp25090_c0	1.6359	-0.855952	0.787905	1.14405	0.144048	-2.85595
comp27998_c0	0.883804	0.675999	1.29444	-0.264295	-0.116196	-2.47375
comp28121_c0	0.937574	0.0850257	-0.71721	-0.803183	-0.705336	1.20313
comp25158_c0	0.402895	-0.213776	3.5635	-1.79874	-1.4577	-0.496176
comp13053_c0	-1.02832	1.97168	0.556642	0.556642	-1.02832	-1.02832
comp23487_c0	1.49885	0.401517	-0.75293	-1.11201	-1.49261	1.45718
comp27958_c0	0.809217	2.38136	1.09756	0.757223	0.643674	-5.68903
comp12440_c0	-0.174066	2.28537	-0.174066	0.410897	-1.17407	-1.17407
comp22949_c0	-0.399336	1.39472	-0.101431	-0.597664	-0.675667	0.379375
comp21679_c0	2.75574	1.84885	-1.15115	-1.15115	-1.15115	-1.15115
comp30165_c0	-3.03916	3.63043	-0.869234	0.757854	1.9743	-2.4542
comp9693_c0	0.309125	0.57216	-0.42784	0.57216	0.987197	-2.0128
comp27367_c0	1.65357	1.97549	0.791069	-2.66836	-0.668363	-1.0834
comp51577_c0	-0.634559	2.1728	0.365441	-0.634559	-0.634559	-0.634559
comp28992_c0	1.34047	0.680693	-0.726198	-0.841134	-1.34403	0.890191
comp25830_c0	0.555901	0.0272072	2.09647	-0.99664	-0.949334	-0.733605
comp24423_c0	-0.299502	1.00006	-0.192586	0.585021	-0.0930507	-0.999941
comp21149_c1	1.15414	2.56917	-1.43083	-0.430827	-0.430827	-1.43083
comp56683_c0	-0.930827	1.06917	0.0691729	0.654135	0.0691729	-0.930827
comp21722_c0	0.123958	0.27648	0.393034	-0.527378	-1.05247	0.786376
comp25433_c0	-0.121724	0.523611	-0.76327	0.729011	0.302532	-0.67016
comp15075_c0	0.256761	2.71619	-0.743239	-0.743239	-0.743239	-0.743239
comp21907_c0	-0.528321	4.05664	-0.528321	-1.52832	0.0566417	-1.52832
comp27077_c2	-0.169787	0.890755	0.344786	0.31564	-0.169787	-1.21161
comp27085_c1	-0.145007	0.70299	0.167271	0.407534	0.709654	-1.84244
comp30216_c0	0.342202	1.40309	-0.519903	-0.3641	-0.49769	-0.363597
comp27623_c1	0.875965	0.494875	-0.439537	-0.573838	-0.0985	-0.258965
comp26797_c0	-0.625134	1.28923	-0.74096	0.209533	0.175208	-0.307875
comp28479_c0	-0.419316	1.14352	-0.0803606	-0.0443556	-0.336122	-0.263365
comp29156_c0	-0.0220335	1.95323	0.212313	-0.0374915	-0.132952	-1.97307
comp29271_c0	-0.297711	0.277973	-0.490356	0.736559	0.601762	-0.828226
comp19739_c0	1.5009	0.0228538	0.537427	0.463426	-0.32507	-2.19954
comp22725_c0	-0.628939	0.922857	0.466219	0.52634	1.10145	-2.38793
comp19700_c0	2.33915	1.79859	-3.24581	1.27775	0.0761203	-2.24581
comp28771_c0	-3.5016e-05	0.316762	0.198998	0.757695	0.557638	-1.83106
comp25205_c0	-0.788046	1.03751	2.26313	-1.07045	-0.820467	-0.621688
comp31894_c0	-0.753927	3.76963	-0.753927	-0.753927	-0.753927	-0.753927
comp16514_c0	2.42415	-0.0612732	-1.3832	-0.383201	-1.3832	0.786724
comp26600_c0	-0.713725	1.07799	-0.236713	0.340315	0.123902	-0.591767
comp29648_c0	-0.66061	0.0334246	0.513506	0.213173	0.249802	-0.349295
comp29808_c1	-2.99229	1.85571	1.4137	2.49956	2.53753	-5.31422
comp16037_c0	1.58757	1.14699	-1.0754	-0.660362	-0.338434	-0.660362
comp7123_c0	-0.576572	2.88286	-0.576572	-0.576572	-0.576572	-0.576572
comp11735_c0	1.08055	1.37006	-0.504412	0.232554	-0.0893745	-2.08937
comp28436_c0	-0.147185	0.956651	-0.355293	0.246157	0.0535124	-0.753843
comp29445_c0	0.324042	-0.18692	-0.223446	0.349133	0.491152	-0.753961
comp25445_c0	1.22923	0.695925	-0.497756	-0.804563	-1.32599	0.703157
comp26870_c0	0.422098	-0.202393	1.51643	0.638909	0.827354	-3.20239
comp27551_c0	-0.827808	-0.0566265	0.788864	0.265302	0.0414056	-0.211136
comp26864_c0	0.73084	1.85992	0.0878718	-1.17073	-1.46418	-0.0437251
comp21452_c1	1.14512	1.46705	-0.854881	0.952474	-0.854881	-1.85488
comp21718_c0	-0.347036	0.875357	-0.124643	0.875357	-0.347036	-0.931998
comp27227_c3	-0.634961	-0.0442925	0.893647	0.00301325	-0.201931	-0.0154752
comp28297_c0	-1.42752	1.88233	-1.1056	0.631369	1.44694	-1.42752
comp21180_c1	-0.413783	1.06015	-0.0601464	1.22365	0.773844	-2.58371
comp7329_c0	0.169654	0.906619	1.16965	-0.415309	-0.415309	-1.41531
comp17285_c0	-0.271559	1.18787	0.313403	0.313403	0.728441	-2.27156
comp18973_c0	1.58296	0.316177	-0.983383	-0.513898	-2.36189	1.96003
comp27482_c0	-0.527176	1.07728	-0.360527	0.823898	0.427969	-1.44145
comp21498_c0	1.33832	0.726079	-0.796689	-1.16973	-1.37255	1.27457
comp23475_c0	3.37711	0.649185	1.73665	-0.476346	-1.35081	-3.93578
comp24363_c0	-0.900014	1.28011	0.545397	0.653921	0.415762	-1.99517
comp33420_c0	0.543485	0.180915	0.832992	0.37356	0.695488	-2.62644
comp22761_c0	0.268672	-0.635112	0.620145	0.63951	0.995654	-1.88887
comp14448_c0	-1.25325	0.812841	-0.187159	0.592242	0.222485	-0.187159
comp28367_c0	-1.13102	0.523322	-0.173219	0.470481	0.287415	0.0230221
comp14387_c0	-0.608209	1.1242	-0.47901	0.24744	-0.158694	-0.125723
comp23440_c0	-2.18724	2.46811	-0.92421	1.34881	2.21875	-2.92421
comp26963_c0	-0.574707	1.48419	3.44024	-0.352314	-0.837741	-3.15967
comp18175_c0	1.33976	1.89616	-2.7477	0.422224	0.837261	-1.7477
comp30873_c0	-0.286853	1.05195	-0.204391	-0.374316	0.380572	-0.566961
comp25504_c0	0.0334591	3.41043	3.15815	-1.32911	-1.13647	-4.13647
comp30325_c0	0.708636	1.23536	-0.81468	-0.60691	-0.954165	0.431758
comp29305_c1	-0.367053	2.14129	-1.70147	0.26682	0.841056	-1.18064
comp29822_c0	-0.383799	0.639788	1.14458	-0.0650453	-0.212114	-1.12341
comp22957_c0	0.047817	-0.11937	0.23662	0.27833	-0.00578771	-0.43761
comp28903_c0	-0.975573	0.720923	-0.0817816	0.403241	0.527931	-0.594741
comp34558_c0	-0.879354	1.44257	3.07484	-1.87935	0.120646	-1.87935
comp26596_c0	0.114617	1.06881	1.75847	-2.30042	-1.56345	0.921972
comp22967_c0	0.149232	0.634659	0.827304	0.149232	-1.1727	-0.587733
comp26668_c0	0.341503	1.59322	-1.2525	-0.11006	0.626905	-1.19907
comp22902_c0	-0.681244	3.40622	-0.681244	-0.681244	-0.681244	-0.681244
comp20660_c0	-0.551254	0.641392	-0.0366804	0.341831	0.641392	-1.03668
comp50525_c0	-0.861654	0.723308	0.138346	-0.861654	1.72331	-0.861654
comp25133_c1	-0.348804	1.56271	-1.07818	0.840466	0.197974	-1.17416
comp26985_c1	1.05415	0.964048	2.24671	-0.979726	-1.43098	-1.8542
comp41605_c0	-0.886988	1.43494	-0.886988	-0.886988	2.11301	-0.886988
comp23752_c0	-0.626465	1.30765	-0.848857	0.90603	-0.111891	-0.626465
comp25553_c1	-0.512662	0.69865	-0.479248	0.630319	0.46176	-0.798819
comp18944_c0	1.25542	2.47781	0.255416	-1.32955	-1.32955	-1.32955
comp15228_c0	-0.649702	0.0177222	2.04419	0.307229	-0.56724	-1.1522
comp42392_c0	0.0566417	0.471679	0.471679	0.0566417	0.471679	-1.52832
comp26303_c0	0.368511	1.44943	3.42296	-2.74697	-1.74697	-0.746967
comp29973_c0	-0.825983	0.316975	0.59038	0.256479	0.22098	-0.55883
comp17205_c0	-1.02832	1.55664	-0.0283208	0.556642	-0.0283208	-1.02832
comp29029_c0	-0.491191	1.27793	-1.03136	0.243313	0.167132	-0.165824
comp28497_c0	1.65719	0.0649211	-0.641709	-0.533834	-1.07478	0.528216
comp26003_c0	-1.58517	2.40089	-0.0376868	-0.700652	-1.47826	1.40089
comp24156_c0	-0.930202	0.767554	-0.1787	0.446777	0.0722863	-0.177714
comp27177_c1	-0.601627	1.04257	-0.759333	0.280582	0.112537	-0.0747288
comp26167_c0	-0.283494	-0.257835	0.795499	0.19823	-0.463752	0.0113518
comp27356_c1	0.640193	-0.492257	1.12923	0.665284	0.665284	-2.60773
comp23037_c0	1.84145	2.30088	0.0113775	-2.15855	-2.15855	0.163381
comp26776_c0	0.317079	1.18869	3.63744	-1.74705	-1.58199	-1.81417
comp27033_c0	-0.017026	0.860292	-0.0729824	0.207605	0.240772	-1.21866
comp31216_c0	0.00378668	0.588749	0.00378668	0.588749	0.811142	-1.99621
comp26657_c0	-0.35912	0.390072	0.0635715	0.236039	0.495683	-0.826246
comp18324_c0	1.94135	0.923432	2.20142	-0.591141	-1.07657	-3.3985
comp21245_c0	0.166528	0.829493	0.282005	1.38892	0.75149	-3.41843
comp27925_c0	0.0653202	-0.102688	0.463634	0.000802267	-0.380744	-0.0463251
comp26701_c0	2.081	0.452974	-3.00646	1.16347	-0.00645793	-0.68453
comp25282_c1	1.65712	0.809125	1.07216	-0.512803	-1.5128	-1.5128
comp22589_c0	1.02706	0.906771	-2.61679	1.08365	0.631136	-1.03183
comp21493_c0	1.27461	0.113142	-0.938389	-0.886858	-0.837105	1.27461
comp26332_c0	-1.17845	2.36587	-0.441488	0.0439392	0.97355	-1.76342
comp24071_c0	-2.55872	3.81632	-0.973757	0.44128	1.8336	-2.55872
comp30032_c0	0.333556	0.451392	1.06437	0.100895	0.27082	-2.22103
comp30097_c0	1.08582	0.276047	-0.625549	-0.313165	-0.904525	0.481366
comp20530_c0	0.618866	-1.52797	1.09093	0.874123	0.472025	-1.52797
comp29169_c0	-1.56181	2.50261	-0.224412	0.0374828	-0.200677	-0.553193
comp18492_c0	-0.110223	0.93308	-0.779201	0.254746	-0.137178	-0.161224
comp23425_c0	-0.0597339	0.327289	0.0471813	0.561754	0.561754	-1.43825
comp19946_c0	0.254046	1.80659	0.254046	-1.33092	-1.33092	0.347155
comp28159_c0	1.18453	0.219228	-0.567026	-0.497763	-0.825338	0.48637
comp27773_c1	-0.946971	1.51246	-0.724578	0.468067	0.637992	-0.946971
comp28193_c0	0.257309	0.575484	0.294303	0.731989	0.449954	-2.30904
comp19981_c0	-1.04987	1.75749	-2.04987	1.27206	2.12006	-2.04987
comp25552_c0	-0.839317	0.831687	-0.52083	0.590401	0.322366	-0.384307
comp23907_c0	-1.34998	1.17085	2.1858	0.434793	0.677201	-3.11866
comp26553_c0	0.147059	1.07829	0.350854	-0.251491	-0.913909	-0.410798
comp27618_c0	0.52892	2.46181	2.15695	-0.608583	-0.608583	-3.93051
comp28779_c0	-0.603682	0.908612	0.623043	-0.0170326	-0.549046	-0.361895
comp30128_c0	-0.148413	0.970424	-0.269975	0.210915	0.233458	-0.99641
comp22133_c0	0.000100166	1.09964	0.000100166	-0.485327	0.192745	-0.807255
comp7484_c0	0.951407	-0.508024	0.299331	0.813904	0.951407	-2.50802
comp9634_c0	0.502987	0.239953	0.918024	0.502987	-0.0819755	-2.08198
comp24904_c1	-0.327531	1.09917	2.08164	2.09218	1.64886	-6.59432
comp29229_c2	0.973167	0.79483	0.546902	0.131865	1.00633	-3.4531
comp27056_c0	-0.435352	1.28904	0.636228	0.117396	-0.0260149	-1.5813
comp23965_c0	-0.28418	1.91084	-0.28418	0.512286	0.677346	-2.53211
comp30296_c0	0.780906	0.194627	-0.825273	-0.658914	-0.562238	1.07089
comp11842_c0	-0.915309	0.669654	1.40662	0.669654	-0.915309	-0.915309
comp4702_c0	-0.76416	2.23584	-0.76416	-0.76416	0.820802	-0.76416
comp22025_c0	0.127156	0.875617	0.437496	-0.429237	0.18374	-1.19477
comp30308_c0	-0.215322	0.445759	0.671021	0.407556	0.280852	-1.58987
comp27414_c1	0.372481	0.543414	-0.464669	0.527203	0.502541	-1.48097
comp4076_c0	1.38129	-0.940643	1.38129	-0.940643	0.0593573	-0.940643
comp19581_c0	0.0799718	0.70146	0.0799718	-0.620468	0.379532	-0.620468
comp21648_c0	1.05647	0.156006	0.641433	0.156006	0.156006	-2.16592
comp27547_c0	-2.61015	2.57945	-0.946334	1.56875	1.89425	-2.48597
comp22103_c0	-0.341307	-0.440843	-0.663235	1.14412	2.22754	-1.92627
comp15868_c0	0.174566	3.02256	-2.14736	-0.562399	0.659993	-1.14736
comp20638_c0	-0.0897332	3.09613	1.83627	-0.604306	-2.41166	-1.8267
comp22526_c0	-0.960812	1.89717	0.0391881	0.361116	0.624151	-1.96081
comp23652_c0	0.728845	1.98843	0.339433	-1.30781	-1.44108	-0.307813
comp29584_c0	-0.0245434	0.975457	-0.443628	0.19958	0.54007	-1.24694
comp27187_c0	-0.723317	3.27023	2.67878	-1.07124	-0.623781	-3.53067
comp24907_c0	-0.995494	0.532885	0.679106	0.162047	0.0319869	-0.410531
comp22192_c3	0.782741	0.307832	0.0976141	-1.11538	-0.819924	0.747117
comp16753_c0	-0.553655	2.76827	-0.553655	-0.553655	-0.553655	-0.553655
comp29929_c2	-0.0746336	0.915885	-0.774286	0.0169	0.17892	-0.262786
comp36123_c0	2.21078	1.62581	-0.959148	-0.959148	-0.959148	-0.959148
comp69479_c0	-0.833333	0.166667	0.166667	-0.833333	1.16667	0.166667
comp20862_c0	0.32091	2.60436	-1.75709	0.242908	-0.0690361	-1.34205
comp21827_c0	-0.861654	4.30827	-0.861654	-0.861654	-0.861654	-0.861654
comp28393_c0	1.1863	0.506899	-0.931393	-0.807065	-1.0834	1.12865
comp23673_c0	0.275847	0.346236	-0.0460813	0.123844	0.538881	-1.23873
comp30067_c0	0.322101	1.31369	-0.734929	-0.104163	0.534876	-1.33157
comp66921_c0	-0.817815	1.50411	-0.817815	0.182185	0.767147	-0.817815
comp25248_c0	0.738688	-2.34877	0.82115	1.50921	1.04354	-1.76381
comp52487_c0	-0.467892	2.33946	-0.467892	-0.467892	-0.467892	-0.467892
comp8748_c0	2.23956	2.58748	-2.80484	0.780124	0.00251676	-2.80484
comp30361_c1	-0.486891	0.716642	2.26961	1.94849	1.08342	-5.53129
comp27879_c1	-0.937186	1.51027	2.38474	-0.522148	-0.811655	-1.62403
comp21919_c0	-0.625413	0.00261826	0.72251	0.163083	-0.0848446	-0.177954
comp28693_c0	0.442957	0.473984	-1.27325	0.259245	0.0691426	0.0279199
comp26132_c0	-0.971802	2.87166	-0.867105	-0.810521	-0.556765	0.334529
comp32134_c0	-1.08198	2.23995	2.08795	-1.08198	-1.08198	-1.08198
comp28210_c0	-1.16488	0.964698	-1.42791	0.809314	0.692751	0.126024
comp45540_c0	-0.681244	3.40622	-0.681244	-0.681244	-0.681244	-0.681244
comp25389_c0	0.401656	1.11107	3.30334	-0.522395	-0.485869	-3.8078
comp26255_c0	-1.37292	1.45461	-0.182821	0.177768	0.527177	-0.603808
comp24186_c1	-2.49291	2.74549	-0.170984	1.46128	1.95003	-3.49291
comp26019_c0	1.22603	1.54549	-0.675722	-1.23721	-1.24597	0.387379
comp29916_c0	0.152254	0.501839	0.925979	1.10495	1.11692	-3.80194
comp15990_c0	1.05664	1.05664	0.471679	-1.52832	0.471679	-1.52832
comp21510_c0	1.05443	0.97616	-0.623962	-0.608802	-1.21147	0.413643
comp46667_c0	1.61301	0.93494	-0.386988	-1.38699	0.613012	-1.38699
comp27089_c0	-0.570744	-0.266303	1.01035	0.12925	0.279826	-0.582379
comp27962_c0	-1.72478	4.88993	0.345611	-1.46174	0.412725	-2.46174
comp13228_c0	-0.0779175	0.922083	1.14447	0.33712	-0.66288	-1.66288
comp41834_c0	0.669654	2.99158	-0.915309	-0.915309	-0.915309	-0.915309
comp33201_c0	-0.289494	0.447471	0.710506	1.29547	-0.289494	-1.87446
comp24030_c0	-0.385809	1.53476	0.266267	-0.105701	0.561723	-1.87124
comp29805_c0	0.0376842	0.525785	0.310056	-0.229102	0.414754	-1.05918
comp28847_c0	0.833611	0.675796	-0.244392	-0.619901	-0.777692	0.132578
comp27995_c0	-0.856528	0.56103	0.567624	-0.00937186	-0.235039	-0.0277144
comp15794_c0	0.562104	0.677581	-0.215504	0.562104	1.43657	-3.02286
comp30351_c0	1.59339	0.231808	-0.780066	-0.676562	-1.12907	0.760502
comp29899_c0	-0.482263	1.50027	-0.386985	0.0364849	-0.0702401	-0.597268
comp23541_c0	-0.368328	0.731208	-0.00575759	0.824317	0.40928	-1.59072
comp26625_c0	0.172349	1.64365	-0.157799	0.23648	1.07047	-2.96515
comp21129_c0	-0.225898	-0.316096	1.2375	0.587689	0.402133	-1.68533
comp25911_c0	-0.752396	1.17889	-0.930733	0.622239	0.147769	-0.265771
comp28759_c1	-0.518627	1.21638	-0.900113	0.421249	0.306275	-0.525165
comp9104_c0	-1.60245	2.2049	4.2049	-1.60245	-1.60245	-1.60245
comp28129_c0	1.71054	0.325527	-0.104157	-0.830124	-1.16428	0.0624926
comp23314_c0	-1.3809	4.31954	1.20406	-1.3809	-1.3809	-1.3809
comp29197_c0	-0.282386	1.05639	-0.0229532	-0.0339881	0.181679	-0.898742
comp29199_c0	-0.671016	-0.04025	1.00414	0.207678	-0.26766	-0.232895
comp23801_c0	1.06126	0.547707	-0.829576	-1.01691	-0.992862	1.23038
comp25335_c1	-0.0361642	-0.0737538	0.891098	-0.249853	-0.552922	0.0215941
comp27590_c0	-0.0640282	0.66467	1.11047	1.26612	-0.105848	-2.87138
comp23128_c0	0.911565	1.10524	-0.744916	-0.975961	-1.47973	1.1838
comp43743_c0	-0.232053	0.35291	1.5753	-0.232053	-0.232053	-1.23205
comp19775_c0	0.833333	1.83333	-0.166667	-1.16667	-0.166667	-1.16667
comp24252_c0	1.40454	0.209529	-0.646081	-1.23104	-1.0384	1.30145
comp39325_c0	1.03717	1.39974	2.87367	-1.77019	-1.77019	-1.77019
comp29153_c0	0.239937	0.898321	0.887265	-0.0907083	-0.0476396	-1.88717
comp24793_c0	1.21807	-0.537349	2.09676	1.3969	0.699257	-4.87363
comp20310_c0	0.625815	1.21078	1.04085	-1.95915	0.0408521	-0.959148
comp9828_c0	1.56454	0.242613	0.465006	-2.34235	-0.757387	0.827576
comp19911_c1	0.265415	0.149938	0.734901	0.471866	0.812903	-2.43502
comp21449_c0	-0.293406	0.844098	-0.293406	0.844098	1.51395	-2.61533
comp48193_c0	0.820802	2.23584	-0.76416	-0.76416	-0.76416	-0.76416
comp27674_c0	-2.13927	3.13685	-0.366685	0.341852	1.7515	-2.72424
comp8805_c0	0.83582	0.875348	-1.74914	0.951297	0.83582	-1.74914
comp25818_c0	-0.43165	0.231315	0.790742	-0.0166128	-0.0166128	-0.557181
comp30538_c0	1.80459	0.607231	-1.88274	-0.882735	-1.21531	1.56896
comp17556_c0	-2.12414	3.16126	-2.12414	0.875861	1.33529	-1.12414
comp26764_c0	-0.247792	2.51265	-3.07787	1.07714	0.748446	-1.01258
comp24819_c0	-0.492639	1.57775	1.9492	0.272896	0.0923236	-3.39953
comp28789_c0	-1.1865	2.23905	0.235902	0.314512	-0.131322	-1.47164
comp8133_c0	2.20425	0.488042	0.680687	-0.319313	-0.734351	-2.31931
comp25068_c0	-1.3992	0.832125	0.735449	0.677151	0.0772377	-0.922762
comp27664_c0	-0.739561	2.33444	2.96671	-1.28705	-0.287049	-2.98749
comp25562_c0	-0.561005	0.62342	-1.69851	1.33712	1.14949	-0.850511
comp30104_c0	0.191664	-0.106304	0.755768	0.859345	1.00787	-2.70834
comp25616_c0	0.541126	0.873701	0.0716404	-0.965834	-0.306871	-0.213762
comp30354_c1	-0.298684	-0.0890659	0.818387	-0.0660493	-0.494294	0.129706
comp32496_c0	-0.978394	2.60657	1.72205	-0.393432	-0.978394	-1.97839
comp27094_c0	0.282067	1.3767	-0.352648	0.180784	-0.278648	-1.20826
comp30139_c0	-0.121813	0.159207	-0.177156	0.310571	0.619799	-0.790607
comp23230_c0	0.702732	1.7458	-1.7567	-1.7567	-0.0197344	1.0846
comp28577_c0	-0.0918949	0.00540234	1.36448	-0.0263065	-0.125842	-1.12584
comp45420_c0	-0.583971	0.875461	0.000991544	0.875461	1.41603	-2.58397
comp27097_c0	-0.208976	-0.279366	1.2467	0.4431	0.592478	-1.79394
comp30520_c0	-0.312109	0.410441	-0.195571	0.338463	0.313649	-0.554873
comp26725_c0	-0.333687	1.49639	3.76317	-0.503612	-0.91865	-3.50361
comp10984_c0	0.10128	3.4936	-0.89872	-0.89872	-0.89872	-0.89872
comp64801_c0	0.767947	1.5753	0.35291	-0.232053	-1.23205	-1.23205
comp25527_c0	0.487197	1.07216	-0.190875	-0.92784	0.487197	-0.92784
comp24210_c1	0.463693	3.28876	-1.0016	-0.348871	-0.303923	-2.09806
comp25904_c0	0.0558247	3.51526	2.28073	0.683166	0.351715	-6.88669
comp29534_c0	-0.848926	1.03372	-0.491374	1.2596	1.43648	-2.38949
comp27804_c0	-2.34197	0.687781	1.27274	2.18681	2.5366	-4.34197
comp15662_c0	1.54795	-0.773976	1.54795	-0.773976	-0.773976	-0.773976
comp23409_c0	-1.83842	1.29086	-0.516493	0.249042	0.746541	0.0684694
comp19406_c0	-0.738239	0.484153	-0.323202	1.13623	1.76426	-2.3232
comp18889_c0	-0.624744	0.860683	-0.624744	0.375256	0.638291	-0.624744
comp40352_c0	0.487469	-0.0974938	2.90251	-1.09749	-1.09749	-1.09749
comp24918_c0	-1.10214	1.75584	-0.517182	-0.102145	0.482818	-0.517182
comp27327_c0	0.0913977	1.49665	3.3738	-0.533093	-0.310701	-4.11806
comp26560_c0	-0.0355794	0.737555	-0.808727	0.416933	0.360349	-0.67053
comp25508_c0	-0.679796	1.31296	-0.322209	0.431342	-0.145288	-0.597013
comp23466_c0	-0.563787	1.25724	1.86917	1.02118	0.886874	-4.47068
comp20231_c0	-0.0510398	1.15059	0.211995	-0.372968	-0.372968	-0.565613
comp8174_c0	0.737856	-0.0276788	0.557284	0.972321	0.109825	-2.34961
comp23968_c0	-0.317983	1.08641	-0.120043	0.118116	0.0539859	-0.820483
comp27954_c1	0.930325	0.821662	-0.749631	-0.646905	-0.889265	0.533813
comp20585_c0	1.15822	3.43833	-0.649136	-0.649136	-1.64914	-1.64914
comp22230_c0	1.67779	0.0928324	2.37294	-1.71452	0.285477	-2.71452
comp18539_c0	0.486918	0.133281	0.211284	0.133281	0.486918	-1.45168
comp29703_c0	-0.704387	0.914838	-0.872052	0.788772	0.46	-0.587171
comp14540_c0	-1.59655	2.31034	-1.59655	-0.0115902	2.49091	-1.59655
comp29796_c2	0.3054	0.3054	0.235859	0.8029	0.75399	-2.40355
comp29264_c0	-0.0297539	1.05834	-0.784641	-0.0731465	0.687846	-0.858642
comp28392_c0	0.128053	-1.70845	2.67402	1.26556	1.15662	-3.5158
comp22104_c0	0.22314	1.11623	1.15275	-0.262287	0.354385	-2.58421
comp29031_c1	-0.459892	0.592575	0.308782	1.00439	1.599	-3.04485
comp28549_c1	0.900767	1.34134	-0.906588	-0.736663	-0.736663	0.137806
comp20592_c0	-0.480695	2.32666	2.4262	-0.895733	-0.895733	-2.4807
comp15410_c0	-1.05838	2.90245	-0.543802	1.34372	1.22173	-3.86573
comp28419_c0	0.872887	0.872887	0.903261	0.125653	-0.552419	-2.22227
comp26259_c0	0.395741	1.39574	-0.134774	0.782764	-0.134774	-2.3047
comp26524_c0	0.93371	0.0592414	0.831831	-0.00215917	0.381169	-2.20379
comp28242_c0	-0.0279201	-0.229383	0.367325	0.181718	-0.108774	-0.182965
comp22261_c0	-0.508272	1.69336	-0.508272	-0.508272	1.07669	-1.24524
comp24561_c0	-0.64053	1.5611	-0.0555675	0.35947	0.737982	-1.96246
comp29289_c0	-0.745481	3.69039	2.95276	0.79598	0.71005	-7.40369
comp30071_c1	-0.249383	0.809511	-1.51242	0.920542	0.165654	-0.133906
comp29137_c2	0.255343	0.462734	-1.08363	0.14386	0.280531	-0.0588422
comp27285_c0	0.730324	-0.239302	1.3949	0.651469	0.479516	-3.01691
comp34991_c0	-0.594507	0.405493	0.142459	0.405493	1.82053	-2.17947
comp26687_c0	0.867546	0.77087	-0.933145	0.292568	0.0315218	-1.02936
comp40165_c0	0.389975	0.805012	0.805012	0.389975	-1.19499	-1.19499
comp15767_c0	1.61328	0.443358	1.02832	-1.55664	-1.55664	0.0283208
comp16502_c0	-1.37643	1.43093	-0.0544996	-0.0544996	-0.376428	0.430927
comp28444_c0	-0.047824	0.573242	-0.378214	0.386073	0.523008	-1.05629
comp28136_c0	0.00550481	0.642856	0.608385	0.218563	0.143309	-1.61862
comp26454_c0	-0.431329	-0.15831	2.79106	1.0498	0.44314	-3.69436
comp19999_c1	1.68125	2.45176	-0.0842881	-0.821254	-0.821254	-2.40622
comp23881_c0	-2.31012	1.05911	0.805358	2.21344	2.12729	-3.89508
comp7132_c0	1.68787	1.39837	0.228441	-0.771559	-1.77156	-0.771559
comp26686_c0	0.902595	0.271563	-0.741261	-0.641726	-0.963654	1.17248
comp29879_c0	-0.792892	1.7546	-0.0338996	-0.685976	-0.207929	-0.0338996
comp27385_c0	-1.77493	2.22507	0.488106	1.27818	1.88042	-4.09686
comp22353_c0	2.56206	0.687588	1.85751	-0.897374	-1.31241	-2.89737
comp23110_c0	-0.578204	1.97819	0.0347729	1.08922	1.14169	-3.66567
comp25580_c0	-0.0408521	3.95915	-0.0408521	-1.62581	-0.625815	-1.62581
comp28448_c0	0.820889	0.953644	0.595597	0.030812	-0.306223	-2.09472
comp39901_c0	2.22742	1.49046	-0.679469	-1.67947	0.320531	-1.67947
comp28512_c0	-0.667014	1.46203	-0.980293	0.24933	0.217586	-0.281641
comp54152_c0	1.33333	1.33333	-0.666667	-0.666667	-0.666667	-0.666667
comp24526_c0	-1.69371	1.70937	0.297186	-0.122424	-0.313107	0.122689
comp82468_c0	-0.634559	2.1728	-0.634559	-0.634559	0.365441	-0.634559
comp27745_c0	0.105729	-0.102857	1.19971	-0.0711484	-0.237158	-0.894271
comp64958_c0	-0.528321	2.6416	-0.528321	-0.528321	-0.528321	-0.528321
comp18565_c0	-0.585317	0.414683	0.829721	0.637076	0.289153	-1.58532
comp30657_c0	0.402178	0.0557051	0.320334	-0.664634	-0.834389	0.720805
comp58007_c0	-0.0974938	-0.0974938	0.487469	-1.09749	0.902506	-0.0974938
comp27701_c0	0.755963	0.798488	1.2693	-0.792474	-0.847615	-1.18366
comp24181_c0	1.47903	0.518028	-0.623328	-0.903436	-1.8039	1.3336
comp19740_c0	0.437601	2.17457	0.659993	-2.14736	-0.562399	-0.562399
comp28289_c0	0.918296	1.33333	-2.25163	0.333333	0.918296	-1.25163
comp24174_c1	0.0761952	0.191672	0.776635	0.191672	-0.0493357	-1.18684
comp28451_c0	-1.1323	1.86347	-1.36411	0.810217	0.989236	-1.16651
comp26073_c0	2.31947	-0.0865266	1.29199	-0.708015	-0.408455	-2.40845
comp25446_c0	0.160342	3.50612	3.33598	-0.708413	-1.06205	-5.23198
comp28786_c0	1.99453	-1.12885	1.6785	0.385721	0.421345	-3.35124
comp21396_c0	2.41703	0.716593	-1.28341	-0.283407	-1.28341	-0.283407
comp27896_c1	-0.290113	1.51889	4.62827	-0.933969	-0.989111	-3.93397
comp29536_c0	1.15539	0.394149	-0.427853	-0.388464	-1.10387	0.370642
comp19074_c0	-0.245655	0.49131	-0.830618	-0.50869	1.33931	-0.245655
comp25608_c0	1.19945	2.66512	0.807135	-3.19286	-0.870937	-0.607902
comp23517_c0	-0.260894	0.175205	0.509624	0.821568	0.295499	-1.541
comp29058_c0	-0.18896	0.442072	0.752413	0.238789	-0.322638	-0.921676
comp23398_c0	1.54556	1.87313	0.332563	0.0430561	0.332563	-4.12687
comp17151_c0	0.149232	0.634659	-1.1727	0.412267	-0.172696	0.149232
comp28188_c0	0.327631	0.327631	0.00570262	0.00570262	0.327631	-0.994297
comp25072_c0	-0.428426	0.764219	0.764219	0.464659	0.67111	-2.23578
comp21134_c0	1.10161	0.779679	-0.220321	-0.220321	-1.22032	-0.220321
comp25047_c1	-1.04213	0.935973	-0.113393	0.39179	0.0257696	-0.198005
comp17802_c0	0.279679	0.601607	0.279679	-1.72032	1.27968	-0.720321
comp26156_c0	0.622585	-1.30341	1.12954	0.46212	1.12954	-2.04038
comp25334_c0	0.32166	0.713978	-0.67834	0.713978	1.0221	-2.09338
comp48451_c0	-1.24864	1.07329	0.33632	0.751358	0.33632	-1.24864
comp22192_c1	-0.0348883	1.05822	0.306149	-0.693851	-0.941779	0.306149
comp19395_c0	-0.980441	4.9022	-0.980441	-0.980441	-0.980441	-0.980441
comp23813_c0	-0.353882	-0.246967	1.21247	0.560388	0.560388	-1.73239
comp42585_c0	1.87744	-0.292481	1.29248	-1.29248	-1.29248	-0.292481
comp16608_c0	-0.728811	2.35865	1.97163	-1.72881	-0.143848	-1.72881
comp27713_c1	-0.19861	1.12157	-0.456407	0.0861197	0.412348	-0.965019
comp30092_c0	0.312105	0.97352	-1.21514	0.0549471	0.50475	-0.63018
comp27996_c1	-0.550115	2.0271	-1.07549	0.111935	0.411724	-0.925155
comp24787_c0	-1.51393	4.17933	-0.0587375	0.983083	1.29342	-4.88317
comp74623_c0	0.402506	1.98747	-0.597494	-0.597494	-0.597494	-0.597494
comp100871_c0	0.987469	1.40251	-0.597494	-0.597494	-0.597494	-0.597494
comp30132_c0	-0.106299	0.0927346	0.698615	-0.0830119	-0.45461	-0.147429
comp15025_c0	-0.84791	3.23955	-0.84791	-0.84791	0.15209	-0.84791
comp24559_c0	-0.724974	0.528783	-0.840451	1.15955	1.30251	-1.42541
comp33535_c0	1.14731	-1.02262	2.62124	0.29931	-1.02262	-2.02262
comp21499_c0	3.10934	-1.33544	2.06449	-0.804929	-1.69801	-1.33544
comp28296_c0	1.43353	0.346767	-0.665206	-0.653233	-1.17978	0.717923
comp26113_c0	1.26119	0.157125	-1.18833	-0.684664	-0.918719	1.37339
comp24658_c0	0.550344	3.89274	-0.672048	-1.25701	-2.25701	-0.257011
comp25303_c0	-0.0993765	0.236454	0.28708	0.162051	-0.109043	-0.477166
comp24518_c0	-0.567427	2.4022	3.03743	-1.56743	-0.15239	-3.15239
comp26515_c0	0.241149	1.43277	2.19957	-0.896354	-0.218283	-2.75885
comp26958_c0	-0.436984	1.60011	-0.214591	-0.467357	-0.240587	-0.240587
comp24370_c0	0.51485	-0.0830518	-0.00710293	0.351351	0.816019	-1.59207
comp27410_c0	-0.446767	1.44281	-0.323136	-0.121805	-0.241836	-0.309264
comp30370_c0	0.352618	1.14434	1.07689	0.378707	0.00277854	-2.95534
comp29866_c1	-1.0208	0.844275	-0.92126	1.47563	1.28037	-1.65823
comp23510_c0	0.491255	-2.09371	1.71365	0.906293	1.07622	-2.09371
comp30133_c0	0.612262	1.26887	-1.12609	-0.569142	-0.676782	0.490883
comp24161_c0	1.60091	0.670404	-0.879283	-0.778355	-1.43322	0.819547
comp22448_c0	0.12853	0.450458	0.12853	0.713493	0.450458	-1.87147
comp29091_c0	-1.2167	1.43047	0.0162168	0.335375	0.139125	-0.704489
comp29055_c0	0.811531	3.03392	-0.684164	0.386225	0.195542	-3.74306
comp21620_c0	-1.13092	1.79508	0.354511	1.13212	1.30204	-3.45284
comp15498_c0	-1.18124	4.90622	-0.181244	-1.18124	-1.18124	-1.18124
comp20602_c0	0.726239	-0.136258	1.71417	0.948631	0.34291	-3.59569
comp20425_c0	3.20321	0.559357	0.559357	-1.44064	-1.44064	-1.44064
comp22887_c0	-1.06932	0.593821	0.234024	0.342398	0.410475	-0.511393
comp26379_c0	2.43822	2.34092	-1.50038	-0.27799	0.0845801	-3.08534
comp29787_c0	0.0761799	1.81602	0.162424	-0.0677529	-0.214515	-1.77235
comp28336_c0	0.162806	0.165034	0.465429	-0.945997	-0.894045	1.04677
comp19597_c0	1.44635	0.768273	-0.553655	-0.553655	0.446345	-1.55365
comp16134_c0	0.00811921	0.91501	-0.991881	0.467551	0.00811921	-0.406918
comp29010_c0	-0.534531	1.36251	-0.224429	0.225798	-0.394354	-0.434996
comp18785_c0	-0.464906	0.950132	-1.04987	-0.464906	1.27206	-0.242513
comp30270_c2	1.2268	0.387769	-0.820009	-0.326387	-0.811185	0.343015
comp29369_c1	-0.805078	1.17986	-0.448894	0.352478	0.109638	-0.388009
comp19647_c0	-0.382822	1.7871	3.57316	0.516652	0.589164	-6.08326
comp30543_c0	0.0745238	1.59989	0.542303	-0.756956	-0.613332	-0.846429
comp28151_c0	-1.03759	1.001	0.280857	0.488237	0.172333	-0.904835
comp29287_c0	-0.542781	0.686353	-0.590875	0.84841	0.371972	-0.773079
comp61831_c0	-0.720321	1.60161	0.279679	0.279679	-0.720321	-0.720321
comp24066_c0	-0.785784	0.930423	-0.00817643	1.69226	1.76441	-3.59314
comp25032_c0	0.281919	2.06691	-3.41852	1.11753	0.563331	-0.611166
comp29878_c0	-1.04561	2.13296	-0.160542	0.459186	0.114175	-1.50017
comp18660_c0	0.429557	0.622202	1.08163	-0.377798	-0.377798	-1.3778
comp29273_c0	0.608633	2.1034	2.1034	-0.113833	-0.265836	-4.43576
comp24624_c0	2.29227	-1.07696	1.11067	-0.546447	-0.339996	-1.43953
comp23506_c0	0.338993	1.1166	1.77957	-2.46836	-0.883399	0.116601
comp23598_c0	0.152219	3.22261	-0.754671	-0.754671	-0.432743	-1.43274
comp27519_c1	-0.298456	0.870543	-1.22288	0.372309	0.228514	0.0499681
comp30301_c0	-0.719133	2.00477	-1.64987	0.801341	0.96484	-1.40194
comp26491_c0	0.0174168	1.05806	0.770777	0.53199	0.411696	-2.78994
comp9017_c0	0.538738	0.21681	0.0241652	0.538738	1.46474	-2.78319
comp28294_c2	3.30461	-0.515565	-0.930603	1.52883	1.12829	-4.51557
comp33148_c0	-0.1369	0.515177	1.37767	0.962636	0.22567	-2.94426
comp26866_c0	1.5626	0.676685	-0.773481	-1.29387	-1.27937	1.10744
comp19555_c0	2.57296	0.157922	1.96528	0.157922	-2.42704	-2.42704
comp27544_c0	1.78702	0.354059	-1.3049	-0.694851	-1.38291	1.24158
comp15819_c0	0	1	-1	-1	-1	2
comp28809_c0	0.25624	1.97068	-1.57158	-1.19307	-1.13862	1.67635
comp25476_c0	-0.237003	0.34796	1.24842	1.29905	0.900501	-3.55893
comp27767_c0	1.14744	0.39998	-1.01211	-0.683991	-1.00099	1.14966
comp26411_c0	1.43817	0.968311	-0.781505	-0.851515	-1.32899	0.55553
comp14443_c0	-0.235986	1.28643	0.193839	-0.085569	-0.486393	-0.672318
comp28078_c0	-1.80204	1.78292	2.23748	0.755952	0.997658	-3.97197
comp24733_c0	-0.887234	1.05444	-0.300698	0.313948	0.229333	-0.409792
comp22221_c0	0.583309	-0.0796555	0.242273	0.583309	0.335382	-1.66462
comp17189_c0	-0.76416	3.8208	-0.76416	-0.76416	-0.76416	-0.76416
comp26911_c0	-0.156872	0.30256	-0.282403	0.750019	0.428091	-1.04139
comp19524_c0	0.0599787	0.560877	-0.346014	0.286255	0.521883	-1.08298
comp18245_c0	-1.57793	4.30471	0.00702824	-0.577934	-0.577934	-1.57793
comp45223_c0	-0.194988	1.38998	-0.194988	-1.19499	1.38998	-1.19499
comp20668_c0	-0.959148	4.79574	-0.959148	-0.959148	-0.959148	-0.959148
comp27403_c0	-1.27996	2.59105	1.63198	-0.101623	-0.483493	-2.35796
comp40905_c0	0.685172	0.422137	-0.314828	-1.89979	0.422137	0.685172
comp30288_c2	-0.649827	1.94086	-1.01662	0.249433	0.188065	-0.711915
comp24091_c0	0.595898	0.737175	-0.805352	0.248515	-0.317687	-0.458549
comp30304_c0	-1.29396	2.85535	1.87255	0.117233	-0.162051	-3.38912
comp23727_c0	-0.485068	0.614468	0.408017	-0.122498	-0.292423	-0.122498
comp40121_c0	1.27968	1.60161	-0.720321	-0.720321	-0.720321	-0.720321
comp45505_c0	0.487469	0.902506	-1.09749	-0.0974938	-0.0974938	-0.0974938
comp27303_c0	0.261915	0.743784	-1.13663	0.152127	0.165485	-0.186675
comp30560_c0	-1.11957	1.92687	-0.468717	0.236997	1.33126	-1.90684
comp18466_c0	0.625815	0.625815	0.625815	-0.959148	0.0408521	-0.959148
comp15672_c0	1.25858	0.750432	0.11656	1.68484	0.931005	-4.74142
comp23702_c0	1.72885	-0.306778	1.17865	0.0717335	-0.0437437	-2.62871
comp24926_c0	-0.787275	1.22587	-0.0633563	0.308696	0.18577	-0.869701
comp21104_c0	2.47889	-0.447114	0.69039	0.230958	-0.184079	-2.76904
comp23375_c0	-0.19659	3.19837	-1.80957	-0.504713	-0.28232	-0.405177
comp14393_c0	0.538736	0.664267	-1.9207	1.16677	0.886659	-1.33573
comp29835_c1	-0.887859	1.20234	-0.819688	0.357617	0.649797	-0.502206
comp28981_c0	-0.0603282	-0.867683	1.45424	1.03921	1.30224	-2.86768
comp35551_c0	-0.524534	0.282821	0.475466	0.645391	0.645391	-1.52453
comp27976_c0	-0.163779	0.366736	0.666296	0.753759	0.125728	-1.74874
comp26168_c0	-1.38232	2.41379	-0.124522	0.253989	-0.023239	-1.1377
comp19907_c0	-0.123413	1.39116	0.769671	-1.93077	-0.345806	0.239157
comp29128_c0	3.2448	-0.240625	-0.465692	1.94348	1.25052	-5.73248
comp26614_c0	-0.469084	0.98743	1.36998	-0.0905725	-0.421778	-1.37597
comp10782_c0	0.113012	1.11301	0.697974	-0.150022	0.697974	-2.47195
comp25905_c0	-0.801812	1.39083	-0.439242	1.67624	1.78315	-3.60917
comp24939_c1	0.515928	-0.0145863	-0.336514	2.69323	2.32645	-5.18451
comp28814_c0	-0.0117287	0.573234	0.708163	-0.514229	-0.514229	-0.241211
comp27248_c0	-0.290455	0.765398	-0.409099	0.671071	0.631543	-1.36846
comp28020_c0	0.0204958	0.573037	3.6066	-1.69375	-2.17019	-0.336198
comp22940_c0	0.93742	0.712354	-0.0308707	-0.510038	-0.554433	-0.554433
comp29505_c0	-0.728346	0.731086	0.441579	0.146123	-0.184025	-0.406418
comp15464_c0	1.50094	0.588404	1.0859	-0.177131	-0.499059	-2.49906
comp7512_c0	-0.346136	2.56075	0.238827	-1.34614	-1.34614	0.238827
comp29025_c3	1.53094	1.59634	-2.76625	0.251552	0.208852	-0.821435
comp22465_c0	-0.89872	4.4936	-0.89872	-0.89872	-0.89872	-0.89872
comp27921_c0	0.607907	0.399832	0.408669	-0.957997	-0.620253	0.161842
comp24854_c0	-0.0039299	0.648147	0.813206	0.247609	-0.308784	-1.39625
comp27042_c0	-0.429081	0.138987	0.540786	-0.254024	-0.449795	0.453126
comp28207_c0	-1.7755	1.56553	-0.981956	0.339973	0.12496	0.726996
comp24619_c0	0.187845	0.550415	0.628417	-0.0345476	-0.0345476	-1.29758
comp24029_c0	-0.0565032	0.528459	1.56799	0.554932	0.631553	-3.22643
comp19425_c0	0.130605	-0.158901	0.578064	0.130605	-0.521472	-0.158901
comp22412_c0	-0.083201	2.63562	-2.66816	0.724154	2.05976	-2.66816
comp15945_c0	0.738827	0.738827	0.153864	-1.84614	-0.261173	0.475792
comp43840_c0	-1.41531	2.49158	0.584691	0.169654	-0.415309	-1.41531
comp28571_c0	-0.689066	-0.199827	1.78487	1.60263	1.138	-3.6366
comp26865_c0	-1.15965	1.21348	-1.34885	1.05524	0.495232	-0.25545
comp21581_c0	2.28718	2.59203	-1.80028	-1.80028	-1.80028	0.521643
comp28408_c1	-2.2423	2.21713	-0.657335	0.0796306	1.84517	-1.2423
comp15186_c0	-0.972148	3.27578	0.612814	-0.972148	-0.972148	-0.972148
comp28637_c0	0.0740544	1.85065	-0.727226	0.288599	0.0618281	-1.5479
comp28017_c0	-0.594233	0.0687324	0.908268	-0.179195	-0.272305	0.0687324
comp25146_c0	-0.216632	0.520333	0.560975	-0.287022	-0.361022	-0.216632
comp29242_c0	0.195151	2.36848	2.35481	-1.35944	-1.90001	-1.659
comp23919_c0	1.49794	1.55041	-2.51998	0.367545	-0.141469	-0.754446
comp30462_c0	-0.806062	1.21168	2.21696	-0.722807	-0.366242	-1.53354
comp28382_c0	0.136844	1.65666	0.199379	-0.521954	-0.781486	-0.689441
comp32788_c0	1.26827	0.946345	-0.0536547	-1.05365	-0.0536547	-1.05365
comp20643_c0	0.51347	1.30197	-0.895336	-0.168354	0.246683	-0.998429
comp22677_c0	-0.556581	0.904107	-0.042469	0.0856147	-0.103449	-0.287223
comp23187_c0	1.02125	2.3153	-2.28186	-0.732962	-1.20385	0.88212
comp30546_c0	-1.06243	1.67224	2.77159	1.05658	0.919075	-5.35705
comp27902_c0	0.908161	1.94126	-1.79736	0.141815	-0.504848	-0.689027
comp33207_c0	-0.576316	2.37122	-0.0617424	0.864257	0.786254	-3.38367
comp20023_c0	-0.788994	1.2814	-0.525959	0.795969	0.34851	-1.11092
comp27072_c0	-0.506068	0.62142	-0.0617949	0.34524	0.290232	-0.689029
comp28644_c1	-0.0306372	0.604366	-0.485832	0.565596	0.294682	-0.948175
comp25527_c1	0.698433	1.04636	-1.43907	-0.176037	0.823963	-0.953644
comp11778_c0	-1.43456	2.26588	-1.43456	0.887373	1.15041	-1.43456
comp23549_c1	1.11825	0.456145	-0.543675	-0.497218	-1.03785	0.504351
comp29547_c0	-0.572745	1.44221	-0.76539	0.365854	0.164221	-0.634146
comp23555_c0	0.937039	0.574469	-0.817849	0.269614	0.269614	-1.23289
comp23286_c0	-1.5878	0.843912	1.21475	0.352253	0.0412131	-0.864322
comp45412_c0	0.843249	0.843249	-0.379143	0.0358942	-0.964106	-0.379143
comp27344_c0	-1.14807	1.10098	-1.53728	1.03522	0.561638	-0.0125014
comp26223_c0	1.16821	1.50078	-0.779323	0.113761	-0.416753	-1.58668
comp21736_c0	1.35058	0.972064	-0.0279358	-1.7649	-0.179939	-0.349864
comp17914_c0	0.820064	-0.966532	1.89145	1.80957	0.733908	-4.28846
comp29114_c0	1.26806	3.78104	-2.23829	-0.942838	-1.5278	-0.340173
comp21137_c0	-0.186451	0.661546	-1.50838	1.19206	2.3496	-2.50838
comp28884_c0	-0.199359	0.652318	-0.249985	0.288435	0.865492	-1.3569
comp25451_c0	-1.20019	3.22887	-1.78515	0.784705	0.364597	-1.39283
comp25201_c0	0.361541	1.11563	-0.949661	-0.00410891	-0.278284	-0.245117
comp25993_c0	0.793281	0.378243	0.86367	1.11521	0.378243	-3.52865
comp30360_c3	-0.909773	0.759112	-0.500382	0.456549	0.686416	-0.491921
comp25442_c0	0.0475268	-0.0780041	1.97036	-0.537436	-0.449973	-0.952473
comp24987_c0	-0.236939	1.326	-0.78948	1.21052	1.18627	-2.69637
comp26673_c0	0.2644	1.45995	-1.14548	0.10028	0.310203	-0.989357
comp27437_c0	-1.31964	2.60388	0.385612	1.70369	1.46968	-4.84321
comp28805_c0	-0.252415	1.96086	-1.11749	0.518103	-0.0668597	-1.0422
comp10011_c0	0.00298698	0.739953	0.418024	0.00298698	0.418024	-1.58198
comp17543_c0	-1.52832	1.47168	0.471679	0.0566417	-0.528321	0.0566417
comp10010_c0	-1.06917	1.34586	-1.06917	0.51579	0.345865	-0.0691729
comp51185_c0	0.305012	2.47494	-0.694988	-0.694988	-0.694988	-0.694988
comp30335_c1	0.603702	0.477324	0.537031	-0.58496	-0.314871	-0.718226
comp30465_c2	0.848188	1.92356	1.09239	-1.01906	-1.02413	-1.82095
comp30045_c0	-0.568273	0.765558	1.91349	0.779041	0.494372	-3.38419
comp27198_c2	1.6187	0.74423	-0.840732	0.159268	0.159268	-1.84073
comp54657_c0	-1.22032	1.10161	-0.220321	-0.220321	1.77968	-1.22032
comp47060_c0	-1.09749	0.902506	-0.0974938	0.902506	0.487469	-1.09749
comp22331_c0	-1.49065	2.02031	-0.490654	0.357343	0.0943089	-0.490654
comp26289_c0	0.536034	0.389548	1.40052	-1.43442	-2.18444	1.29276
comp22665_c1	1.06018	0.475222	-1.06535	0.684676	0.562685	-1.71742
comp28277_c0	1.8214	1.33107	0.660616	-0.225543	-0.565832	-3.02171
comp8569_c0	0.131339	0.525478	0.764361	0.256456	-0.130602	-1.54703
comp22392_c0	0.413393	0.413393	1.09146	0.0914648	-0.10118	-1.90854
comp28080_c0	2.4817	2.24851	0.116055	-0.262457	-0.999422	-3.58438
comp21867_c0	-1.55599	1.90344	2.9986	-1.55599	0.765937	-2.55599
comp30388_c0	-0.335893	1.98878	0.275866	0.439478	0.459427	-2.82766
comp29528_c0	-0.0619412	0.288422	1.50813	-0.551019	-0.868157	-0.315435
comp28187_c0	-0.320666	0.800585	-1.11103	0.359115	0.565565	-0.293572
comp7645_c0	-0.720321	2.60161	-0.720321	-0.720321	0.279679	-0.720321
comp26666_c0	1.29074	0.553774	-0.416479	-1.63887	-1.1243	1.33513
comp25035_c0	-0.418079	1.54128	1.412	-2.00304	-1.588	1.05585
comp28471_c0	-0.346574	0.536069	-0.605107	0.374525	0.542169	-0.501084
comp23765_c0	0.791943	3.328	0.470015	-1.52998	-1.52998	-1.52998
comp24045_c0	2.78694	0.511933	1.86808	-1.54696	-1.80999	-1.80999
comp25024_c1	1.10993	0.211171	-0.475941	-0.606208	-0.764383	0.525427
comp23444_c0	0.910397	-0.0156024	-0.167605	0.247432	0.362909	-1.33753
comp29485_c1	-0.424579	0.382776	-1.22956	0.967739	1.19477	-0.891146
comp29033_c0	1.10921	0.255202	-0.594532	-0.738304	-0.962137	0.930559
comp15614_c0	0.43261	1.22402	-0.682867	0.43261	-0.460475	-0.945902
comp27602_c0	-0.398153	2.14475	2.8419	0.601847	0.0657945	-5.25613
comp22491_c0	0.215496	-0.0425725	0.301983	0.053323	-0.139985	-0.388244
comp27124_c0	-0.587378	0.983578	-1.08119	0.73455	0.130646	-0.180203
comp83894_c0	0.166667	1.16667	1.16667	-0.833333	-0.833333	-0.833333
comp49968_c0	1.13835	2.30827	-0.861654	-0.861654	-0.861654	-0.861654
comp17675_c0	0.502987	-0.0819755	2.82492	-1.08198	-1.08198	-1.08198
comp21016_c0	0.703958	-1.99648	1.17344	1.52708	0.588481	-1.99648
comp8880_c0	0.814828	-0.185172	2.24779	-0.185172	-0.185172	-2.5071
comp13640_c0	0.889975	0.889975	0.305012	-0.694988	-0.694988	-0.694988
comp25514_c0	-0.714552	0.719851	1.17403	0.518938	0.225742	-1.92401
comp29903_c0	-0.31446	1.91403	1.55444	-0.75416	-1.10964	-1.29021
comp24870_c0	0.945876	1.1938	0.115801	-1.05412	0.267804	-1.46916
comp26204_c1	1.38773	0.39082	-0.685129	-1.19414	-0.850188	0.950907
comp19333_c0	0.769809	1.00113	-0.294321	-0.946398	-0.583828	0.0536023
comp26664_c0	-0.809065	1.20979	0.615432	0.190935	-0.0569929	-1.1501
comp20471_c0	-0.489991	0.756999	-0.218816	0.226797	-0.298459	0.023469
comp25850_c0	1.51688	0.0308188	0.251225	-0.666029	-1.0362	-0.0966979
comp9699_c0	-0.273976	2.04795	1.04795	-1.27398	-1.27398	-0.273976
comp26604_c0	0.041616	0.715935	0.736663	-0.36346	-0.38569	-0.745064
comp26516_c0	-1.86456	4.86336	1.59487	-1.86456	-0.864559	-1.86456
comp22237_c0	-0.106238	-0.106238	0.478724	0.308799	1.11615	-1.6912
comp28164_c0	0.156034	0.915026	1.21048	-0.737051	-1.32201	-0.222478
comp29025_c0	-0.235614	0.652862	-0.898286	0.299225	0.196041	-0.0142275
comp7076_c0	-0.160964	2.48289	1.16096	-2.16096	-0.160964	-1.16096
comp20202_c0	0.382145	0.989134	-0.085634	0.205267	0.24242	-1.73333
comp15593_c0	-0.681244	3.40622	-0.681244	-0.681244	-0.681244	-0.681244
comp20321_c0	-1.07755	0.829343	-0.25051	0.0357939	-0.0810198	0.543941
comp26460_c0	1.37448	0.652777	-0.479674	0.0678142	0.105289	-1.72068
comp29749_c1	0.28258	0.0462819	-0.149861	0.363311	0.363311	-0.905624
comp26556_c0	-0.5382	1.20043	-0.632575	0.229984	0.103377	-0.363011
comp23579_c1	-0.486107	0.562256	0.0317414	1.026	1.28808	-2.42198
comp26083_c0	0.252067	0.476854	-0.828422	0.141707	-0.0312394	-0.010967
comp19923_c0	-0.694988	1.88998	-0.694988	0.889975	-0.694988	-0.694988
comp25524_c0	0.649443	-0.742874	3.29933	-0.894878	-0.638538	-1.67249
comp24240_c1	-0.117479	0.356452	-1.2874	1.49396	1.84188	-2.2874
comp22246_c0	0.47694	-0.0662028	1.08992	0.559402	0.328076	-2.38813
comp28613_c0	-2.13356	1.56688	0.410764	0.368944	-0.194957	-0.018079
comp7840_c0	-1.41531	1.58469	0.169654	0.169654	0.906619	-1.41531
comp30288_c0	0.17698	0.861478	0.753329	0.150985	-0.521851	-1.42092
comp24341_c0	0.826459	1.04771	-0.544104	-0.351459	-0.618104	-0.360504
comp25393_c0	1.03131	0.0313078	2.18331	-1.13862	-0.553655	-1.55365
comp29045_c0	-0.181583	0.481382	-0.503511	0.496489	0.625772	-0.918549
comp27807_c0	-0.686309	1.42725	-0.118025	0.313691	0.398225	-1.33484
comp20192_c0	-0.276963	1.89296	-1.27696	-0.692001	1.04497	-0.692001
comp22593_c0	0.75636	2.6739	-3.41356	1.11	0.286875	-1.41356
comp4756_c0	-0.0653862	1.74197	-1.06539	-0.0653862	0.519576	-1.06539
comp28170_c0	0.360381	-0.0401573	1.61061	0.485912	0.0973463	-2.51409
comp29497_c0	1.60535	0.323194	-1.27931	-0.579888	-1.25308	1.18373
comp27192_c0	-0.688564	1.01188	0.559364	0.850595	0.955292	-2.68856
comp21570_c0	0.232554	1.37006	-0.0893745	-0.504412	-0.504412	-0.504412
comp28522_c0	-0.471944	0.0939441	1.09135	-0.33337	-0.408816	0.0288384
comp28030_c0	-1.07255	0.906073	0.331837	0.862352	-0.115622	-0.912088
comp20264_c0	-1.44064	0.881285	2.88129	-0.440643	-1.44064	-0.440643
comp21331_c0	1.38573	0.644117	-1.16712	-0.964305	-1.1808	1.28238
comp21301_c0	1.31639	0.146465	-0.268572	-1.26857	0.605897	-0.531607
comp28079_c0	-1.18543	0.956587	-0.136522	0.670833	0.416019	-0.721485
comp17777_c0	0.35291	-0.232053	-0.232053	-1.23205	1.5753	-0.232053
comp30248_c0	-0.194956	0.30385	-0.378668	0.458545	0.359823	-0.548593
comp27813_c1	-0.253165	0.4838	0.515509	0.451379	0.418212	-1.61574
comp21825_c0	0.0216541	0.97585	0.606617	0.545216	-0.170991	-1.97835
comp20835_c0	1.0412	0.227416	-0.181708	-0.86287	-0.943706	0.719664
comp45731_c0	-0.950073	3.75037	0.0499267	-0.950073	-0.950073	-0.950073
comp9984_c0	1.48747	1.90251	-1.09749	-1.09749	-0.0974938	-1.09749
comp24699_c0	-0.796058	1.22688	-0.993997	0.457699	0.0784116	0.0270647
comp20267_c0	0.987197	1.30913	-0.42784	0.57216	-0.42784	-2.0128
comp26639_c0	-1.03249	0.901524	0.88921	1.31656	1.10827	-3.18308
comp29221_c1	-0.73533	0.70541	1.45746	-0.479174	-0.748055	-0.200315
comp28962_c0	-4.24625	2.42618	0.213187	2.52194	3.33118	-4.24625
comp30142_c0	-0.148747	0.0438978	0.744337	1.0439	0.687754	-2.37114
comp28374_c0	1.9746	0.199665	-1.12226	-0.591748	-2.12226	1.66201
comp29202_c0	-1.41225	1.83568	1.04719	1.01402	1.9276	-4.41225
comp8534_c0	1.30351	-0.440493	2.35987	-0.495776	-0.816296	-1.91081
comp30013_c2	0.109781	1.15081	-1.0057	0.0746769	0.453735	-0.783304
comp28160_c0	0.770978	-0.698507	1.40841	0.459034	0.459034	-2.39895
comp29841_c0	1.42693	0.408841	-0.729987	-1.03742	-1.14989	1.08153
comp23056_c0	-0.266564	0.455902	0.139428	0.218863	0.581433	-1.12906
comp26143_c0	1.22019	0.0535446	-0.516771	-0.313238	-2.10173	1.658
comp22549_c0	-1.51732	1.69004	-0.479046	0.210312	0.1867	-0.0906902
comp30537_c0	-1.95987	3.2016	-0.300904	1.04013	2.22683	-4.20779
comp29656_c0	0.197414	1.18003	-1.01637	0.428419	0.514149	-1.30365
comp30231_c1	0.765885	1.06544	-0.612627	-0.349593	0.0654449	-0.934555
comp15675_c0	0.208208	0.208208	-0.639789	-0.376755	1.56184	-0.961717
comp25700_c0	1.79773	2.43865	-2.08492	-0.762987	-1.76299	0.374516
comp25948_c0	-0.824036	1.16098	-1.04246	0.756946	-0.0634196	0.0119878
comp16264_c0	-1.14863	2.0993	2.49523	-2.14863	-0.148631	-1.14863
comp21810_c0	0.0321075	1.83946	0.0321075	1.03211	-0.967892	-1.96789
comp7411_c0	-1.59749	1.40251	-1.59749	0.987469	2.40251	-1.59749
comp24958_c0	1.05745	0.468933	-0.304102	-0.879962	-0.800528	0.458206
comp28515_c0	0.290476	0.509645	1.81991	-1.20173	-1.40574	-0.0125561
comp28053_c0	-1.12991	0.494586	0.711397	1.66017	1.39366	-3.12991
comp25985_c0	-1.59395	3.74864	1.18134	-0.902072	-1.04646	-1.3875
comp21007_c0	0.550181	-1.59117	0.719393	0.940971	0.786248	-1.40562
comp26035_c1	-1.28827	0.857078	-0.922555	0.68272	0.379319	0.29171
comp26387_c0	-0.561591	1.3272	-0.508626	0.650072	0.401393	-1.30845
comp29571_c1	1.53081	0.131521	-0.834221	-0.931155	-1.12141	1.22446
comp29145_c0	1.15811	0.224054	-0.814865	-0.701123	-0.837585	0.971405
comp16983_c0	-0.651148	3.25574	-0.651148	-0.651148	-0.651148	-0.651148
comp29031_c0	1.22697	0.900382	-0.831923	-0.629614	-1.05518	0.389361
comp25197_c0	-1.42847	0.893463	0.793927	0.446004	-0.013428	-0.6915
comp45984_c0	-1	0	1	0	0	0
comp29671_c0	0.138573	0.218743	0.218743	0.331218	0.624	-1.53128
comp2358_c0	1.16667	2.16667	-0.833333	-0.833333	-0.833333	-0.833333
comp23995_c0	1.42151	0.13107	-0.296756	-0.668958	-0.679226	0.0923579
comp22913_c0	2.60701	2.57971	0.177973	-0.250361	-0.524122	-4.59021
comp7081_c0	-0.456161	0.543839	0.543839	1.1288	0.280805	-2.04112
comp23532_c0	-0.511838	1.38433	-0.289446	0.362631	0.566164	-1.51184
comp25603_c0	-0.185227	0.551739	0.551739	1.03717	-0.185227	-1.77019
comp25854_c0	-0.718326	3.74928	-2.13336	0.369137	-0.133363	-1.13336
comp15344_c0	0.137905	0.552943	-0.206049	0.848399	0.765936	-2.09913
comp29395_c0	-0.216058	-1.92306	2.04827	1.40447	1.13936	-2.45298
comp24476_c0	-0.0436684	0.776782	1.26593	1.02379	0.768065	-3.7909
comp21463_c0	0.18257	-0.139358	-0.139358	-0.81743	1.35249	-0.438918
comp27328_c0	-0.264392	1.12379	0.899195	-0.0108753	-0.050865	-1.69686
comp15278_c0	-1.23312	1.0888	0.936801	1.0888	0.351839	-2.23312
comp30494_c1	0.196198	1.05534	2.03672	0.127485	-0.770635	-2.6451
comp9053_c0	1.38793	2.47539	-0.0271084	-0.612071	-1.61207	-1.61207
comp21628_c0	0.811028	0.194437	0.59184	-0.737108	-1.09466	0.234463
comp25418_c0	-2.83841	2.55391	-1.07287	0.968949	2.37882	-1.99041
comp22274_c0	-0.58375	1.00121	0.41625	0.91875	1.41625	-3.16871
comp32798_c0	1.33682	-1.98511	0.822248	1.47432	0.336821	-1.98511
comp28959_c0	1.68983	1.81362	-1.29973	-0.154676	0.0442285	-2.09328
comp29910_c0	0.301303	2.87205	3.87714	-0.289734	-1.16725	-5.59351
comp16580_c0	1.15386	1.06075	-0.261173	0.153864	-0.846136	-1.26117
comp21149_c0	1.92507	2.88443	-1.24486	-0.659893	-2.24486	-0.659893
comp45079_c0	-0.148161	2.17377	-0.148161	-1.73312	0.588804	-0.733124
comp22694_c0	0.938853	0.860304	-0.843599	-0.586211	-0.784706	0.415359
comp23359_c0	1.22101	3.57465	0.0510855	-1.94891	-1.94891	-0.948914
comp30303_c0	-0.0481418	-0.112094	1.06282	-0.00576316	-0.371048	-0.52577
comp19467_c0	-1.40854	3.72075	0.913393	-1.40854	-1.40854	-0.408535
comp22557_c0	-0.786774	2.77122	0.130764	-0.201812	0.0433007	-1.9567
comp29745_c0	1.19024	-0.0710258	1.52099	-1.30051	-1.57353	0.233829
comp30286_c1	0.274895	-0.225534	-0.0595239	0.428141	0.843179	-1.26116
comp16673_c0	-1.13077	0.676582	-1.13077	0.45419	0.676582	0.45419
comp29808_c0	-1.32939	1.07949	1.48731	1.89418	2.07227	-5.20386
comp28311_c2	1.84472	-0.614708	2.70722	-0.29278	-1.02975	-2.61471
comp25748_c0	0.169946	0.350518	-0.567019	1.35052	1.43298	-2.73694
comp23408_c0	0.808039	0.651482	-0.473531	-0.590045	-0.0186291	-0.377316
comp29598_c1	-0.75451	1.08199	1.39233	1.08199	0.760063	-3.56187
comp27761_c0	1.60347	0.00664145	-0.781854	-0.547389	-0.885805	0.604942
comp29761_c4	0.0513116	1.4594	-0.841773	-0.479203	0.874434	-1.06417
comp14638_c0	0.33712	0.922083	1.14447	-1.66288	-0.66288	-0.0779175
comp26925_c0	0.186563	-0.25201	-0.25201	0.477342	0.785464	-0.945349
comp12964_c0	-0.723308	0.861654	-0.138346	0.276692	1.44662	-1.72331
comp26395_c0	0.0617739	0.909771	0.383702	0.383702	0.199277	-1.93823
comp26059_c0	0.239784	0.680356	-0.480108	0.602354	-0.175254	-0.867132
comp17818_c0	-1.00961	1.84837	-0.202254	-0.202254	0.575354	-1.00961
comp26498_c0	-0.40158	0.478459	0.401383	0.59842	0.792024	-1.86871
comp25031_c0	0.120912	2.77626	-0.201016	-0.879088	-0.616054	-1.20102
comp24194_c0	-1.13335	2.07965	0.899076	-0.505314	-0.0692152	-1.27085
comp70833_c0	-0.694988	1.88998	-0.694988	0.889975	-0.694988	-0.694988
comp23157_c0	-0.349507	0.0617998	0.486435	-0.0964419	-0.346716	0.24443
comp8767_c0	-0.919336	0.928661	-0.919336	0.459176	0.81763	-0.366795
comp25416_c0	1.06077	2.88947	-3.32529	0.0226366	-0.184805	-0.46279
comp38451_c0	-1.16667	1.83333	2.83333	-1.16667	-1.16667	-1.16667
comp24810_c0	-6.34472e-05	-0.244749	1.07855	-0.177945	-0.590808	-0.0649809
comp22971_c0	0.684922	0.99808	-0.189547	-0.359472	-0.359472	-0.77451
comp30418_c0	0.853345	0.678592	0.884512	-0.179953	-0.588908	-1.64759
comp25465_c0	-0.0877301	-0.374611	1.28531	0.668033	0.827023	-2.31803
comp49341_c0	-1.49621	2.31114	0.0887492	0.0887492	0.503787	-1.49621
comp25381_c0	1.07414	1.8767	-1.44523	-1.35212	-0.44523	0.291736
comp17490_c0	-0.67221	1.80584	0.32779	0.32779	0.69036	-2.47957
comp15540_c0	0.641333	1.96326	-0.94363	0.641333	-1.94363	-0.358667
comp24245_c0	0.543101	0.754605	0.687491	0.102528	-0.382899	-1.70483
comp18685_c0	-0.22589	1.63823	1.22911	1.40016	1.07504	-5.11666
comp27570_c0	1.33638	1.92237	1.75296	-2.4496	-2.49267	-0.069454
comp14873_c0	0.961719	0.848737	-0.314113	-0.0801016	-0.577148	-0.839094
comp23585_c0	-0.233061	0.97529	-0.830302	0.17585	-0.10821	0.0204324
comp21235_c0	1.49158	0.584691	1.16965	-0.415309	-0.415309	-2.41531
comp23502_c0	0.975053	0.414703	0.659681	-1.63346	-1.44453	1.02856
comp23647_c0	0.927908	1.55147	1.94506	-1.16474	-1.2876	-1.9721
comp23913_c0	0.972413	0.519362	-1.01739	-0.537782	-1.01739	1.08079
comp26923_c0	-1.08911	2.23282	2.83145	-1.3115	-1.08911	-1.57454
comp27721_c0	1.69837	0.362599	-0.968046	-1.25755	-1.25755	1.42219
comp25307_c0	1.28815	0.302677	-1.08163	-0.786795	-0.930466	1.20807
comp30274_c0	0.43427	0.523834	0.651548	0.0293673	-0.314365	-1.32465
comp28776_c0	-1.42759	0.921561	0.13429	0.309377	-0.205196	0.267557
comp22429_c0	1.3027	0.245365	-0.106107	0.978426	0.736351	-3.15673
comp22078_c0	-0.768572	0.968393	0.646465	-0.18361	0.105897	-0.768572
comp27681_c0	-0.779975	0.804987	0.860482	0.804987	1.17696	-2.86744
comp30465_c0	-1.55661	2.90282	0.465754	1.1016	1.0581	-3.97165
comp22135_c0	1.04734	0.982548	0.887739	-0.128687	-0.434189	-2.35475
comp30361_c3	-0.743946	0.196273	2.01074	1.40633	1.09872	-3.96811
comp27638_c0	0.966956	1.23374	-0.0788475	-0.448081	-0.225689	-1.44808
comp20855_c0	0.961062	0.779726	-1.02695	-0.643299	-0.947938	0.877395
comp14394_c0	0.950458	3.21349	-2.37147	-0.0495417	0.62853	-2.37147
comp27952_c0	-1.00981	1.28624	0.882042	0.452534	0.890655	-2.50166
comp7963_c0	-0.0661859	0.67078	0.348852	-0.651148	0.348852	-0.651148
comp18274_c0	0.373684	0.895637	-0.326755	0.514547	-0.00482717	-1.45229
comp19126_c0	2.80827	-0.361654	1.63835	-1.36165	-1.36165	-1.36165
comp30491_c0	-1.25085	1.16057	0.620992	-0.324852	-0.355549	0.149686
comp17756_c0	0.478453	-1.52155	0.800381	0.478453	1.28581	-1.52155
comp81813_c0	-0.597494	1.40251	0.987469	-0.597494	-0.597494	-0.597494
comp20797_c0	1.86431	0.784338	-0.238795	-0.627134	-0.858371	-0.924349
comp70910_c0	1.72331	0.723308	-0.861654	-0.861654	-0.861654	0.138346
comp24006_c0	1.195	0.273003	-0.167569	0.382628	-1.51549	-0.167569
comp22732_c0	0.417849	1.00809	-0.663681	-0.348479	0.249904	-0.663681
comp27214_c0	1.16065	1.23193	-0.629869	-0.626789	-0.968852	-0.167078
comp22134_c0	-0.253892	0.763596	-1.70455	1.03241	1.13002	-0.967587
comp28558_c0	-0.813832	0.492829	2.07779	1.65249	1.65249	-5.06176
comp30664_c0	0.923882	1.95912	-1.12448	0.387631	-0.539518	-1.60663
comp37165_c0	3.21598	-1.30758	1.01435	-1.30758	-0.307582	-1.30758
comp18308_c0	-2.33876	1.90917	-0.33876	-0.753798	0.468595	1.05356
comp26367_c0	-0.937536	1.05843	1.05235	1.70729	1.29289	-4.17342
comp26609_c1	-0.053847	0.0965699	-0.46361	0.681532	0.686286	-0.946932
comp21058_c0	0.794222	0.881685	-0.398423	-0.035853	-0.035853	-1.20578
comp30407_c0	0.496659	1.26593	-0.129723	0.0417575	-0.530821	-1.1438
comp27153_c0	-0.683221	1.16826	-1.13353	0.651199	0.388164	-0.390866
comp28328_c1	-0.0948545	1.00437	-0.890584	0.762966	0.192103	-0.974
comp26535_c0	-0.125246	0.115762	0.969912	1.56507	1.05918	-3.58468
comp22484_c0	-0.751237	0.661839	0.221057	0.0605918	-0.155857	-0.0363938
comp27417_c0	0.559298	1.7358	-0.630527	-0.075938	-0.543064	-1.04556
comp30387_c0	0.945075	0.13772	-0.86228	0.459649	0.597152	-1.27732
comp16912_c0	1.97168	2.1416	-1.02832	-1.02832	-1.02832	-1.02832
comp23207_c0	0.613629	1.53563	1.65943	-0.340567	-0.901994	-2.56613
comp26711_c0	-0.0705473	1.76229	-1.12253	0.888532	0.223229	-1.68097
comp28207_c1	-1.84214	1.65063	-0.781598	0.536372	0.208487	0.22825
comp29861_c0	-0.23467	-1.41438	1.75882	1.7879	1.32406	-3.22173
comp29270_c1	-0.571448	1.04237	-0.123989	0.632086	0.314895	-1.29391
comp18710_c0	-1.5074	1.95203	-1.5074	0.0775635	2.4926	-1.5074
comp22950_c0	-0.452474	0.856557	-0.164169	0.241101	0.157889	-0.638905
comp28939_c1	-1.53477	1.84825	-1.06705	0.266329	-0.137726	0.624966
comp29567_c0	-0.372429	1.27168	-0.680044	0.342202	0.123916	-0.685328
comp23842_c0	-0.284582	0.398228	0.703983	-0.126517	-0.254525	-0.436585
comp20542_c0	-1.07911	0.603696	2.54332	-1.28265	-0.545681	-0.239578
comp20134_c0	1.94707	1.02953	-0.555429	-1.14039	-1.14039	-0.140392
comp27412_c0	1.44856	-0.0233437	-0.753078	-0.33804	-1.07501	0.740911
comp29351_c0	0.50304	1.39414	-0.628666	-0.18215	-0.573171	-0.513189
comp23648_c0	0.246639	0.16555	0.0796313	0.604333	0.0548279	-1.15098
comp17718_c0	0.318288	1.31829	-0.2292	0.928341	0.593922	-2.92964
comp27114_c2	1.21743	0.580005	1.8024	-0.00495789	-1.00496	-2.58992
comp29685_c0	-0.501811	0.0882047	1.06276	0.0472744	0.0806182	-0.777046
comp27472_c0	-0.149911	0.728725	-1.25885	0.637952	0.191989	-0.149911
comp27250_c0	-0.589612	1.67787	-0.644059	0.299357	-0.486518	-0.257036
comp29275_c0	0.712814	0.487804	0.247814	-0.365092	-0.585339	-0.498002
comp23636_c0	-0.103722	0.0889235	0.548355	-0.103722	-0.103722	-0.326114
comp27762_c0	1.92677	0.821164	1.96859	-1.16069	-1.39515	-2.16069

## Sheet: D_subcluster_10_log2_medianCent
	egg	larvae	pupae	male	female	mated
comp24807_c1	2.64041	3.03229	3.50566	-1.28498	-1.65421	-6.23917
comp30460_c0	2.44775	3.75274	0.981284	-1.23595	-1.97291	-3.97291
comp25372_c0	1.64458	-0.442886	4.12697	-2.44289	-0.442886	-2.44289
comp29320_c1	3.44494	4.59468	5.72571	-5.36242	-3.04049	-5.36242
comp24486_c0	3.30608	3.24194	0.104441	-2.21749	-2.21749	-2.21749
comp25604_c0	1.97861	2.64692	6.42244	-2.76436	-3.34932	-4.93428
comp30925_c0	4.97205	0.387088	1.90166	-2.42027	-2.42027	-2.42027
comp30851_c0	3.5959	-2.04795	4.5959	-2.04795	-2.04795	-2.04795
comp25648_c0	2.27811	3.11891	1.96691	-0.787978	-2.78798	-3.78798
comp29072_c0	3.83001	-0.704265	3.25126	-1.16112	-1.18969	-4.02619
comp20255_c0	3.4197	0.879132	3.44207	-2.5803	-2.5803	-2.5803
comp18410_c0	2.91051	2.83128	5.04199	-2.53795	-4.12291	-4.12291
comp27113_c0	2.81947	3.48981	7.80039	-3.89821	-4.31325	-5.89821
comp18382_c0	4.73493	-0.513	2.07196	-2.09796	-2.09796	-2.09796
comp25718_c0	0.497818	3.73239	4.5566	-2.2224	-2.37852	-4.18588
comp26346_c0	4.50844	4.12572	4.05844	-2.69263	-5.49999	-4.49999
comp21310_c0	2.8174	3.48367	1.8174	-2.70616	-2.70616	-2.70616
comp20847_c0	4.38529	2.62483	2.31363	-2.44125	-3.44125	-3.44125
comp22931_c0	0.956741	3.32411	2.19553	-1.10215	-1.68711	-3.68711
comp27467_c0	1.95519	2.08448	4.09475	-2.04481	-3.04481	-3.04481
comp24996_c0	1.07619	2.26522	2.4547	-0.982705	-1.24574	-3.56767
comp28359_c1	3.55873	4.63838	2.13588	-3.97265	-2.38769	-3.97265
comp19638_c0	3.18368	2.80929	0.276792	-2.53056	-1.20863	-2.53056
comp25519_c0	4.071	-1.41012	3.14447	-0.673157	-0.137104	-4.99509
comp29184_c0	2.76998	4.29318	2.81062	-3.68123	-4.68123	-1.51131
comp25170_c0	-2.28167	4.60098	3.52569	-2.28167	-1.28167	-2.28167
comp29565_c0	1.9351	3.72292	1.15496	-0.511002	-0.773542	-5.52843
comp28611_c0	0.387047	3.1944	2.67245	-2.61295	-1.02799	-2.61295
comp8995_c0	-0.118181	3.83602	2.63671	-2.11818	-2.11818	-2.11818
comp24755_c0	2.44104	6.50078	1.99744	-3.64642	-3.64642	-3.64642
comp25464_c0	3.17377	2.5888	0.851839	-2.73312	-1.14816	-2.73312
comp25034_c0	5.69077	4.03377	1.36135	-4.22362	-2.63865	-4.22362
comp25074_c0	0.570731	2.85689	3.65992	-1.58455	-2.04398	-3.45902
comp30036_c0	-0.287928	4.01104	4.05473	-2.7285	-3.21393	-1.83542
comp30156_c0	2.51127	3.61692	3.60039	-2.99123	-2.57619	-4.16116
comp26966_c0	2.39055	5.16816	2.69172	-3.41681	-3.41681	-3.41681
comp21384_c0	3.20076	4.12414	1.40167	-2.24219	-3.24219	-3.24219
comp25432_c0	2.04633	1.81313	2.03553	-0.527904	-0.347331	-5.01976
comp25921_c0	2.73637	3.20476	2.51233	-2.86849	-4.45345	-1.13152
comp26039_c0	-2.21995	5.51476	3.36502	-2.21995	-2.21995	-2.21995
comp28631_c0	-0.864387	4.85443	2.35801	-2.44935	-1.44935	-2.44935
comp30494_c0	1.10654	3.57065	4.10332	-2.37888	-1.70081	-4.70081
comp29950_c0	1.53532	3.16245	4.1666	-2.51164	-2.07554	-4.27718
comp28535_c0	0.821442	1.9039	7.07272	-3.26602	-3.26602	-3.26602
comp28838_c0	4.88204	4.38869	2.07469	-4.11514	-4.11514	-3.11514
comp20008_c0	1.75106	2.62233	3.86112	-2.02153	-3.60649	-2.60649
comp18782_c0	3.92553	4.46677	1.02937	-3.14056	-3.14056	-3.14056
comp8749_c0	0.913448	2.76144	2.60944	-1.40848	-1.14545	-3.73041
comp22561_c0	2.2017	3.00905	4.56245	-3.25773	-3.25773	-3.25773
comp23666_c0	1.96937	2.92565	2.81017	-1.09672	-2.51176	-4.09672
comp14314_c0	0.0463589	3.929	4.88556	-2.95364	-2.95364	-2.95364
comp23711_c0	3.7125	0.982594	2.67489	-0.620071	-1.37496	-5.37496
comp22851_c0	-0.447086	3.87484	2.66839	-2.03205	-2.03205	-2.03205
comp26575_c0	2.42636	4.81244	6.1356	-4.65312	-3.65312	-5.06816
comp21587_c0	0.245935	3.44095	5.51174	-3.00199	-2.19464	-4.00199
comp23556_c0	2.52686	2.3936	2.76133	-2.5606	-2.5606	-2.5606
comp15657_c0	0.815852	2.36839	4.08887	-2.09104	-2.09104	-3.09104
comp27750_c3	-0.149486	4.58905	4.29418	-2.08809	-1.97261	-4.67305
comp28700_c0	2.48455	1.89171	2.41926	-2.05879	-1.78814	-2.9486
comp27252_c0	1.53265	4.46156	4.26405	-3.75275	-2.75275	-3.75275
comp22933_c0	2.79486	1.70997	1.9135	-2.33443	-1.74947	-2.33443
comp28581_c0	3.63934	6.86767	3.76758	-4.93355	-3.67052	-5.67052
comp30321_c0	1.08813	4.24417	4.99998	-4.18489	-3.18489	-2.9625
comp8341_c0	4.40393	-1.66216	2.24473	-1.66216	-1.66216	-1.66216
comp27564_c0	-2.37044	4.54842	3.93334	-2.37044	-1.37044	-2.37044
comp28935_c0	2.2469	3.1556	3.71865	-3.48102	-2.1591	-3.48102
comp29913_c0	2.84685	4.55098	4.78231	-4.06004	-4.06004	-4.06004
comp20612_c1	1.82418	3.18675	3.90436	-2.3051	-3.3051	-3.3051
comp19744_c0	5.038	3.65851	3.54339	-4.74663	-2.74663	-4.74663
comp24131_c0	2.80508	-2.0529	3.40653	-2.0529	-1.0529	-1.0529
comp26834_c0	2.26902	4.03455	1.61005	-2.63787	-2.63787	-2.63787
comp27993_c1	2.26848	5.67892	6.68776	-4.9154	-4.0674	-5.65237
comp27684_c0	2.74484	2.87869	1.3298	-1.10316	-2.42509	-3.42509
comp27610_c0	2.97703	4.18868	4.13651	-2.55279	-3.87472	-4.87472
comp23693_c0	2.14206	3.80948	3.63956	-3.53037	-2.53037	-3.53037
comp24567_c0	2.6079	2.50789	3.69832	-2.59957	-3.08989	-3.12466
comp29116_c0	1.58759	1.91421	4.90056	-3.50458	-2.86715	-2.03065
comp22646_c0	-0.189453	3.13248	3.40473	-1.56796	-1.88989	-2.88989
comp22082_c0	1.73386	3.66894	5.70802	-2.23193	-2.64696	-6.23193
comp25575_c0	4.13347	3.61626	1.70605	-3.15193	-3.15193	-3.15193
comp23780_c0	0.750089	1.6912	3.8477	-2.3088	-1.08641	-2.89377
comp24948_c0	6.22181	2.65703	2.90496	-3.92793	-3.92793	-3.92793
comp28327_c0	2.59069	4.71704	2.88234	-2.34005	-3.92501	-3.92501
comp26826_c1	1.64547	2.11496	2.40447	-2.05497	-2.05497	-2.05497
comp21166_c0	0.518835	3.95624	1.15627	-1.65109	-1.32916	-2.65109
comp25240_c0	0.106015	4.11884	4.04909	-2.70134	-3.2863	-2.2863
comp29561_c0	2.5222	3.70806	5.16894	-3.79973	-3.79973	-3.79973
comp26833_c0	1.13791	4.09699	4.5102	-3.11002	-3.11002	-3.52506
comp29850_c0	0.354556	3.14533	5.04609	-3.2893	-1.96737	-3.2893
comp21893_c0	1.26032	3.52019	2.18232	-1.98761	-2.98761	-1.98761
comp29233_c0	5.50699	-2.06287	2.74449	-2.06287	-2.06287	-2.06287
comp29594_c1	2.08701	3.12263	6.0198	-2.61825	-3.05435	-5.55685
comp30135_c0	0.332609	5.45384	4.26119	-2.34921	-2.76425	-4.93418
comp23463_c0	2.41092	2.81755	2.81755	-3.01534	-2.01534	-3.01534
comp29377_c1	1.05161	3.54986	3.6245	-3.27031	-1.68535	-3.27031
comp28240_c0	4.01887	1.46087	1.02791	-2.87898	-2.55705	-1.07162
comp29393_c0	0.00555416	6.97059	2.16849	-1.43054	-2.19608	-5.51801
comp26942_c0	2.73605	1.02222	3.55337	-2.02217	-2.43721	-2.85225
comp27032_c0	3.37699	2.31888	3.91696	-2.87094	-2.87094	-3.87094
comp25280_c0	1.28287	3.97487	5.04107	-3.31208	-3.08969	-3.89704
comp29344_c0	2.85714	3.82739	1.5882	-2.75757	-2.75757	-2.75757
comp29209_c0	0.970764	3.35323	3.18578	-2.83659	-1.83659	-2.83659
comp26160_c0	0.665493	3.77608	3.66747	-1.59437	-2.67238	-3.8423
comp21286_c0	0.889164	2.82205	3.99959	-2.57027	-2.57027	-2.57027
comp24164_c0	2.20564	1.54912	2.92387	-1.01159	-1.33352	-4.33352
comp27391_c0	1.63805	2.92895	4.69079	-3.33158	-2.59462	-3.33158
comp29942_c0	0.661261	3.75042	4.05632	-2.17524	-1.89513	-4.39763
comp23292_c0	0.906372	4.11842	2.97676	-3.00052	-2.00052	-3.00052
comp26118_c0	1.20343	3.43789	5.01078	-2.88403	-2.88403	-3.88403
comp21065_c0	2.19217	3.53076	3.35899	-3.08395	-2.49899	-3.49899
comp23815_c0	5.55899	3.16248	1.63523	-3.45223	-3.45223	-3.45223
comp26982_c0	3.75973	2.84306	4.71216	-3.77165	-3.77165	-3.77165
comp24337_c0	4.20789	-0.599465	2.94486	-2.18443	-2.18443	-2.18443
comp29143_c0	0.750998	3.76259	3.92608	-2.61824	-3.2032	-2.61824
comp21369_c0	3.02714	3.27106	0.364172	-2.22079	-2.22079	-2.22079
comp25541_c0	1.12629	3.45409	4.47928	-4.26603	-4.48842	-0.305202
comp20051_c0	0.29221	3.0471	1.1991	-1.12283	-0.70779	-2.70779
comp26501_c0	1.84335	4.88892	5.39922	-3.51068	-3.37317	-5.24764
comp25840_c0	3.91252	2.2835	3.23227	-3.14276	-3.14276	-3.14276
comp24209_c0	2.52179	1.95991	1.81552	-2.43241	-2.43241	-1.43241
comp22516_c0	1.87068	2.82583	6.53558	-3.74403	-3.74403	-3.74403
comp28329_c0	1.09015	3.36125	3.57211	-1.80293	-3.61029	-2.61029
comp30183_c0	3.11047	3.84581	1.36538	-1.17378	-1.55907	-5.58882
comp20954_c0	3.31968	4.84684	5.98089	-3.5383	-3.90087	-6.70823
comp22654_c0	-0.83215	4.44397	2.87632	-1.41131	-1.53842	-3.53842
comp24080_c0	1.25575	4.26324	4.09425	-2.59225	-2.10682	-4.91418
comp24179_c0	0.893462	4.10733	3.04174	-3.38452	-4.12149	-0.536525
comp24725_c0	1.91469	4.44943	5.41844	-3.69158	-3.17701	-4.91397
comp26386_c0	4.11255	4.68649	3.9576	-3.5289	-4.11387	-5.11387
comp27509_c0	4.80288	3.08595	3.18216	-3.357	-3.357	-4.357
comp20474_c0	1.53016	1.88771	2.08475	-2.46984	-1.14791	-1.88488
comp24097_c0	3.06401	2.68459	3.21781	-1.45057	-3.25792	-4.25792
comp29238_c0	0.357803	3.01556	3.63344	-1.62709	-1.62709	-3.75262
comp27588_c0	1.84233	2.02062	3.89322	-1.76803	-2.6113	-3.37684
comp28540_c0	0.844193	3.68459	3.54463	-2.04333	-1.66482	-4.36526
comp27726_c0	-0.0119691	3.89949	3.74037	-2.40429	-2.40429	-2.81932
comp29194_c0	0.65922	3.5387	4.10415	-2.87821	-1.96068	-3.46318
comp29539_c0	1.83094	3.6235	3.66744	-1.16906	-3.97641	-3.97641
comp26798_c0	4.10806	5.30234	6.1879	-6.25608	-4.67111	-4.67111
comp30536_c1	0.674791	4.89477	4.46052	-2.20973	-2.91017	-4.91017
comp17990_c0	2.12946	-1.19247	4.05546	-2.19247	-0.607507	-2.19247
comp28811_c1	-0.757245	3.88661	2.74525	-1.92717	-1.60524	-2.34221
comp27401_c0	2.07778	4.34526	4.60829	-3.67711	-3.67711	-3.67711
comp26572_c0	3.90557	-0.699292	3.64648	-2.28425	-2.28425	-2.28425
comp27523_c1	6.14453	-0.425322	0.311643	-2.01028	-2.01028	-2.01028
comp26121_c0	2.59664	0.748642	6.12946	-3.15825	-3.15825	-3.15825
comp22660_c0	3.77857	2.63047	1.32791	-2.57898	-2.57898	-2.57898
comp24039_c0	2.4346	1.82316	1.46059	-2.34676	-2.34676	-1.02483
comp14390_c0	1.74096	3.65432	3.76689	-1.8515	-1.45918	-5.8515
comp24621_c0	4.55519	3.15566	2.56595	-3.09227	-3.09227	-4.09227
comp23568_c0	1.79934	2.73984	2.75119	-2.02266	-2.02266	-3.24505
comp18220_c0	3.34371	2.59239	1.00742	-2.31451	-1.31451	-3.31451
comp23831_c0	2.40397	5.92417	3.88202	-4.40338	-4.40338	-3.40338

## Sheet: E_subcluster_14_log2_medianCent
	egg	larvae	pupae	male	female	mated
comp24970_c0	2.18695	4.74495	-0.982974	-1.98297	-1.98297	-1.98297
comp18138_c0	1.54953	4.09009	-0.909905	-0.909905	-1.90991	-1.90991
comp30282_c0	2.61423	3.89519	-0.637305	-2.22227	-2.70769	-0.942159
comp25965_c0	5.01724	1.41287	-0.265198	-0.516736	-1.73913	-3.90905
comp23000_c0	4.59175	1.78439	1.71039	-2.53753	-1.68954	-3.85946
comp19973_c0	3.34878	3.43367	-1.69561	-1.69561	-1.69561	-1.69561
comp20100_c0	1.45339	3.41275	-0.716535	-1.71653	-0.716535	-1.71653
comp23864_c0	4.4395	1.98007	-1.60489	-1.60489	-1.60489	-1.60489
comp20902_c0	4.01748	3.51159	-1.13227	-2.13227	-2.13227	-2.13227
comp20540_c0	2.90494	4.46869	-2.60813	-1.87116	-1.02317	-1.87116
comp19447_c0	2.86832	2.6584	-1.13168	-1.13168	-1.13168	-2.13168
comp30219_c1	2.17475	5.39041	-1.93377	-0.763847	-1.93377	-2.93377
comp19875_c0	3.01571	3.01571	-1.50785	-1.50785	-1.50785	-1.50785
comp23953_c0	4.55659	2.35865	-1.72881	-1.72881	-1.72881	-1.72881
comp26877_c0	4.89835	5.83385	-0.555606	-2.72553	-3.72553	-3.72553
comp22548_c0	3.14508	7.66715	-2.25409	-2.99106	-2.57602	-2.99106
comp23064_c0	1.97166	3.90657	-1.1158	-0.530836	-2.1158	-2.1158
comp14489_c0	8.24196	6.13381	-3.34394	-3.34394	-3.34394	-4.34394
comp26690_c0	2.95646	3.05774	-0.124461	-2.23994	-0.824901	-2.8249
comp21806_c0	2.32444	6.28527	-3.48291	-1.48291	-0.160983	-3.48291
comp26859_c0	2.24762	4.25496	-0.0451629	-3.36709	-1.04516	-2.04516
comp24653_c0	3.90527	5.72649	-0.719218	-3.30418	-3.30418	-2.30418
comp24607_c0	4.97247	6.20877	0.549262	-3.91017	-3.91017	-3.91017
comp22498_c0	6.97348	4.09239	-1.16095	-2.96831	-2.96831	-3.96831
comp28616_c0	1.58081	4.75835	-0.226548	-0.489583	-1.81151	-3.81151
comp23077_c0	1.24888	4.72137	0.248883	-2.07305	-2.07305	-2.07305
comp23293_c0	2.36413	5.9811	-2.33631	-2.33631	-1.33631	-2.33631
comp22765_c0	2.49601	6.74935	-2.31134	-2.31134	-2.31134	-2.31134
comp23679_c0	2.27591	4.90818	-1.04602	-2.04602	-2.04602	-2.04602
comp23726_c0	2.85831	4.75172	-1.39803	-1.98299	-2.24602	-1.98299
comp24949_c0	1.76729	6.79113	-2.1396	-2.1396	-2.1396	-2.1396
comp25598_c0	4.18917	2.7486	-1.38068	-0.795721	-2.38068	-2.38068
comp24376_c0	4.37012	1.58352	-1.73841	-0.738409	-1.73841	-1.73841
comp25061_c0	5.09215	6.58186	-2.81474	-2.81474	-2.22978	-3.81474
comp26147_c0	4.47727	4.68637	-2.29091	-2.29091	-2.29091	-2.29091
comp24473_c0	4.25674	5.17625	-1.16953	-2.75449	-2.75449	-2.75449
comp23189_c0	3.28616	7.15476	-2.19927	-3.52119	-2.19927	-2.52119
comp20345_c0	1.42352	7.22226	-2.16144	-2.16144	-2.16144	-2.16144
comp29242_c1	6.71743	4.04861	-2.01389	-1.13942	-3.01389	-4.59885
comp8873_c0	2.70096	3.17489	-1.46896	-1.46896	-1.46896	-1.46896
comp24319_c0	5.25257	5.10818	-2.84019	-2.84019	-2.84019	-1.84019
comp22305_c0	4.00395	5.87316	-1.90294	-1.52443	-2.22487	-4.22487
comp22649_c1	5.61234	5.15314	0.186074	-2.98385	-3.98385	-3.98385
comp14641_c0	1.80881	4.60281	-1.14539	-1.56042	-1.56042	-2.14539
comp20557_c0	5.42502	8.67011	-3.60427	-4.60427	-3.60427	-2.28234
comp21450_c0	5.38367	6.94591	-0.788157	-5.18047	-3.18047	-3.18047
comp27603_c0	2.59996	4.51999	-1.48751	-2.07247	-2.07247	-1.48751
comp26996_c0	1.8639	3.96823	-1.45803	-1.45803	-1.45803	-1.45803
comp15562_c0	3.10753	3.48192	-1.64736	-1.64736	-1.64736	-1.64736
comp48425_c0	3.17214	2.23354	-1.35142	-1.35142	-1.35142	-1.35142
comp24348_c0	4.52398	6.22924	-1.99958	-2.58454	-2.58454	-3.58454
comp26249_c0	3.30357	4.31987	-2.15586	-2.15586	-1.15586	-2.15586
comp24536_c0	1.27869	5.62447	0.0156568	-2.30627	-2.30627	-2.30627
comp34789_c0	3.13508	2.41887	-1.38849	-1.38849	-1.38849	-1.38849
comp23139_c0	4.60774	1.47845	-1.52155	-1.52155	-1.52155	-1.52155
comp23551_c0	3.86282	4.52373	-1.34664	-2.34664	-2.34664	-2.34664
comp8053_c0	2.44074	3.02571	-1.36661	-1.36661	-1.36661	-1.36661
comp27342_c0	4.01807	6.56748	-3.04263	-3.04263	-2.04263	-2.45766
comp26140_c0	4.81184	2.19815	1.38456	-1.07487	-3.65984	-3.65984
comp25396_c0	6.01684	2.9642	-2.24526	-2.24526	-2.24526	-2.24526
comp26286_c0	8.65465	3.34525	-3.39622	-3.39622	-3.39622	-1.81125
comp23722_c0	4.17218	7.04821	-2.8051	-2.8051	-2.8051	-2.8051
comp22085_c0	1.59296	5.80011	0.0904548	-2.49451	-2.49451	-2.49451
comp25737_c0	5.15353	4.33684	-0.122593	-3.12259	-3.12259	-3.12259
comp26233_c0	4.86333	5.61426	-1.10316	-2.10901	-2.12079	-5.14463
comp31880_c0	1.89837	3.18787	-1.27156	-1.27156	-1.27156	-1.27156
comp26824_c0	4.98639	5.22966	-1.36529	-2.95025	-2.95025	-2.95025
comp22137_c1	6.16463	2.7954	-1.49001	-2.49001	-2.49001	-2.49001
comp24975_c0	4.38919	8.25455	-2.89621	-3.63318	-3.21814	-2.89621
comp24456_c0	5.90016	2.55176	-0.0876503	-1.78809	-2.78809	-3.78809
comp22444_c0	2.42515	2.76911	0.0466407	-2.27529	-0.690325	-2.27529
comp17843_c0	2.83429	5.15106	-0.651133	-2.97306	-2.97306	-1.3881
comp30314_c0	6.18416	1.33071	-1.12872	-2.12872	-2.12872	-2.12872
comp25813_c0	6.96637	4.89772	-3.21602	-3.21602	-2.21602	-3.21602
comp17685_c0	3.8338	4.64779	-2.1204	-2.1204	-2.1204	-2.1204
comp23852_c0	6.02092	3.37815	-2.34977	-2.34977	-2.34977	-2.34977
comp24152_c0	4.35969	6.05446	-3.88586	-1.88586	-2.0785	-2.56393
comp14318_c0	3.04224	5.29858	-2.12769	-1.54272	-1.54272	-3.12769
comp30786_c0	2.67466	4.72095	-1.8489	-1.8489	-1.8489	-1.8489
comp18798_c0	1.54843	6.12295	-3.15201	-1.34465	-1.83008	-1.34465
comp25169_c0	1.49546	7.32445	-2.20498	-2.20498	-2.20498	-2.20498
comp8434_c0	1.69877	3.50613	-1.30123	-1.30123	-1.30123	-1.30123
comp24788_c0	3.56218	3.64791	-1.05252	-2.05252	-2.05252	-2.05252
comp15406_c0	2.72457	3.22414	-0.548453	-2.13342	-1.13342	-2.13342
comp8574_c0	2.86112	4.98213	-1.46081	-1.46081	-2.46081	-2.46081
comp26559_c0	4.75538	5.29949	-1.325	-2.90996	-2.90996	-2.90996
comp27897_c0	3.98987	4.61992	-2.40245	-1.40245	-2.40245	-2.40245
comp23441_c0	4.00503	2.96656	-1.2429	-2.2429	-2.2429	-1.2429
comp29733_c0	4.11863	3.95557	-1.32983	-1.91479	-1.91479	-2.91479
comp22334_c0	4.90096	7.50766	-4.9984	-3.9984	-2.9984	-0.413434
comp26117_c0	1.76401	4.81177	-1.35146	-1.35146	-1.93643	-1.93643
comp25634_c0	5.42075	6.09308	-2.87846	-2.87846	-2.87846	-2.87846
comp15497_c0	1.55462	4.28642	0.917185	-2.25274	-2.25274	-2.25274
comp19694_c0	6.59471	7.31327	-3.37323	-2.78827	-3.37323	-4.37323
comp21714_c0	2.30559	2.90224	0.948042	-3.05196	-1.05196	-2.05196

## Sheet: F_subcluster_15_log2_medianCent
	egg	larvae	pupae	male	female	mated
comp19927_c0	-1.5218	-2.10676	4.3195	0.352668	0.478199	-1.5218
comp28443_c0	-0.804877	-2.06367	3.75883	2.36269	1.87875	-5.13171
comp29181_c0	-3.22755	-1.64259	6.83854	1.16477	0.0943786	-3.22755
comp19530_c0	-1.08726	-1.08726	3.4363	-1.08726	0.91274	-1.08726
comp28505_c0	-2.71696	-2.71696	4.82993	1.868	1.45296	-2.71696
comp26576_c0	-2.57235	-2.15732	5.34053	0.796879	0.427646	-1.83539
comp8659_c0	-3.87664	-3.87664	7.2095	1.5828	1.25265	-2.29167
comp27764_c1	-5.63758	1.72583	7.44918	0.622949	0.629208	-4.78958
comp23277_c0	-3.59242	-3.2705	8.27012	1.32644	0.536859	-3.2705
comp30740_c0	-2.76586	-1.76586	3.46296	1.69357	0.556071	-1.18089
comp16835_c0	-0.573824	-1.57382	3.28416	0.426176	0.0111386	-1.57382
comp25023_c0	-0.959175	-1.83364	4.91678	1.25382	1.04082	-4.41861
comp30365_c0	-2.67258	-0.709102	4.67438	0.767047	1.02786	-3.08761
comp17331_c0	-1.10731	-1.10731	3.53655	-0.107309	-0.107309	-1.10731
comp27282_c0	-4.84142	6.11858	5.05066	-0.476851	-0.687618	-5.16335
comp28103_c0	-2.24059	-2.82556	5.314	0.0813352	0.496373	-0.825555
comp22314_c0	-2.33213	-1.74716	4.1273	0.915801	0.368313	-1.33213
comp26246_c1	-0.61971	-1.42267	3.49136	0.0227379	-0.249342	-1.22237
comp26257_c0	-2.06944	-1.06944	3.27041	0.837446	0.100481	-1.06944
comp25722_c0	-1.24453	-3.56646	5.84505	1.24089	1.29152	-3.56646
comp34395_c0	-1.39872	-1.39872	2.60128	0.186243	1.40864	-1.39872
comp26299_c0	-1.10406	-2.56349	4.57094	2.2694	1.39071	-4.56349
comp26075_c0	-1.29485	-1.12337	3.90053	1.23054	1.18104	-3.89389
comp28303_c1	-6.64379	1.64302	5.11744	0.77956	1.04599	-1.94222
comp7191_c0	-1.58198	-1.58198	3.32492	0.418024	1.00299	-1.58198
comp27317_c0	-1.41621	-1.80756	3.5157	2.34204	2.03793	-4.6719
comp26830_c0	-1.22904	-1.47697	3.04267	1.30439	1.25095	-2.89201
comp25242_c0	-2.23229	-1.23229	4.44719	0.674603	-0.424933	-1.23229
comp28858_c1	-4.18733	-3.60237	8.50386	2.41258	2.06059	-5.18733
comp16456_c0	-1.94363	-0.358667	3.2263	0.378298	0.641333	-1.94363
comp14767_c0	-0.876733	-0.897392	4.70923	0.929645	0.209523	-4.07427
comp23945_c0	-2.47046	-1.47046	3.63806	1.33689	1.43643	-2.47046
comp30242_c0	-3.03123	-1.35316	7.83959	0.723653	0.589352	-4.7682
comp26134_c0	-1.87432	-3.33376	8.17317	1.05856	0.310101	-4.33376
comp30429_c0	-2.96054	-2.96054	8.35149	0.683316	-0.153186	-2.96054
comp19805_c0	-3.55025	-4.55025	7.78402	1.95754	1.90918	-3.55025
comp24351_c0	-2.85841	-0.788017	3.53047	1.08645	0.750403	-1.7209
comp22580_c0	-2.35715	-0.843745	2.36108	1.67022	1.21417	-2.04456
comp23417_c0	-1.57361	-1.00286	4.0888	0.436959	0.0113519	-1.96063
comp21237_c1	-2.55412	0.0308386	3.6938	0.615801	0.767804	-2.55412
comp21637_c0	-2.83757	-2.25261	8.38613	0.291715	0.249895	-3.83757
comp29295_c0	-0.942892	-1.56438	3.29933	0.503364	-0.0749955	-1.22043
comp24282_c0	-2.77896	-1.194	2.68047	1.39097	1.68047	-1.77896
comp27017_c0	-4.05158	4.64886	3.0777	0.035879	0.340734	-4.05158
comp24312_c0	-2.31574	0.269223	3.23885	0.854185	0.269223	-2.31574
comp27302_c0	-1.40612	-2.40612	5.40124	1.05331	0.763806	-3.40612
comp23469_c0	-5.77163	4.24518	5.75455	0.951749	0.591778	-5.77163
comp28349_c0	-2.49788	-2.49788	6.68203	0.309478	-0.497877	-1.49788
comp27380_c0	-2.84763	-1.84763	5.84585	0.959721	0.737328	-2.84763
comp27129_c0	-3.52393	-3.52393	8.835	0.868391	0.868391	-3.52393
comp17842_c0	-1.95747	-0.37251	3.74297	0.501959	0.0425277	-1.95747
comp28858_c0	-4.15638	-3.41941	7.83053	1.76646	1.39821	-3.41941

## Sheet: G_subcluster_8_log2_medianCente
	egg	larvae	pupae	male	female	mated
comp19340_c0	-1.94422	0.863132	3.91376	-0.944223	0.0557773	-1.94422
comp14329_c0	-2.76054	-0.590616	9.04782	-1.76054	-1.17558	-2.76054
comp22797_c0	1.64843	0.810985	5.31488	-1.11975	-1.53479	-5.11975
comp26627_c0	-1.51369	-1.51369	6.56846	-0.513692	-1.51369	-1.51369
comp27888_c0	-1.01271	-1.59767	9.40339	-2.59767	-1.59767	-2.59767
comp24124_c0	-1.22479	-1.22479	6.12394	-1.22479	-1.22479	-1.22479
comp26785_c0	-1.94068	-0.0662138	4.19716	-1.71829	-1.43818	0.966208
comp26529_c0	0.0411821	0.0411821	3.96401	-0.958818	-1.54378	-1.54378
comp8565_c0	-0.909905	-0.909905	4.54953	-0.909905	-0.909905	-0.909905
comp18216_c0	0.530369	-0.147702	6.02622	-2.46963	-1.46963	-2.46963
comp34940_c0	-1.16288	-1.16288	4.8144	-1.16288	-0.16288	-1.16288
comp20809_c0	-1.48448	-1.48448	6.42241	-0.484482	-1.48448	-1.48448
comp27224_c0	-1.92835	-3.09827	8.98604	-1.01081	-0.850343	-2.09827
comp24314_c0	-0.832863	-1.83286	8.16432	-1.83286	-1.83286	-1.83286
comp23414_c0	-1.15903	-0.159033	4.79516	-1.15903	-1.15903	-1.15903
comp24732_c0	-1.85747	-1.85747	9.70239	-1.27251	-1.85747	-2.85747
comp23063_c0	-1.2749	1.67929	6.42032	-2.2749	-2.2749	-2.2749
comp33070_c0	-1.02832	-1.02832	4.1416	-1.02832	-0.0283208	-1.02832
comp8493_c0	0.350241	-2.23472	5.00368	-0.234722	-0.649759	-2.23472
comp27685_c0	-2.28902	-1.70406	9.95326	-3.28902	-1.70406	-0.967094
comp22071_c0	-1.56681	-1.56681	6.83407	-1.56681	-1.56681	-0.566813
comp23605_c0	-1.4963	0.641206	5.72481	-0.233263	-1.81823	-2.81823
comp25222_c0	-1.65718	-0.335249	4.79403	-1.65718	-1.07221	-0.0722149
comp23076_c0	-0.772469	-1.77247	7.86234	-1.77247	-1.77247	-1.77247
comp25998_c0	-0.0374891	-0.622452	5.5273	-1.62245	-1.62245	-1.62245
comp22623_c1	-2.47162	-0.47162	5.22882	0.335734	-0.149692	-2.47162
comp23753_c0	-0.00757948	2.60386	4.93624	-3.1775	-3.1775	-1.1775
comp24977_c0	-1.20956	-1.20956	4.46286	-1.20956	0.375398	-1.20956
comp30867_c0	-1.13023	-1.13023	5.65113	-1.13023	-1.13023	-1.13023
comp17948_c0	0.341453	-1.65855	8.29274	-2.65855	-1.65855	-2.65855
comp28672_c0	-1.53246	-1.53246	6.6623	-1.53246	-1.53246	-0.532459
comp18680_c0	-0.067241	1.37333	4.73273	-2.8746	-2.8746	-0.289633
comp25856_c0	-1.57471	-1.42271	10.209	-3.74464	-2.42271	-1.0442
comp24816_c0	-1.55581	-1.55581	9.77903	-1.55581	-2.55581	-2.55581
comp30339_c2	-0.818128	-1.81813	9.09064	-2.81813	-1.81813	-1.81813
comp25473_c0	-1.643	-1.643	7.21498	-1.643	-1.643	-0.642997
comp24643_c0	-1.36154	-1.02549	5.07459	-0.4785	-0.684951	-1.5241
comp25008_c0	-2.08595	-0.08595	6.84479	-2.08595	-0.500987	-2.08595
comp23179_c0	-2.33216	-2.33216	7.66078	-0.332156	-0.332156	-2.33216
comp26580_c0	-1.70239	-0.702387	6.51193	-1.70239	-0.702387	-1.70239
comp30065_c3	-2.69147	2.97804	5.24191	-1.24241	-1.50544	-2.78063
comp21440_c1	-1.66478	-1.66478	7.3239	-0.664781	-1.66478	-1.66478
comp31540_c0	0.446147	-1.13882	4.10911	-1.13882	-1.13882	-1.13882
comp24367_c0	-1.01809	-2.01809	6.09044	-1.01809	-1.01809	-1.01809
comp22338_c0	-3.10075	-0.685712	6.45128	0.121643	-0.100749	-2.68571
comp27821_c0	-0.958238	-0.488752	4.96154	-3.33675	-2.65868	2.48087
comp18250_c0	-0.358291	-1.35829	5.79146	-1.35829	-1.35829	-1.35829
comp21536_c0	-1.62581	-1.62581	7.12907	-1.62581	-1.62581	-0.625815
comp26936_c0	-1.43208	-1.43208	7.16038	-0.432076	-1.43208	-2.43208
comp26098_c0	-1.00708	1.39095	7.14076	-1.06848	-0.86412	-5.59204
comp24657_c0	-1.02155	-1.02155	5.10774	-1.02155	-1.02155	-1.02155
comp23015_c0	1.26601	0.096089	4.78259	-0.166945	-2.48887	-3.48887
comp21681_c0	-1.59179	-1.59179	6.95896	-1.59179	-0.591791	-1.59179
comp23315_c0	-0.267219	1.31774	5.13195	-1.00418	-2.58915	-2.58915
comp31035_c0	-1.09999	-1.09999	5.49993	-1.09999	-1.09999	-1.09999
comp20037_c0	-1.01809	-1.01809	3.50547	-1.01809	-1.01809	0.566875
comp22287_c0	-2.17633	-0.176332	6.88166	-1.17633	-1.17633	-2.17633
comp26499_c0	-1.92578	0.0438441	5.92232	-0.603854	-0.925782	-2.51074
comp19619_c0	-2.0857	-0.500741	4.93666	-2.0857	0.236225	-0.500741
comp19713_c0	-1.38998	-1.38998	5.94988	-0.389975	-1.38998	-1.38998
comp24036_c0	-1.58726	-1.58726	4.9363	-0.58726	-0.58726	-0.58726
comp26675_c0	-1.16288	0.422083	4.22944	-1.16288	-1.16288	-1.16288
comp20947_c0	-1.46574	-0.465736	6.32868	-1.46574	-1.46574	-1.46574
comp21363_c0	-1.82334	-2.82334	9.53174	-1.82334	-1.23838	-1.82334
comp23599_c0	-0.194657	1.02773	4.50578	-1.77962	-1.77962	-1.77962
comp24737_c0	-1.19349	-1.05598	4.57866	0.00814757	-0.991852	-1.34549
comp21503_c0	-0.868242	-0.868242	4.34121	-0.868242	-0.868242	-0.868242
comp28666_c0	-1.88282	-1.88282	9.4141	-1.88282	-1.88282	-1.88282
comp20217_c0	-2.24864	-1.24864	7.92128	-2.24864	-2.24864	0.0732859
comp24552_c0	-1.49333	-1.49333	4.88171	-0.493334	0.0916288	-1.49333
comp24783_c0	-1.45915	-1.45915	6.29574	-0.459148	-1.45915	-1.45915
comp30324_c1	-0.112627	1.15041	5.26588	-2.43456	-1.43456	-2.43456
comp19513_c0	-1.5491	-1.5491	6.74552	-1.5491	-1.5491	-0.549103
comp28848_c0	-0.855309	-1.85531	6.69158	-1.85531	-0.270347	-1.85531
comp14531_c0	-2.16836	-2.16836	8.25685	-2.16836	-0.583401	-1.16836
comp14502_c0	-1.95094	-0.950939	7.75469	-1.95094	-1.95094	-0.950939
comp23677_c0	-3.18611	-2.96372	8.64427	-0.683611	-0.127218	-1.68361
comp29781_c0	-1.77473	1.22527	4.96674	-1.18976	-0.452798	-2.77473
comp21934_c0	-1.11674	-1.11674	4.5837	-1.11674	-1.11674	-0.11674
comp30450_c0	-1.14248	3.07611	4.99466	-1.27575	-2.22995	-3.42259
comp24005_c0	-1.65635	-1.65635	6.6968	-1.65635	-0.0713891	-1.65635
comp25150_c0	0.766442	0.31664	4.64734	-1.04091	-1.23356	-3.45595
comp24275_c0	-1.64118	-0.0562137	6.62092	-1.64118	-1.64118	-1.64118
comp24309_c0	0.263635	2.03942	6.23187	-1.78076	-1.9734	-4.78076
comp25050_c0	-0.652923	0.93204	4.43454	-1.23789	-1.23789	-2.23789
comp23669_c0	0.826024	-1.75894	7.62477	-2.75894	-1.17398	-2.75894
comp19001_c0	-0.861654	-0.861654	4.30827	-0.861654	-0.861654	-0.861654
comp29210_c0	-0.0422952	-2.36422	6.91423	-2.36422	-2.36422	0.220739
comp20124_c0	-2.54973	-0.713229	6.65694	-2.03516	-3.03516	1.67634
comp20781_c0	-0.415483	-1.68467	4.92512	-0.283571	-0.741253	-1.80015
comp24700_c0	-0.577934	-1.57793	5.88967	-1.57793	-0.577934	-1.57793
comp18499_c0	-1.95522	-1.95522	6.7761	-1.95522	-0.95522	0.0447802
comp24229_c0	-0.972148	-0.972148	4.86074	-0.972148	-0.972148	-0.972148
comp16990_c0	-0.795798	-1.7958	4.39403	-0.795798	-0.210835	-0.795798
comp23317_c0	-2.40306	2.82191	5.00123	-2.14003	-1.14003	-2.14003
comp21440_c0	-1.1983	-1.1983	5.99152	-1.1983	-1.1983	-1.1983
comp22623_c0	-1.31377	-1.31377	4.56887	-0.313774	-0.313774	-1.31377
comp25313_c0	0.565993	-1.01897	5.7225	-2.82632	-3.82632	1.38313
comp23714_c0	-1.17407	-0.174066	4.87033	-1.17407	-1.17407	-1.17407
comp21872_c0	-1.45465	-1.45465	5.27327	-0.454653	-0.454653	-1.45465
comp25027_c0	0.2132	-1.433	3.52309	-0.924304	-1.12759	-0.251394
comp30339_c1	-1.50187	-1.50187	7.50936	-1.50187	-1.50187	-1.50187
comp22874_c0	0.82524	-2.05518	5.4875	-0.305157	-1.60772	-2.34469
comp21412_c0	-1.41397	-1.41397	6.06985	-0.413969	-1.41397	-1.41397
comp20831_c0	-1.01809	-1.01809	5.09044	-1.01809	-1.01809	-1.01809
comp25183_c0	-1.74983	-2.33479	5.3341	-0.334789	-0.749827	-0.164864
comp27863_c2	-0.0451818	-2.36711	7.92866	-2.36711	-0.782147	-2.36711
comp23328_c0	-1.53572	-1.53572	6.6786	-0.53572	-1.53572	-1.53572
comp29632_c0	0.00027961	-1.37169	4.02265	-0.99972	-1.6518	0.00027961
comp15168_c0	-2.0128	0.309125	3.15712	-1.0128	0.57216	-1.0128
comp22529_c0	-0.886988	-0.886988	4.43494	-0.886988	-0.886988	-0.886988
comp23210_c0	-0.477364	-1.47736	6.38682	-1.47736	-1.47736	-1.47736
comp26662_c0	-1.08611	0.235814	7.10864	-2.08611	-2.08611	-2.08611
comp29596_c0	1.43826	2.02187	5.83154	-2.04152	-1.79359	-5.45656
comp24933_c0	0.0929661	-0.982983	4.59465	-0.870508	-1.28555	-1.54858
comp29636_c0	-2.16497	-1.16497	5.582	0.28249	0.28249	-2.81705
comp19229_c0	-1.65364	0.668288	4.94627	-1.65364	-0.65364	-1.65364
comp21244_c0	-1.74221	-1.74221	7.71106	-0.742212	-1.74221	-1.74221
comp22398_c0	-1.07382	-1.07382	3.78416	-1.07382	-1.07382	0.511139
comp8715_c0	-1.11674	-1.11674	4.5837	-0.11674	-1.11674	-1.11674
comp21572_c0	-2.17695	-1.17695	6.71483	-0.591989	-2.17695	-0.591989
comp24865_c0	0.377823	0.15543	5.17038	-0.84457	-2.42953	-2.42953
comp30919_c0	-1.52326	-1.52326	6.03133	0.0617039	-1.52326	-1.52326
comp20698_c0	-2.46936	-2.46936	7.76186	-0.469364	0.115599	-2.46936
comp25456_c0	-0.414436	-1.9994	5.24853	-1.51397	-1.32133	0.000601876
comp8769_c0	-1.32839	3.39564	7.33999	-3.13574	-3.13574	-3.13574
comp15448_c0	-2.4105	-2.4105	7.46755	0.589498	-2.4105	-0.82554
comp24465_c0	-0.990397	-0.990397	7.78909	-1.79775	-1.21279	-2.79775

## Sheet: H_subcluster_12_log2_medianCent
	egg	larvae	pupae	male	female	mated
comp20743_c0	-0.444919	-2.02988	-2.02988	-2.02988	-1.02988	7.56444
comp29799_c0	-0.961808	-2.54677	-0.546771	-2.54677	-2.54677	9.14889
comp23977_c0	-1.25262	-1.25262	-1.25262	-1.25262	-1.25262	6.26308
comp24469_c0	-1.01101	-1.01101	-1.01101	-1.01101	-1.01101	5.05507
comp21949_c0	-2.8985	-2.8985	0.374521	-0.313535	-0.676105	6.41212
comp21653_c0	-2.26743	-1.26743	-1.26743	-2.26743	-1.26743	8.33713
comp30667_c0	0.0579366	-2.52703	-2.52703	-1.94206	-1.52703	8.4652
comp23980_c0	-1.37823	-1.57088	-0.208309	-0.918802	-2.05631	6.13253
comp24213_c0	-2.35048	-1.76552	0.736983	0.556411	-2.35048	5.17308
comp30366_c0	-1.50439	-2.50439	-0.919429	-0.919429	-1.50439	7.35203
comp23979_c0	-0.767271	-1.76727	-1.76727	-1.76727	-0.767271	6.83636
comp30326_c0	-1.59966	-1.79231	-2.0147	-2.0147	-2.0147	9.43608
comp17966_c0	-0.844124	-1.84412	-1.84412	-1.84412	-1.84412	8.22062
comp26539_c0	-2.38998	-2.38998	-2.38998	0.194988	-0.805012	7.77995
comp20055_c0	-2.92896	-1.92896	-2.344	-0.928963	-1.60704	9.73793
comp23707_c0	-1.96465	2.03535	-1.96465	-1.96465	-1.96465	5.82325
comp24503_c0	-1.85408	-1.26912	-2.85408	-1.53216	-2.26912	9.77857
comp18751_c0	-1.48146	-0.481457	-1.48146	-1.48146	-1.48146	6.40729
comp25323_c0	1.07769	-3.00977	-2.74673	-2.3317	-2.21622	9.22672
comp24674_c0	-1.2618	-2.84676	-0.261799	-0.846761	-0.524833	5.74195
comp26512_c0	-0.286893	-2.45682	-1.87186	-2.45682	-2.45682	9.5292
comp23039_c0	-1.7082	0.336193	-3.12324	-1.53828	-1.12324	7.15676
comp29200_c0	-1.69665	-1.69665	-1.69665	-1.69665	-1.69665	8.48326
comp26719_c0	-3.23639	-2.23639	1.6216	-0.236386	-3.23639	7.32395
comp26814_c1	-2.47704	-1.89208	-2.47704	-1.15512	-1.15512	9.1564
comp22801_c0	-1.42059	-1.42059	-1.42059	-1.42059	-1.42059	7.10297
comp23435_c0	-1.55849	-1.55849	-1.55849	-1.55849	-1.55849	7.79245
comp22872_c0	-1.4695	-1.4695	-1.4695	-1.4695	-1.4695	7.34749
comp24831_c0	-1.81427	-1.81427	-1.2293	-2.81427	-1.81427	9.48637
comp27028_c0	-0.924964	-1.92496	-1.92496	-1.92496	-1.92496	8.62482
comp27055_c1	-1.61266	-1.61266	-1.61266	-1.61266	-0.61266	7.0633
comp22355_c0	-2.20254	-2.20254	-2.20254	1.11939	-0.617576	6.1058
comp26806_c0	-1.49042	-1.49042	-1.49042	-1.49042	-1.49042	7.4521
comp23290_c0	-0.805696	-2.8057	-1.48377	-1.8057	-2.8057	9.70655
comp26208_c0	-1.63774	-2.95967	-1.50024	-2.63774	-0.959673	9.69508
comp28619_c0	-1.7036	-1.7036	-1.7036	-0.118635	-1.7036	6.93303
comp8600_c0	-1.17588	-1.17588	-1.17588	-1.17588	-1.17588	5.8794
comp27760_c0	-1.83982	-0.83982	-0.83982	-1.83982	-1.83982	7.1991
comp24095_c0	0.237181	4.05627	-3.30714	-3.8921	-3.8921	6.7979
comp28487_c0	-1.56395	-1.56395	-1.56395	-1.56395	-1.56395	7.81975
comp8827_c0	-1.48146	-1.48146	0.103505	-1.48146	-1.48146	5.82232
comp21713_c0	-0.695821	-1.69582	-1.69582	-1.69582	-1.69582	7.4791
comp26692_c0	-1.82618	-1.82618	-1.82618	-0.826184	-0.826184	7.13092
comp14526_c0	-1.47162	-1.47162	-1.47162	-1.47162	-1.47162	7.3581
comp26618_c0	-2.67189	-2.67189	-0.671893	0.135462	0.328107	5.55211
comp15478_c0	-0.675428	-1.67543	-0.0904655	-1.67543	-1.67543	5.79218
comp28719_c0	-3.20949	-3.20949	-0.402138	0.112436	0.112436	6.59625
comp25794_c0	-1.02186	-1.60682	-2.60682	-2.60682	-1.60682	9.44914
comp26451_c0	-2.51201	-1.19008	-1.92705	-1.92705	-1.92705	9.48323
comp21802_c0	-1.72539	-1.14042	-1.72539	-2.72539	-1.72539	9.04197
comp21165_c0	-1.65115	-1.65115	-0.651148	-1.65115	-1.65115	7.25574
comp23848_c0	-2.33186	-2.33186	-0.746899	-1.33186	-2.33186	9.07434
comp24600_c0	-1.53514	-3.1201	-1.31275	-3.1201	-1.79817	10.8863
comp20869_c0	-2.51447	-1.51447	-1.51447	-2.51447	-0.929504	8.98737
comp25560_c0	-1.97974	-1.97974	-0.394777	-1.97974	-1.97974	8.31373
comp27624_c0	-3.28166	-3.28166	-0.374772	0.418777	0.362193	6.15713
comp22428_c0	-1.9626	-1.22563	-1.9626	-1.9626	-2.54756	9.66098
comp8563_c0	-0.676783	-0.676783	-1.67678	-1.67678	-1.67678	6.38391
comp23872_c0	-1.86946	-0.869458	-1.86946	-0.869458	-1.86946	7.34729
comp24670_c0	-2.68626	2.9576	-2.68626	-1.68626	-1.1013	5.20248
comp24358_c0	0.330923	2.65285	-1.47643	-4.06139	-4.06139	6.61544

## Sheet: I_subcluster_19_log2_medianCent
	egg	larvae	pupae	male	female	mated
comp22454_c0	-2.55266	-4.87459	7.7985	-3.87459	-3.28963	6.79297
comp22840_c0	-3.03505	-3.03505	4.60158	-2.03505	-2.03505	5.5386

## Sheet: J_subcluster_1_log2_medianCente
	egg	larvae	pupae	male	female	mated
comp26166_c0	3.82309	-0.288049	-2.28805	-2.38116	-2.58761	3.72178
comp30547_c0	5.76722	-3.58592	-3.58592	-2.58592	-2.58592	6.57647
comp27393_c0	6.092	-3.00866	-3.00866	-3.00866	-3.00866	5.94263
comp28986_c0	4.99718	-3.78418	-0.976822	-1.46225	-3.78418	5.01024
comp29288_c0	6.54293	-3.06255	-2.47759	-3.06255	-4.06255	6.12232
comp28354_c1	6.90762	-4.6832	-3.09824	-2.36127	-2.98276	6.21785
comp30489_c0	5.61636	-0.880291	-3.20222	-4.20222	-3.20222	5.87058
comp27805_c0	5.71455	-3.20729	-2.20729	-3.20729	-3.20729	6.11463
comp28324_c0	6.20176	-1.96147	-3.54643	-3.54643	-3.54643	6.39901
comp27955_c0	6.2032	-3.75897	-2.43704	-2.75897	-3.17401	5.92578
comp19856_c0	5.78484	-2.59886	-2.59886	-2.59886	-2.59886	4.61059
comp27321_c0	6.84324	-3.41297	-3.41297	-3.41297	-3.41297	6.80862
comp30181_c0	4.19014	0.650165	-2.59776	-3.59776	-2.0128	3.36802
comp26613_c0	5.59853	-5.29591	-2.48856	-1.38902	-1.83648	5.41145
comp23244_c0	5.47614	-3.4546	-2.4546	-1.86964	-3.4546	5.75729
comp14612_c0	3.2189	-3.93873	-0.201767	-0.979374	-1.27577	3.17674
comp29343_c0	4.60951	-2.25157	-2.25157	-1.92965	-2.25157	4.07486
comp25751_c0	4.83437	-3.84159	-3.84159	-2.03424	-0.754128	5.63718
comp25402_c0	6.29957	-2.84636	-2.84636	-2.84636	-3.84636	6.08586
comp23060_c0	6.40288	-3.6766	-3.6766	-2.6766	-2.6766	6.30354
comp25982_c0	6.09217	-3.18628	-3.18628	-2.18628	-3.18628	5.65293
comp23109_c0	6.1916	-3.76666	-2.00113	-3.1817	-2.84067	5.59856
comp28282_c0	5.81909	-3.0264	-3.0264	-3.0264	-3.0264	6.28649
comp28437_c0	7.02008	-3.92682	-3.34186	-3.34186	-3.34186	6.93232
comp21168_c0	5.33492	-3.42829	-2.84333	-2.42829	-1.84333	5.20833
comp28051_c1	4.78945	-1.26584	-2.26584	-2.8508	-2.8508	4.44382
comp30181_c1	4.77448	-1.27718	-2.27718	-2.86215	-2.86215	4.50418
comp26408_c1	4.54802	-3.19362	-1.90494	-2.07113	-1.90494	4.52662
comp25656_c0	7.82107	-4.11434	-3.37738	-4.11434	-3.37738	7.16236
comp26910_c0	6.30393	-2.93925	-2.93925	-2.93925	-2.93925	5.45307
comp29411_c0	4.19088	-1.01999	-1.67207	-2.55343	-2.71389	3.7685
comp25288_c0	4.85917	-2.45371	-1.45371	-2.45371	-2.45371	3.95568
comp29649_c2	4.61767	-3.1558	-2.01829	-2.01829	-1.67037	4.24508
comp26122_c1	4.81665	-1.977	-1.60503	-2.60503	-2.74254	4.11295
comp26574_c0	6.47414	-3.27741	-2.27741	-3.27741	-3.27741	5.63548
comp29016_c0	5.59424	-2.59559	-2.59559	-2.59559	-2.59559	4.78812
comp27055_c0	7.09427	-3.62447	-3.30255	-5.62447	-2.45455	7.91177
comp20714_c0	4.93358	-3.04656	-3.04656	-2.04656	-2.04656	5.25265
comp29958_c0	7.45073	-4.66886	-3.0839	-3.0839	-3.66886	7.0548
comp28048_c0	5.00286	-3.88588	-2.30092	-1.56395	-1.88588	4.63376
comp28596_c0	5.24984	-2.56394	-2.56394	-2.56394	-2.56394	5.00592
comp27119_c0	7.20845	-4.34134	-3.34134	-3.34134	-3.75637	7.57193
comp27402_c0	4.63654	-6.22222	-0.974292	-0.936818	-0.900292	4.39708
comp26523_c0	5.0492	-1.55813	-2.55813	-2.55813	-2.55813	4.18333
comp30145_c0	7.29381	-1.64826	-3.76373	-5.3487	-3.3487	6.81558
comp8583_c0	4.65363	-3.04334	-2.16887	-1.6283	-2.30637	4.49324
comp28853_c1	7.01168	-3.97202	-3.23506	-4.55699	-1.74963	6.50202
comp26408_c0	6.16478	-3.23183	-3.23183	-2.23183	-2.23183	4.76253
comp27321_c1	6.86799	-3.49395	-2.49395	-3.49395	-3.49395	6.10782
comp27874_c0	6.30641	-3.32112	-2.32112	-3.32112	-3.32112	5.97808
comp19617_c0	5.95087	-6.48767	-3.02823	-0.787225	-1.73278	6.08504
comp26267_c0	3.57683	-4.05979	-0.889865	-1.25243	-0.474827	3.10008
comp27199_c0	3.78571	-0.0887551	-2.25868	-2.67372	-2.45133	3.68676
comp23222_c1	7.53032	-4.21325	-2.89132	-3.21325	-4.21325	7.00076
comp30013_c1	4.85022	-3.552	-1.12107	-2.17912	-2.51771	4.51969
comp26122_c2	4.39973	-1.94679	-1.94679	-1.85932	-2.94679	4.29995
comp27910_c0	7.29792	-4.67182	-2.08686	-3.67182	-3.67182	6.80442
comp24528_c0	5.0637	-1.67552	-2.67552	-2.67552	-2.26048	4.22334
comp25486_c0	3.51439	-3.2445	-1.81154	-0.951718	-1.3185	3.81187
comp29324_c0	5.17585	-2.57933	-1.81749	-3.01543	-2.29553	4.53192
comp22685_c0	6.70389	-3.32125	-3.32125	-3.32125	-3.32125	6.58112
comp27850_c0	5.5618	-1.46334	-1.87838	-3.46334	-3.46334	4.70659
comp24522_c0	6.08593	-5.24087	-2.50391	-1.78144	-2.36641	5.8067
comp22664_c0	4.76553	-2.60079	-2.60079	-2.60079	-1.60079	4.63762
comp26154_c0	5.20362	-4.42026	-2.8353	-0.960833	-2.42026	5.43305
comp30150_c0	6.47308	-3.47236	-2.47236	-2.47236	-3.47236	5.41638
comp20922_c0	4.75753	-2.17321	-2.17321	-2.17321	-2.17321	3.93531
comp21318_c0	5.77118	-2.89131	-3.89131	-2.30635	-2.75381	6.07159
comp25943_c0	4.76717	-2.53463	-2.5036	-1.77279	-2.25083	4.29468
comp27693_c0	3.53314	-3.71241	-1.12745	-0.690047	-0.879525	2.8763
comp22124_c0	5.68334	-3.24739	-1.66243	-3.24739	-3.24739	5.72127
comp24919_c0	4.76348	-3.87315	-1.65075	-2.87315	-1.45811	5.09168
comp26944_c0	7.61029	-3.46084	-3.46084	-3.46084	-4.46084	7.23308
comp28560_c0	4.13866	-3.4785	-1.51914	-1.29087	-1.51914	3.66899
comp26012_c0	4.05682	-5.16718	-1.58222	-0.582222	-1.16718	4.44199
comp25049_c0	6.23659	-2.03643	-3.62139	-3.62139	-2.62139	5.66401
comp30544_c0	4.48	-2.17448	-1.41264	-2.45012	-2.79115	4.3484
comp27956_c0	5.94653	-3.92538	-1.34041	-2.92538	-3.92538	6.17002
comp19986_c0	7.21816	-4.4287	-3.2063	-3.2063	-3.69173	7.31488
comp23782_c0	3.53616	-2.65367	0.15369	-1.65367	-3.65367	4.27115
comp18342_c0	4.1988	-4.28098	-1.47362	-0.374089	-1.95905	3.88895
comp25883_c0	3.71044	-3.31904	-0.319041	-1.31904	-1.91694	3.16362
comp27168_c0	4.15256	-3.67399	-1.86663	-2.21456	-1.7671	5.36972
comp25319_c0	6.60511	-2.7634	-3.7634	-3.7634	-2.7634	6.44849

[truncated: 9 more sheets: K_subcluster_17_log2_medianCent, L_subcluster_7_log2_medianCente, M_subcluster_18_log2_medianCent, N_subcluster_4_log2_medianCente, O_subcluster_2_log2_medianCente, P_subcluster_9_log2_medianCente, Q_subcluster_3_log2_medianCente, R_subcluster_13_log2_medianCent, S_subcluster_11_log2_medianCent]
