# Supplementary material for: Characterizing the developmental transcriptome of the oriental fruit fly, Bactrocera dorsalis (Diptera: Tephritidae) through comparative genomic analysis with Drosophila melanogaster utilizing modENCODE datasets
Source: BMC Genomics. 2014 Oct 28;15(1):942. doi: 10.1186/1471-2164-15-942 (PMC4223851; doi:10.1186/1471-2164-15-942)
Supplement: Supplementary file 3 — Additional file 3: List of unigenes outside of confidence interval in regression analysis between expression levels of putative orthologs between B. dorsalis and D. melanogaster. (XLSX 222 KB) [file 12864_2014_6635_MOESM3_ESM.xlsx]

## Sheet: all_by_stage
D. mel	B dor	eggs	pupae	larva	male	female
FBgn0043903	comp17437_c0	out	out	out	out	out
FBgn0013718	comp17910_c0	out	out	out	out	out
FBgn0032363	comp19301_c0	out	out	out	out	out
FBgn0037433	comp20819_c0	out	out	out	out	out
FBgn0003527	comp21168_c0	out	out	out	out	out
FBgn0015010	comp21993_c0	out	out	out	out	out
FBgn0037584	comp22089_c0	out	out	out	out	out
FBgn0259822	comp23221_c0	out	out	out	out	out
FBgn0043471	comp23345_c0	out	out	out	out	out
FBgn0264489	comp23480_c0	out	out	out	out	out
FBgn0033726	comp23689_c0	out	out	out	out	out
FBgn0039678	comp24337_c0	out	out	out	out	out
FBgn0016047	comp25671_c0	out	out	out	out	out
FBgn0035558	comp25740_c0	out	out	out	out	out
FBgn0036352	comp26117_c0	out	out	out	out	out
FBgn0037612	comp26125_c0	out	out	out	out	out
FBgn0034558	comp26606_c0	out	out	out	out	out
FBgn0014465	comp26814_c1	out	out	out	out	out
FBgn0029928	comp26931_c0	out	out	out	out	out
FBgn0031741	comp26967_c0	out	out	out	out	out
FBgn0035266	comp27535_c0	out	out	out	out	out
FBgn0037548	comp27792_c0	out	out	out	out	out
FBgn0045980	comp27806_c0	out	out	out	out	out
FBgn0087041	comp27860_c0	out	out	out	out	out
FBgn0041588	comp28249_c0	out	out	out	out	out
FBgn0001233	comp28816_c2	out	out	out	out	out
FBgn0033027	comp28941_c0	out	out	out	out	out
FBgn0003415	comp7565_c0	out	out	out	out	out
FBgn0028697	comp8434_c0	out	out	out	out	out
FBgn0034168	comp8805_c0	out	out	out	out	out
FBgn0262526	comp22128_c0	out	out	out	out	in
FBgn0037025	comp24820_c0	out	out	out	out	in
FBgn0051224	comp25055_c0	out	out	out	out	in
FBgn0039703	comp25352_c0	out	out	out	out	in
FBgn0050343	comp26205_c0	out	out	out	out	in
FBgn0002431	comp28382_c0	out	out	out	out	in
FBgn0010497	comp8512_c0	out	out	out	out	in
FBgn0041195	comp17013_c0	out	out	out	in	out
FBgn0085213	comp17513_c0	out	out	out	in	in
FBgn0083971	comp18850_c0	out	out	out	in	in
FBgn0010825	comp19042_c0	out	out	out	in	in
FBgn0053126	comp20158_c0	out	out	out	in	in
FBgn0034871	comp21582_c0	out	out	out	in	in
FBgn0029821	comp22066_c0	out	out	out	in	in
FBgn0051910	comp23233_c0	out	out	out	in	out
FBgn0029647	comp23974_c0	out	out	out	in	in
FBgn0014464	comp23980_c0	out	out	out	in	out
FBgn0052054	comp23998_c0	out	out	out	in	in
FBgn0031111	comp24831_c0	out	out	out	in	out
FBgn0033820	comp24981_c0	out	out	out	in	in
FBgn0036110	comp25779_c0	out	out	out	in	in
FBgn0032057	comp25788_c0	out	out	out	in	out
FBgn0028939	comp26134_c0	out	out	out	in	in
FBgn0031250	comp26244_c0	out	out	out	in	in
FBgn0029990	comp26399_c0	out	out	out	in	in
FBgn0263143	comp27357_c0	out	out	out	in	in
FBgn0035007	comp27778_c0	out	out	out	in	out
FBgn0035776	comp28595_c0	out	out	out	in	out
FBgn0035144	comp28822_c0	out	out	out	in	in
FBgn0033880	comp28896_c0	out	out	out	in	in
FBgn0035073	comp7484_c0	out	out	out	in	in
FBgn0011278	comp8417_c0	out	out	out	in	out
FBgn0019650	comp11220_c0	out	out	in	in	in
FBgn0262867	comp15393_c0	out	out	in	out	in
FBgn0051619	comp16624_c0	out	out	in	out	in
FBgn0028991	comp17708_c0	out	out	in	out	in
FBgn0033958	comp17924_c0	out	out	in	in	in
FBgn0037521	comp19212_c0	out	out	in	in	in
FBgn0031016	comp20508_c0	out	out	in	out	in
FBgn0259246	comp20630_c0	out	out	in	in	in
FBgn0063498	comp20714_c0	out	out	in	out	in
FBgn0052085	comp20996_c0	out	out	in	out	in
FBgn0039071	comp21277_c0	out	out	in	out	out
FBgn0030105	comp21481_c0	out	out	in	out	out
FBgn0036226	comp21685_c0	out	out	in	in	out
FBgn0085447	comp22357_c0	out	out	in	out	in
FBgn0032374	comp22685_c0	out	out	in	out	out
FBgn0051954	comp22797_c0	out	out	in	out	out
FBgn0051221	comp23341_c0	out	out	in	in	in
FBgn0004575	comp23380_c0	out	out	in	in	in
FBgn0034545	comp24115_c0	out	out	in	in	in
FBgn0259101	comp24176_c0	out	out	in	in	in
FBgn0036831	comp24250_c0	out	out	in	in	in
FBgn0032058	comp24331_c0	out	out	in	in	out
FBgn0039682	comp24397_c0	out	out	in	in	in
FBgn0034197	comp24601_c0	out	out	in	out	out
FBgn0000017	comp24638_c0	out	out	in	out	in
FBgn0034723	comp25152_c0	out	out	in	in	in
FBgn0039419	comp25176_c0	out	out	in	in	in
FBgn0261928	comp25239_c0	out	out	in	in	in
FBgn0000658	comp25558_c0	out	out	in	in	in
FBgn0037677	comp26072_c0	out	out	in	out	out
FBgn0032694	comp26183_c0	out	out	in	out	in
FBgn0004396	comp26332_c0	out	out	in	out	in
FBgn0030332	comp26499_c0	out	out	in	out	in
FBgn0038839	comp26540_c0	out	out	in	out	in
FBgn0036373	comp26869_c0	out	out	in	in	in
FBgn0031517	comp26872_c0	out	out	in	in	in
FBgn0030613	comp27731_c0	out	out	in	in	in
FBgn0000808	comp27805_c0	out	out	in	in	in
FBgn0039257	comp27962_c0	out	out	in	out	in
FBgn0040871	comp28354_c1	out	out	in	out	out
FBgn0031466	comp28485_c0	out	out	in	in	out
FBgn0010415	comp28884_c0	out	out	in	in	in
FBgn0259162	comp29343_c0	out	out	in	out	out
FBgn0039167	comp29746_c0	out	out	in	in	in
FBgn0026577	comp30071_c1	out	out	in	in	in
FBgn0000097	comp31178_c0	out	out	in	in	in
FBgn0037754	comp32522_c0	out	out	in	in	in
FBgn0038798	comp32925_c0	out	out	in	out	out
FBgn0031955	comp45223_c0	out	out	in	in	out
FBgn0026384	comp46938_c0	out	out	in	in	in
FBgn0041247	comp52793_c0	out	out	in	out	out
FBgn0015269	comp7516_c0	out	out	in	out	in
FBgn0037406	comp8493_c0	out	out	in	out	out
FBgn0028963	comp9164_c0	out	out	in	in	out
FBgn0083960	comp12790_c0	out	in	in	in	out
FBgn0037849	comp13599_c0	out	in	in	in	in
FBgn0033140	comp14208_c0	out	in	in	in	out
FBgn0036677	comp14329_c0	out	in	in	in	in
FBgn0031108	comp14469_c0	out	in	in	out	out
FBgn0031716	comp14487_c0	out	in	in	in	in
FBgn0000061	comp14670_c0	out	in	in	in	in
FBgn0034314	comp14725_c0	out	in	in	in	in
FBgn0038498	comp14972_c0	out	in	in	in	in
FBgn0034624	comp15410_c0	out	in	in	in	in
FBgn0086558	comp15646_c0	out	in	in	in	out
FBgn0028743	comp17490_c0	out	in	in	in	in
FBgn0036230	comp17948_c0	out	in	out	in	out
FBgn0053998	comp18001_c0	out	in	out	out	out
FBgn0030721	comp18017_c0	out	in	in	in	out
FBgn0028879	comp18109_c0	out	in	in	in	in
FBgn0085407	comp18225_c0	out	in	in	in	in
FBgn0029894	comp18348_c0	out	in	in	in	in
FBgn0085327	comp18459_c0	out	in	in	in	out
FBgn0085382	comp18520_c0	out	in	in	in	in
FBgn0016034	comp18572_c0	out	in	in	in	in
FBgn0003733	comp18745_c0	out	in	in	in	out
FBgn0037448	comp18883_c0	out	in	in	in	in
FBgn0024232	comp19446_c0	out	in	in	in	in
FBgn0030174	comp19449_c0	out	in	in	in	in
FBgn0085477	comp19484_c1	out	in	out	in	in
FBgn0039283	comp19675_c0	out	in	in	in	in
FBgn0008636	comp19987_c1	out	in	in	in	out
FBgn0036179	comp20064_c1	out	in	in	in	in
FBgn0054027	comp20119_c0	out	in	in	in	out
FBgn0016970	comp20182_c0	out	in	in	in	in
FBgn0036882	comp20266_c0	out	in	in	out	in
FBgn0031139	comp20307_c0	out	in	in	in	out
FBgn0039681	comp20532_c0	out	in	in	in	in
FBgn0052786	comp20608_c0	out	in	out	in	in
FBgn0001320	comp20615_c0	out	in	in	in	in
FBgn0002533	comp20725_c0	out	in	out	in	in
FBgn0039064	comp20763_c0	out	in	in	in	in
FBgn0039298	comp20915_c0	out	in	out	out	in
FBgn0038626	comp20941_c0	out	in	in	in	out
FBgn0035299	comp21228_c0	out	in	in	in	out
FBgn0036799	comp21338_c0	out	in	in	in	in
FBgn0263257	comp21354_c0	out	in	in	in	in
FBgn0038423	comp21491_c0	out	in	in	in	out
FBgn0032648	comp21826_c0	out	in	in	in	out
FBgn0243486	comp21867_c0	out	in	in	out	in
FBgn0052703	comp21875_c0	out	in	in	in	out
FBgn0034474	comp21938_c0	out	in	out	in	out
FBgn0000303	comp21952_c0	out	in	in	in	in
FBgn0023531	comp22123_c0	out	in	in	in	in
FBgn0003118	comp22313_c0	out	in	in	in	in
FBgn0034443	comp22338_c0	out	in	out	in	in
FBgn0262005	comp22422_c0	out	in	in	in	out
FBgn0000359	comp22428_c0	out	in	out	out	out
FBgn0040629	comp22535_c0	out	in	out	in	out
FBgn0031725	comp22570_c0	out	in	in	in	in
FBgn0028862	comp22588_c0	out	in	in	in	in
FBgn0030058	comp22624_c0	out	in	in	in	out
FBgn0032368	comp22642_c0	out	in	in	in	out
FBgn0259108	comp22705_c0	out	in	in	in	in
FBgn0053258	comp22767_c0	out	in	out	out	out
FBgn0037654	comp22881_c0	out	in	in	in	out
FBgn0038685	comp22948_c0	out	in	in	out	out
FBgn0034663	comp22966_c0	out	in	out	out	out
FBgn0264272	comp23010_c0	out	in	in	in	in
FBgn0036772	comp23035_c0	out	in	in	in	in
FBgn0031109	comp23049_c0	out	in	in	in	in
FBgn0037419	comp23063_c0	out	in	in	in	out
FBgn0261649	comp23075_c0	out	in	in	in	in
FBgn0036617	comp23076_c0	out	in	in	in	in
FBgn0265623	comp23093_c0	out	in	in	in	in
FBgn0038658	comp23096_c0	out	in	out	in	in
FBgn0031434	comp23109_c0	out	in	in	in	out
FBgn0036380	comp23141_c0	out	in	in	out	out
FBgn0261630	comp23159_c0	out	in	out	out	out
FBgn0038819	comp23197_c0	out	in	out	in	in
FBgn0038052	comp23205_c0	out	in	out	in	out
FBgn0001225	comp23214_c0	out	in	in	in	in
FBgn0035839	comp23267_c0	out	in	in	in	in
FBgn0031808	comp23286_c0	out	in	in	in	in
FBgn0023496	comp23292_c0	out	in	in	in	out
FBgn0038416	comp23409_c0	out	in	in	in	in
FBgn0262029	comp23437_c0	out	in	in	in	in
FBgn0034408	comp23466_c0	out	in	in	in	in
FBgn0052121	comp23500_c0	out	in	in	in	in
FBgn0038957	comp23534_c0	out	in	in	in	out
FBgn0050025	comp23618_c0	out	in	out	in	in
FBgn0010385	comp23627_c0	out	in	in	in	in
FBgn0051463	comp23638_c0	out	in	in	in	in
FBgn0038309	comp23745_c0	out	in	in	in	in
FBgn0032001	comp23792_c0	out	in	out	in	in
FBgn0069969	comp23865_c0	out	in	in	in	in
FBgn0035265	comp23981_c0	out	in	in	in	in
FBgn0037985	comp24001_c0	out	in	out	in	out
FBgn0031626	comp24042_c0	out	in	in	in	out
FBgn0260657	comp24061_c0	out	in	in	in	in
FBgn0030509	comp24118_c0	out	in	out	in	in
FBgn0036984	comp24177_c0	out	in	in	in	in
FBgn0063649	comp24186_c1	out	in	in	in	in
FBgn0036690	comp24213_c0	out	in	in	in	out
FBgn0015721	comp24232_c0	out	in	in	in	in
FBgn0037460	comp24246_c0	out	in	in	in	out
FBgn0036044	comp24278_c0	out	in	in	out	out
FBgn0051323	comp24292_c1	out	in	in	in	in
FBgn0031412	comp24350_c0	out	in	in	in	in
FBgn0034720	comp24361_c0	out	in	in	in	in
FBgn0034352	comp24413_c0	out	in	in	in	out
FBgn0000358	comp24503_c0	out	in	out	out	out
FBgn0002838	comp24510_c0	out	in	in	in	out
FBgn0030449	comp24511_c0	out	in	in	in	out
FBgn0263416	comp24580_c0	out	in	in	in	in
FBgn0085228	comp24644_c0	out	in	out	out	out
FBgn0032943	comp24684_c0	out	in	in	in	in
FBgn0032878	comp24686_c0	out	in	in	out	out
FBgn0037385	comp24690_c0	out	in	in	in	out
FBgn0265767	comp24730_c0	out	in	out	in	in
FBgn0085426	comp24770_c0	out	in	in	in	in
FBgn0035799	comp24812_c0	out	in	in	in	out
FBgn0040743	comp24827_c0	out	in	in	in	in
FBgn0010240	comp24841_c0	out	in	in	in	in
FBgn0052023	comp24847_c0	out	in	out	in	in
FBgn0003401	comp24853_c0	out	in	in	in	in
FBgn0038001	comp24865_c0	out	in	in	out	in
FBgn0033951	comp24872_c0	out	in	out	out	in
FBgn0010317	comp24919_c0	out	in	in	in	out
FBgn0033498	comp24928_c0	out	in	in	in	out
FBgn0030511	comp24984_c0	out	in	out	in	in
FBgn0032895	comp25000_c0	out	in	in	in	in
FBgn0034826	comp25028_c0	out	in	in	in	out
FBgn0033874	comp25031_c0	out	in	in	in	out
FBgn0030432	comp25036_c0	out	in	in	in	in
FBgn0038439	comp25050_c0	out	in	in	out	out
FBgn0034062	comp25052_c0	out	in	in	in	in
FBgn0038490	comp25053_c0	out	in	in	in	in
FBgn0033542	comp25054_c0	out	in	out	in	out
FBgn0016650	comp25171_c0	out	in	in	in	in
FBgn0031554	comp25174_c0	out	in	in	in	in
FBgn0030004	comp25184_c0	out	in	out	in	in
FBgn0036498	comp25207_c0	out	in	out	in	out
FBgn0035742	comp25224_c1	out	in	in	out	out
FBgn0037956	comp25263_c0	out	in	in	in	in
FBgn0052225	comp25281_c0	out	in	in	in	in
FBgn0037418	comp25313_c0	out	in	out	out	in
FBgn0052238	comp25398_c0	out	in	in	in	out
FBgn0031675	comp25438_c0	out	in	out	in	in
FBgn0039395	comp25460_c0	out	in	in	in	out
FBgn0051410	comp25468_c0	out	in	out	out	in
FBgn0053557	comp25469_c0	out	in	out	in	out
FBgn0038156	comp25477_c0	out	in	in	in	in
FBgn0025644	comp25651_c0	out	in	in	in	out
FBgn0000504	comp25690_c0	out	in	in	in	in
FBgn0042179	comp25701_c0	out	in	in	in	in
FBgn0039471	comp25815_c0	out	in	in	in	in
FBgn0036742	comp25826_c0	out	in	in	in	in
FBgn0000153	comp25837_c0	out	in	out	in	in
FBgn0051876	comp25856_c0	out	in	out	out	out
FBgn0262593	comp25892_c0	out	in	in	in	in
FBgn0038279	comp25943_c0	out	in	in	in	in
FBgn0034406	comp25956_c0	out	in	in	in	in
FBgn0031208	comp25959_c0	out	in	in	in	out
FBgn0034660	comp25980_c0	out	in	out	in	in
FBgn0002945	comp25993_c0	out	in	in	in	in
FBgn0036931	comp26001_c0	out	in	out	in	out
FBgn0038975	comp26050_c0	out	in	in	in	in
FBgn0036159	comp26086_c0	out	in	in	in	out
FBgn0033876	comp26112_c0	out	in	in	in	in
FBgn0041723	comp26115_c1	out	in	in	in	in
FBgn0034924	comp26122_c1	out	in	out	in	in
FBgn0031476	comp26133_c0	out	in	out	in	out
FBgn0004569	comp26156_c0	out	in	out	in	in
FBgn0000360	comp26208_c0	out	in	out	out	out
FBgn0052271	comp26286_c0	out	in	out	in	in
FBgn0038946	comp26305_c0	out	in	in	in	out
FBgn0029667	comp26358_c0	out	in	in	in	out
FBgn0038028	comp26388_c1	out	in	in	in	in
FBgn0030001	comp26441_c0	out	in	in	in	out
FBgn0052396	comp26530_c0	out	in	in	in	out
FBgn0037483	comp26543_c0	out	in	in	in	out
FBgn0029932	comp26593_c0	out	in	out	in	in
FBgn0031609	comp26613_c0	out	in	in	in	in
FBgn0038213	comp26628_c0	out	in	in	in	out
FBgn0035134	comp26644_c0	out	in	in	in	out
FBgn0039647	comp26699_c0	out	in	in	in	in
FBgn0035505	comp26739_c0	out	in	in	in	in
FBgn0003450	comp26740_c0	out	in	in	out	in
FBgn0051465	comp26743_c0	out	in	out	in	in
FBgn0033234	comp26771_c0	out	in	in	in	in
FBgn0003388	comp26792_c0	out	in	in	in	in
FBgn0036594	comp26826_c1	out	in	out	in	in
FBgn0011294	comp26856_c0	out	in	in	in	in
FBgn0038967	comp26963_c0	out	in	in	in	out
FBgn0052333	comp27053_c1	out	in	in	in	in
FBgn0261987	comp27119_c0	out	in	out	out	out
FBgn0026430	comp27157_c0	out	in	in	in	in
FBgn0030989	comp27168_c0	out	in	in	out	in
FBgn0025693	comp27208_c2	out	in	in	in	in
FBgn0033819	comp27278_c0	out	in	in	in	out
FBgn0038124	comp27294_c1	out	in	in	in	out
FBgn0031305	comp27387_c0	out	in	in	out	out
FBgn0020908	comp27491_c0	out	in	out	in	out
FBgn0035768	comp27624_c0	out	in	out	in	out
FBgn0038366	comp27664_c0	out	in	in	in	in
FBgn0015903	comp27676_c2	out	in	in	in	in
FBgn0035273	comp27715_c0	out	in	in	in	out
FBgn0260004	comp27744_c0	out	in	in	in	in
FBgn0033359	comp27750_c3	out	in	in	in	out
FBgn0036125	comp27836_c0	out	in	in	out	out
FBgn0040371	comp27845_c0	out	in	in	in	out
FBgn0031327	comp27852_c0	out	in	in	in	in
FBgn0032147	comp27988_c0	out	in	in	in	in
FBgn0036698	comp28030_c0	out	in	in	in	in
FBgn0037626	comp28040_c0	out	in	in	in	out
FBgn0025835	comp28103_c0	out	in	out	in	in
FBgn0027506	comp28248_c0	out	in	in	in	in
FBgn0027843	comp28283_c0	out	in	out	out	in
FBgn0022355	comp28301_c0	out	in	in	in	in
FBgn0026268	comp28328_c1	out	in	out	in	in
FBgn0030359	comp28421_c0	out	in	in	in	out
FBgn0033292	comp28426_c0	out	in	in	in	in
FBgn0033464	comp28427_c0	out	in	in	in	in
FBgn0000615	comp28493_c2	out	in	in	in	in
FBgn0034435	comp28526_c0	out	in	out	in	out
FBgn0042098	comp28535_c0	out	in	out	in	in
FBgn0034882	comp28555_c1	out	in	in	in	out
FBgn0040069	comp28568_c0	out	in	in	in	out
FBgn0004045	comp28593_c1	out	in	out	in	in
FBgn0005638	comp28611_c0	out	in	in	out	in
FBgn0001085	comp28787_c0	out	in	in	in	in
FBgn0000075	comp28931_c1	out	in	in	out	in
FBgn0028421	comp28989_c0	out	in	in	in	in
FBgn0024943	comp29018_c0	out	in	in	in	out
FBgn0038762	comp29059_c0	out	in	out	in	out
FBgn0030798	comp29071_c0	out	in	in	in	in
FBgn0033365	comp29143_c0	out	in	in	out	out
FBgn0041604	comp29153_c0	out	in	in	in	in
FBgn0020294	comp29202_c0	out	in	in	in	in
FBgn0261529	comp29213_c0	out	in	in	in	out
FBgn0040397	comp29230_c0	out	in	in	in	in
FBgn0036768	comp29231_c0	out	in	in	out	out
FBgn0033809	comp29283_c0	out	in	in	in	in
FBgn0050052	comp29311_c0	out	in	in	in	in
FBgn0011592	comp29371_c0	out	in	in	in	in
FBgn0037181	comp29393_c0	out	in	in	out	out
FBgn0037525	comp29431_c0	out	in	in	in	in
FBgn0030101	comp29459_c0	out	in	in	in	in
FBgn0038163	comp29469_c0	out	in	in	in	out
FBgn0032945	comp29478_c0	out	in	in	in	in
FBgn0034745	comp29490_c0	out	in	in	in	out
FBgn0053286	comp29521_c0	out	in	out	in	out
FBgn0038714	comp29550_c0	out	in	in	in	in
FBgn0000024	comp29560_c0	out	in	in	in	in
FBgn0039553	comp29604_c1	out	in	in	in	out
FBgn0033597	comp29643_c0	out	in	out	in	in
FBgn0052088	comp29649_c2	out	in	in	out	out
FBgn0036170	comp29657_c2	out	in	in	in	out
FBgn0031689	comp29704_c0	out	in	out	in	in
FBgn0061197	comp29753_c0	out	in	out	in	out
FBgn0031785	comp29774_c0	out	in	in	in	out
FBgn0035508	comp29781_c0	out	in	in	out	out
FBgn0031952	comp29788_c0	out	in	in	in	in
FBgn0026239	comp29795_c0	out	in	in	in	in
FBgn0034957	comp29847_c0	out	in	in	in	out
FBgn0002577	comp29850_c0	out	in	in	out	in
FBgn0261016	comp29854_c1	out	in	in	in	out
FBgn0040038	comp29866_c0	out	in	in	in	out
FBgn0035439	comp29868_c0	out	in	in	in	in
FBgn0036463	comp29897_c4	out	in	in	in	in
FBgn0003429	comp29928_c0	out	in	in	in	in
FBgn0034835	comp29931_c0	out	in	in	in	out
FBgn0038100	comp29981_c0	out	in	in	in	in
FBgn0085462	comp30001_c1	out	in	in	in	out
FBgn0259163	comp30012_c0	out	in	in	in	in
FBgn0036206	comp30074_c0	out	in	out	in	out
FBgn0000114	comp30149_c0	out	in	in	in	in
FBgn0051559	comp30188_c0	out	in	in	in	out
FBgn0265011	comp30209_c0	out	in	in	out	out
FBgn0032629	comp30299_c1	out	in	in	in	in
FBgn0036587	comp30339_c0	out	in	in	in	in
FBgn0023090	comp30340_c0	out	in	in	in	out
FBgn0012034	comp30400_c1	out	in	in	in	in
FBgn0030780	comp30415_c0	out	in	in	in	out
FBgn0004516	comp30417_c1	out	in	in	in	in
FBgn0040271	comp30421_c0	out	in	in	in	in
FBgn0259233	comp30450_c0	out	in	in	in	in
FBgn0024734	comp30465_c0	out	in	in	in	in
FBgn0027654	comp30481_c1	out	in	out	out	out
FBgn0087007	comp30527_c0	out	in	in	in	in
FBgn0001253	comp30536_c1	out	in	in	out	out
FBgn0001235	comp30544_c1	out	in	in	in	in
FBgn0003016	comp30558_c3	out	in	in	in	in
FBgn0039709	comp30571_c0	out	in	in	in	in
FBgn0038142	comp30864_c0	out	in	out	in	in
FBgn0036935	comp31101_c0	out	in	in	in	in
FBgn0000492	comp31221_c0	out	in	in	in	in
FBgn0035468	comp33393_c0	out	in	in	out	out
FBgn0038247	comp34558_c0	out	in	in	in	in
FBgn0028408	comp35169_c0	out	in	in	in	out
FBgn0050120	comp36404_c0	out	in	in	out	in
FBgn0028996	comp37509_c0	out	in	in	in	in
FBgn0003386	comp39876_c0	out	in	in	in	in
FBgn0051109	comp40832_c0	out	in	in	in	in
FBgn0039195	comp41702_c0	out	in	in	out	in
FBgn0000633	comp45325_c0	out	in	in	in	in
FBgn0035699	comp45690_c0	out	in	in	in	in
FBgn0035504	comp59469_c0	out	in	out	out	in
FBgn0004607	comp7279_c0	out	in	in	in	in
FBgn0036264	comp7512_c0	out	in	out	in	in
FBgn0010194	comp8118_c0	out	in	out	in	in
FBgn0085311	comp8483_c0	out	in	in	out	out
FBgn0032907	comp8603_c0	out	in	in	in	in
FBgn0032771	comp8705_c0	out	in	out	in	out
FBgn0030707	comp9610_c0	out	in	in	in	out
FBgn0030326	comp11524_c0	in	out	out	in	in
FBgn0031858	comp12363_c0	in	out	in	out	in
FBgn0261090	comp12893_c0	in	out	in	out	in
FBgn0046879	comp14173_c0	in	out	in	out	in
FBgn0085350	comp14175_c0	in	out	in	out	in
FBgn0031417	comp14334_c0	in	out	in	out	out
FBgn0032345	comp14406_c0	in	out	in	out	in
FBgn0032359	comp14502_c0	in	out	in	in	in
FBgn0034097	comp14663_c0	in	out	in	out	in
FBgn0034105	comp14690_c0	in	out	in	out	in
FBgn0028919	comp14752_c0	in	out	in	out	in
FBgn0043575	comp14807_c0	in	out	out	out	out
FBgn0036437	comp14861_c0	in	out	out	in	out
FBgn0034769	comp15196_c0	in	out	in	in	in
FBgn0028880	comp15349_c0	in	out	in	out	in
FBgn0037176	comp15406_c0	in	out	in	out	out
FBgn0039192	comp16193_c1	in	out	in	in	in
FBgn0033135	comp16786_c0	in	out	in	in	out
FBgn0004198	comp17024_c0	in	out	in	in	in
FBgn0032271	comp17289_c0	in	out	in	in	out
FBgn0039177	comp17868_c0	in	out	in	out	in
FBgn0031644	comp17913_c0	in	out	in	out	in
FBgn0051644	comp18051_c0	in	out	in	out	in
FBgn0260393	comp18232_c0	in	out	in	in	in
FBgn0029659	comp18239_c0	in	out	in	out	in
FBgn0031971	comp18251_c0	in	out	in	in	in
FBgn0039104	comp18310_c0	in	out	out	out	in
FBgn0051204	comp18421_c0	in	out	in	out	in
FBgn0035084	comp18577_c0	in	out	out	in	out
FBgn0051460	comp18647_c0	in	out	out	out	in
FBgn0052850	comp18649_c0	in	out	in	in	in
FBgn0037723	comp18654_c0	in	out	in	in	in
FBgn0050044	comp18666_c0	in	out	in	in	in
FBgn0036953	comp18798_c0	in	out	in	in	in
FBgn0037717	comp18868_c0	in	out	in	in	in
FBgn0039194	comp18928_c0	in	out	in	in	in
FBgn0035106	comp19252_c0	in	out	in	in	in
FBgn0085390	comp19581_c0	in	out	in	out	in
FBgn0015558	comp19664_c0	in	out	out	in	out
FBgn0038646	comp19694_c0	in	out	in	out	out
FBgn0038131	comp19713_c0	in	out	in	in	in
FBgn0051803	comp19748_c0	in	out	in	out	in
FBgn0032609	comp19763_c0	in	out	in	out	in
FBgn0010113	comp19800_c1	in	out	out	in	in
FBgn0015399	comp19823_c0	in	out	in	in	in
FBgn0032588	comp19843_c0	in	out	in	out	in
FBgn0038481	comp19920_c0	in	out	in	in	in
FBgn0038285	comp20075_c0	in	out	in	in	in
FBgn0259713	comp20124_c0	in	out	out	in	out
FBgn0031747	comp20217_c0	in	out	out	in	in
FBgn0029878	comp20319_c0	in	out	in	in	in
FBgn0050045	comp20460_c0	in	out	in	in	in
FBgn0039198	comp20466_c0	in	out	in	in	out
FBgn0031735	comp20504_c0	in	out	in	in	in
FBgn0036949	comp20557_c0	in	out	in	in	out
FBgn0030928	comp20619_c0	in	out	in	in	in
FBgn0037445	comp20629_c0	in	out	in	in	in
FBgn0259192	comp20638_c0	in	out	in	out	out
FBgn0264386	comp20656_c0	in	out	in	in	in
FBgn0038095	comp20781_c0	in	out	in	in	in
FBgn0054012	comp20896_c0	in	out	in	out	in
FBgn0261931	comp20946_c0	in	out	in	out	out
FBgn0033806	comp20981_c0	in	out	in	in	in
FBgn0085319	comp21036_c0	in	out	in	out	out
FBgn0036056	comp21040_c0	in	out	in	out	in
FBgn0053306	comp21063_c0	in	out	in	in	in
FBgn0036093	comp21067_c0	in	out	in	out	in
FBgn0000119	comp21094_c0	in	out	out	out	out
FBgn0050429	comp21116_c0	in	out	in	out	in
FBgn0036887	comp21126_c0	in	out	out	out	in
FBgn0037251	comp21132_c0	in	out	out	out	out
FBgn0085404	comp21245_c0	in	out	in	in	in
FBgn0028903	comp21287_c0	in	out	in	out	in
FBgn0040950	comp21322_c0	in	out	in	out	out
FBgn0250825	comp21394_c0	in	out	in	out	in
FBgn0031775	comp21399_c0	in	out	in	in	in
FBgn0039028	comp21440_c1	in	out	in	in	in
FBgn0028532	comp21501_c0	in	out	in	in	in
FBgn0013301	comp21517_c0	in	out	in	out	in
FBgn0037162	comp21558_c0	in	out	out	out	out
FBgn0034133	comp21564_c0	in	out	in	out	in
FBgn0039648	comp21572_c0	in	out	in	in	in
FBgn0033931	comp21700_c0	in	out	in	out	out
FBgn0051832	comp21755_c0	in	out	in	in	in
FBgn0011280	comp21787_c0	in	out	in	out	out
FBgn0037616	comp21792_c0	in	out	in	out	in
FBgn0039106	comp21810_c0	in	out	in	out	out
FBgn0039197	comp21893_c0	in	out	in	out	in
FBgn0037514	comp21903_c0	in	out	in	out	in
FBgn0033867	comp21934_c0	in	out	in	in	in
FBgn0264490	comp21981_c0	in	out	in	in	in
FBgn0031930	comp22002_c0	in	out	out	in	in
FBgn0052846	comp22026_c0	in	out	in	in	in
FBgn0086358	comp22163_c0	in	out	in	in	in
FBgn0039398	comp22218_c0	in	out	in	out	in
FBgn0038133	comp22287_c0	in	out	in	in	in
FBgn0039344	comp22303_c0	in	out	in	in	in
FBgn0052801	comp22314_c0	in	out	out	out	out
FBgn0052181	comp22475_c0	in	out	in	out	in
FBgn0052185	comp22621_c0	in	out	in	in	out
FBgn0040361	comp22623_c1	in	out	in	in	in
FBgn0015396	comp22791_c0	in	out	in	in	out
FBgn0063493	comp22808_c1	in	out	out	in	in
FBgn0031720	comp22815_c0	in	out	in	out	in
FBgn0038355	comp22839_c0	in	out	in	out	in
FBgn0058196	comp22889_c0	in	out	out	out	out
FBgn0039184	comp22898_c0	in	out	in	out	out
FBgn0038359	comp22942_c0	in	out	in	out	in
FBgn0052945	comp22946_c0	in	out	in	out	in
FBgn0040958	comp22962_c0	in	out	out	out	out
FBgn0035817	comp23014_c0	in	out	in	in	in
FBgn0012042	comp23040_c0	in	out	out	out	out
FBgn0037023	comp23045_c0	in	out	in	out	in
FBgn0030270	comp23080_c0	in	out	in	in	out
FBgn0051163	comp23161_c0	in	out	in	in	in
FBgn0052656	comp23190_c0	in	out	in	in	in
FBgn0262566	comp23196_c0	in	out	in	out	in
FBgn0038783	comp23200_c0	in	out	in	out	out
FBgn0003310	comp23397_c0	in	out	in	in	in
FBgn0038485	comp23441_c0	in	out	in	in	in
FBgn0011300	comp23478_c0	in	out	in	in	in
FBgn0031467	comp23551_c0	in	out	in	in	in
FBgn0003896	comp23555_c0	in	out	in	in	in
FBgn0261990	comp23562_c0	in	out	in	in	in
FBgn0033729	comp23568_c0	in	out	in	out	out
FBgn0038956	comp23604_c0	in	out	out	out	in
FBgn0261698	comp23615_c0	in	out	in	out	in
FBgn0021800	comp23631_c0	in	out	in	in	in
FBgn0034407	comp23680_c0	in	out	out	out	out
FBgn0261989	comp23717_c0	in	out	in	in	in
FBgn0026872	comp23741_c0	in	out	in	in	in
FBgn0051371	comp23765_c0	in	out	in	in	in
FBgn0037123	comp23815_c0	in	out	in	in	in
FBgn0038395	comp23848_c0	in	out	in	out	out
FBgn0034684	comp23922_c0	in	out	in	out	in
FBgn0031490	comp23945_c0	in	out	in	in	in
FBgn0035218	comp23972_c0	in	out	in	out	in
FBgn0036618	comp24005_c0	in	out	in	in	in
FBgn0033168	comp24011_c0	in	out	in	out	in
FBgn0050375	comp24036_c0	in	out	in	in	in
FBgn0039804	comp24066_c0	in	out	in	in	in
FBgn0027586	comp24078_c0	in	out	in	in	in
FBgn0264488	comp24084_c0	in	out	in	out	out
FBgn0033888	comp24109_c0	in	out	in	out	in
FBgn0033873	comp24179_c0	in	out	in	out	out
FBgn0264750	comp24218_c0	in	out	in	in	in
FBgn0085353	comp24262_c0	in	out	in	out	out
FBgn0050350	comp24296_c0	in	out	in	out	in
FBgn0038630	comp24298_c0	in	out	in	out	in
FBgn0030826	comp24314_c0	in	out	in	in	in
FBgn0029801	comp24387_c0	in	out	in	in	in
FBgn0039511	comp24427_c0	in	out	out	out	in
FBgn0035343	comp24468_c0	in	out	in	out	in
FBgn0030162	comp24470_c0	in	out	in	in	out
FBgn0030323	comp24528_c0	in	out	out	out	out
FBgn0033817	comp24549_c0	in	out	in	in	in
FBgn0033602	comp24552_c0	in	out	in	in	in
FBgn0030774	comp24620_c0	in	out	in	in	in
FBgn0029770	comp24657_c0	in	out	out	in	in
FBgn0033063	comp24717_c1	in	out	in	out	in
FBgn0051076	comp24737_c0	in	out	out	in	in
FBgn0031343	comp24842_c0	in	out	in	out	in
FBgn0033706	comp24866_c0	in	out	in	out	in
FBgn0035316	comp24931_c0	in	out	in	out	in
FBgn0039543	comp24936_c0	in	out	in	in	in
FBgn0037122	comp24948_c0	in	out	in	in	in
FBgn0040074	comp24966_c0	in	out	in	out	out
FBgn0035160	comp24968_c0	in	out	in	in	in
FBgn0085454	comp24990_c0	in	out	in	out	in
FBgn0035982	comp25044_c0	in	out	in	out	out
FBgn0031494	comp25075_c0	in	out	in	out	in
FBgn0001208	comp25077_c0	in	out	in	in	in
FBgn0010300	comp25093_c0	in	out	in	in	out
FBgn0032900	comp25154_c0	in	out	in	out	in
FBgn0085253	comp25164_c0	in	out	out	out	out
FBgn0038032	comp25195_c0	in	out	in	in	out
FBgn0029895	comp25201_c0	in	out	in	in	in
FBgn0260480	comp25218_c0	in	out	in	out	in
FBgn0033680	comp25284_c0	in	out	in	out	in
FBgn0038000	comp25302_c0	in	out	in	out	in
FBgn0031407	comp25351_c0	in	out	in	out	in
FBgn0036879	comp25396_c0	in	out	in	in	in
FBgn0037130	comp25414_c0	in	out	in	out	in
FBgn0010053	comp25416_c0	in	out	in	in	in
FBgn0000092	comp25509_c0	in	out	in	out	in
FBgn0033629	comp25524_c0	in	out	in	in	in
FBgn0034382	comp25529_c0	in	out	in	in	out
FBgn0030913	comp25557_c0	in	out	in	out	in
FBgn0051010	comp25572_c0	in	out	in	out	in
FBgn0052772	comp25579_c1	in	out	in	in	in
FBgn0036962	comp25583_c0	in	out	in	out	in
FBgn0053127	comp25682_c0	in	out	in	in	in
FBgn0038099	comp25751_c0	in	out	out	out	out
FBgn0051015	comp25795_c0	in	out	in	out	in
FBgn0050356	comp25801_c0	in	out	in	out	in
FBgn0051106	comp25807_c0	in	out	out	in	in
FBgn0033723	comp25817_c0	in	out	in	out	in
FBgn0038565	comp25834_c0	in	out	in	out	in
FBgn0033830	comp25861_c0	in	out	out	in	in
FBgn0033115	comp25875_c0	in	out	in	in	in
FBgn0039454	comp25878_c0	in	out	in	out	out
FBgn0053307	comp25887_c0	in	out	in	in	in
FBgn0036704	comp25913_c0	in	out	in	out	in
FBgn0051014	comp25921_c0	in	out	in	out	in
FBgn0039809	comp25932_c0	in	out	in	out	in
FBgn0001276	comp25974_c0	in	out	in	out	in
FBgn0005654	comp25977_c0	in	out	in	out	in
FBgn0038114	comp25996_c0	in	out	in	in	in
FBgn0035424	comp26026_c0	in	out	in	out	in
FBgn0031619	comp26039_c0	in	out	out	in	in
FBgn0053965	comp26068_c0	in	out	in	in	in
FBgn0027788	comp26076_c0	in	out	out	out	out
FBgn0003865	comp26093_c0	in	out	out	out	out
FBgn0032935	comp26139_c0	in	out	out	in	in
FBgn0032494	comp26144_c0	in	out	in	out	out
FBgn0000351	comp26154_c0	in	out	in	in	out
FBgn0036451	comp26185_c0	in	out	in	out	out
FBgn0053003	comp26195_c0	in	out	in	out	out
FBgn0033344	comp26213_c0	in	out	in	out	in
FBgn0259982	comp26219_c0	in	out	in	out	in
FBgn0032614	comp26231_c0	in	out	in	in	in
FBgn0030581	comp26243_c0	in	out	in	in	in
FBgn0004427	comp26251_c0	in	out	out	out	out
FBgn0031235	comp26262_c0	in	out	in	out	in
FBgn0040780	comp26313_c0	in	out	out	out	out
FBgn0052557	comp26351_c0	in	out	in	out	in
FBgn0036321	comp26405_c0	in	out	in	out	in
FBgn0040342	comp26423_c0	in	out	out	in	in
FBgn0052650	comp26453_c0	in	out	in	out	in
FBgn0014466	comp26512_c0	in	out	out	out	out
FBgn0037115	comp26605_c0	in	out	in	out	in
FBgn0085455	comp26609_c1	in	out	in	in	in
FBgn0011823	comp26669_c0	in	out	out	out	out
FBgn0054045	comp26757_c2	in	out	in	in	in
FBgn0043791	comp26769_c0	in	out	in	out	out
FBgn0028841	comp26796_c0	in	out	in	in	in
FBgn0030576	comp26805_c0	in	out	in	in	in
FBgn0033921	comp26809_c0	in	out	out	in	in
FBgn0039444	comp26824_c0	in	out	in	out	in
FBgn0037238	comp26838_c0	in	out	in	in	in
FBgn0039475	comp26849_c0	in	out	in	in	in
FBgn0034509	comp26850_c0	in	out	in	in	in
FBgn0035736	comp26942_c0	in	out	in	out	out
FBgn0034099	comp26986_c1	in	out	in	out	in
FBgn0034295	comp26988_c0	in	out	in	in	in
FBgn0037035	comp27010_c0	in	out	in	out	in
FBgn0038492	comp27017_c0	in	out	out	in	in
FBgn0050271	comp27074_c1	in	out	in	out	in
FBgn0031681	comp27100_c0	in	out	in	in	in
FBgn0031861	comp27123_c0	in	out	in	out	in
FBgn0036619	comp27129_c0	in	out	in	out	in
FBgn0260499	comp27181_c0	in	out	in	out	in
FBgn0051798	comp27205_c0	in	out	in	out	in
FBgn0031006	comp27215_c0	in	out	in	out	out
FBgn0032136	comp27238_c0	in	out	out	out	out
FBgn0038126	comp27437_c0	in	out	in	in	in
FBgn0085246	comp27438_c1	in	out	in	in	in
FBgn0035290	comp27474_c0	in	out	in	in	in
FBgn0043799	comp27544_c0	in	out	out	in	out
FBgn0028871	comp27610_c0	in	out	out	out	out
FBgn0024230	comp27613_c0	in	out	in	in	in
FBgn0000413	comp27621_c0	in	out	out	out	in
FBgn0031784	comp27665_c0	in	out	in	out	in
FBgn0031732	comp27692_c0	in	out	in	in	in
FBgn0032684	comp27709_c0	in	out	in	in	in
FBgn0035625	comp27710_c0	in	out	in	out	in
FBgn0033834	comp27725_c0	in	out	in	out	in
FBgn0030828	comp27757_c0	in	out	in	out	in
FBgn0083974	comp27764_c1	in	out	out	out	out
FBgn0030362	comp27846_c0	in	out	in	in	in
FBgn0038706	comp27868_c0	in	out	in	out	in
FBgn0263077	comp27883_c1	in	out	out	in	out
FBgn0036416	comp27888_c0	in	out	out	in	out
FBgn0064237	comp27893_c0	in	out	in	in	in
FBgn0030049	comp27960_c0	in	out	in	out	in
FBgn0031219	comp27970_c0	in	out	out	out	out
FBgn0029750	comp27973_c0	in	out	in	out	in
FBgn0035420	comp27975_c0	in	out	in	in	in
FBgn0024150	comp27995_c0	in	out	out	out	out
FBgn0034887	comp28020_c0	in	out	in	in	in
FBgn0086519	comp28025_c1	in	out	in	out	out
FBgn0031546	comp28041_c0	in	out	in	out	in
FBgn0036411	comp28051_c1	in	out	in	out	out
FBgn0052437	comp28065_c0	in	out	in	out	in
FBgn0020880	comp28080_c0	in	out	in	out	out
FBgn0028941	comp28093_c1	in	out	in	out	in
FBgn0053217	comp28137_c0	in	out	out	out	in
FBgn0034083	comp28146_c0	in	out	out	out	in
FBgn0015033	comp28211_c0	in	out	out	out	in
FBgn0264307	comp28286_c0	in	out	in	out	in
FBgn0031703	comp28322_c0	in	out	in	in	in
FBgn0264495	comp28346_c0	in	out	in	out	in
FBgn0037665	comp28349_c0	in	out	in	in	in
FBgn0030691	comp28372_c0	in	out	in	out	in
FBgn0034546	comp28412_c0	in	out	in	out	in
FBgn0025391	comp28413_c0	in	out	in	in	in
FBgn0003048	comp28420_c0	in	out	in	in	in
FBgn0000182	comp28437_c0	in	out	out	out	out
FBgn0030594	comp28505_c0	in	out	out	out	in
FBgn0034294	comp28521_c0	in	out	in	out	in
FBgn0031726	comp28541_c0	in	out	out	out	out
FBgn0029580	comp28546_c0	in	out	in	out	in
FBgn0037127	comp28616_c0	in	out	in	in	in
FBgn0040358	comp28666_c0	in	out	in	in	in
FBgn0031347	comp28748_c0	in	out	out	out	in
FBgn0264305	comp28765_c0	in	out	in	out	in
FBgn0037684	comp28774_c1	in	out	in	out	out
FBgn0038150	comp28786_c0	in	out	in	out	out
FBgn0011817	comp28806_c0	in	out	in	out	in
FBgn0033481	comp28811_c1	in	out	in	out	out
FBgn0034184	comp28820_c0	in	out	out	in	in
FBgn0030051	comp28854_c0	in	out	out	in	in
FBgn0039818	comp28927_c0	in	out	in	in	in
FBgn0010052	comp28974_c0	in	out	in	in	in
FBgn0033603	comp28995_c0	in	out	in	out	in
FBgn0052793	comp29022_c0	in	out	in	out	in
FBgn0039055	comp29044_c0	in	out	in	in	out
FBgn0020909	comp29106_c2	in	out	in	out	in
FBgn0037129	comp29128_c0	in	out	in	out	out
FBgn0039779	comp29184_c0	in	out	in	out	in
FBgn0039070	comp29201_c0	in	out	in	out	in
FBgn0034387	comp29210_c0	in	out	in	out	in
FBgn0036652	comp29216_c0	in	out	in	out	in
FBgn0050280	comp29290_c0	in	out	out	out	out
FBgn0031294	comp29305_c1	in	out	in	out	in
FBgn0030376	comp29308_c0	in	out	in	out	in
FBgn0037174	comp29353_c0	in	out	in	in	in
FBgn0004514	comp29354_c0	in	out	in	out	out
FBgn0033794	comp29381_c0	in	out	in	out	in
FBgn0020312	comp29409_c0	in	out	out	out	out
FBgn0033926	comp29428_c1	in	out	out	out	out
FBgn0031853	comp29471_c0	in	out	in	out	in
FBgn0010575	comp29477_c3	in	out	in	in	in
FBgn0042101	comp29547_c0	in	out	in	in	in
FBgn0087002	comp29556_c0	in	out	out	out	out
FBgn0026565	comp29573_c1	in	out	out	out	out
FBgn0029719	comp29632_c0	in	out	in	in	in
FBgn0039282	comp29666_c0	in	out	out	out	out
FBgn0038223	comp29686_c0	in	out	in	in	in
FBgn0005666	comp29739_c0	in	out	out	out	out
FBgn0027375	comp29797_c0	in	out	in	out	in
FBgn0038611	comp29799_c0	in	out	in	in	out
FBgn0027594	comp29836_c0	in	out	out	in	in
FBgn0259210	comp29837_c0	in	out	in	in	in
FBgn0034506	comp29849_c0	in	out	in	out	in
FBgn0037059	comp29931_c2	in	out	in	out	in
FBgn0085446	comp29981_c1	in	out	out	in	out
FBgn0003165	comp29990_c1	in	out	in	out	out
FBgn0262167	comp30058_c0	in	out	in	in	in
FBgn0013765	comp30072_c1	in	out	in	in	in
FBgn0259789	comp30181_c0	in	out	in	in	out
FBgn0260634	comp30189_c1	in	out	out	out	in
FBgn0003900	comp30323_c1	in	out	in	in	in
FBgn0040372	comp30328_c0	in	out	in	in	out
FBgn0004611	comp30333_c0	in	out	in	in	in
FBgn0033154	comp30339_c1	in	out	in	in	in
FBgn0023479	comp30410_c0	in	out	out	out	out
FBgn0030817	comp30445_c0	in	out	out	out	in
FBgn0005390	comp30489_c0	in	out	out	in	out
FBgn0085430	comp30574_c0	in	out	in	in	in
FBgn0036031	comp32833_c0	in	out	in	out	in
FBgn0032582	comp33070_c0	in	out	in	in	in
FBgn0031627	comp35466_c0	in	out	in	in	in
FBgn0261356	comp36611_c0	in	out	out	out	out
FBgn0040385	comp37165_c0	in	out	in	in	out
FBgn0259110	comp39412_c0	in	out	in	in	in
FBgn0025679	comp39781_c0	in	out	out	in	in
FBgn0050428	comp45076_c0	in	out	in	in	in
FBgn0085457	comp45321_c0	in	out	out	out	out
FBgn0032416	comp45377_c0	in	out	in	out	out
FBgn0035676	comp611_c0	in	out	in	out	in
FBgn0261994	comp7076_c0	in	out	out	in	out
FBgn0023534	comp7256_c0	in	out	in	in	in
FBgn0264087	comp7459_c0	in	out	in	in	in
FBgn0003382	comp7946_c0	in	out	in	in	in
FBgn0052405	comp8531_c0	in	out	in	out	out
FBgn0020642	comp8534_c0	in	out	in	out	out
FBgn0036014	comp8638_c0	in	out	in	out	in
FBgn0032287	comp8663_c0	in	out	in	in	in
FBgn0042119	comp8769_c0	in	out	out	out	out
FBgn0085421	comp9440_c0	in	out	in	out	in
FBgn0041241	comp12366_c0	in	in	out	in	in
FBgn0035824	comp14325_c0	in	in	out	in	in
FBgn0042110	comp14416_c0	in	in	out	in	in
FBgn0014417	comp14612_c0	in	in	out	in	in
FBgn0085222	comp14829_c0	in	in	out	in	in
FBgn0033687	comp14935_c0	in	in	out	in	out
FBgn0035543	comp15228_c0	in	in	out	out	out
FBgn0039448	comp15546_c0	in	in	out	in	in
FBgn0034475	comp16457_c0	in	in	out	in	in
FBgn0039405	comp18231_c0	in	in	out	in	in
FBgn0037782	comp18245_c0	in	in	out	out	out
FBgn0019940	comp18347_c0	in	in	out	in	out
FBgn0033243	comp18810_c0	in	in	out	in	out
FBgn0028999	comp19126_c0	in	in	out	in	in
FBgn0036227	comp19703_c0	in	in	out	in	in
FBgn0034278	comp19735_c0	in	in	out	in	out
FBgn0027364	comp19945_c0	in	in	out	in	out
FBgn0044051	comp19953_c0	in	in	out	in	out
FBgn0037772	comp20072_c0	in	in	out	out	out
FBgn0053544	comp20130_c0	in	in	out	in	out
FBgn0034951	comp20251_c0	in	in	out	in	in
FBgn0036040	comp20395_c0	in	in	out	in	in
FBgn0038452	comp20467_c0	in	in	out	out	out
FBgn0037835	comp20601_c1	in	in	out	in	in
FBgn0038079	comp20607_c0	in	in	out	in	in
FBgn0041337	comp20631_c0	in	in	out	in	in
FBgn0052762	comp21244_c0	in	in	out	in	in
FBgn0038248	comp21367_c0	in	in	out	in	out
FBgn0035245	comp21388_c0	in	in	out	in	in
FBgn0002732	comp21499_c0	in	in	out	in	in
FBgn0051269	comp21837_c0	in	in	out	in	in
FBgn0003430	comp21967_c0	in	in	out	in	in
FBgn0004577	comp22053_c0	in	in	out	in	in
FBgn0025620	comp22235_c0	in	in	out	in	in
FBgn0034958	comp22440_c0	in	in	out	in	in
FBgn0087021	comp22446_c0	in	in	out	in	out
FBgn0037973	comp22513_c0	in	in	out	in	in
FBgn0029799	comp22832_c0	in	in	out	in	in
FBgn0035670	comp22890_c0	in	in	out	in	in
FBgn0038002	comp22933_c0	in	in	out	out	out
FBgn0036783	comp22947_c0	in	in	out	in	in
FBgn0037940	comp23077_c0	in	in	out	in	in
FBgn0030262	comp23130_c0	in	in	out	in	in
FBgn0036620	comp23259_c0	in	in	out	out	in
FBgn0038943	comp23314_c0	in	in	out	in	in
FBgn0053299	comp23315_c0	in	in	out	out	in
FBgn0035852	comp23335_c0	in	in	out	in	out
FBgn0038404	comp23342_c0	in	in	out	in	in
FBgn0032612	comp23428_c0	in	in	out	in	in
FBgn0033826	comp23451_c0	in	in	out	out	out
FBgn0039928	comp23461_c0	in	in	out	out	out
FBgn0035282	comp23533_c0	in	in	out	out	out
FBgn0032442	comp23671_c0	in	in	out	in	in
FBgn0035750	comp23679_c0	in	in	out	in	in
FBgn0030272	comp23797_c0	in	in	out	in	in
FBgn0034052	comp23898_c0	in	in	out	out	in
FBgn0030361	comp24100_c0	in	in	out	in	in
FBgn0037213	comp24210_c1	in	in	out	in	in
FBgn0039482	comp24324_c0	in	in	out	in	in
FBgn0033215	comp24341_c0	in	in	out	in	in
FBgn0034539	comp24351_c0	in	in	out	out	out
FBgn0011296	comp24440_c0	in	in	out	in	in
FBgn0002938	comp24519_c1	in	in	out	out	out
FBgn0003979	comp24600_c0	in	in	out	out	out
FBgn0033174	comp24637_c0	in	in	out	in	in
FBgn0039784	comp24658_c0	in	in	out	in	in
FBgn0003089	comp24667_c0	in	in	out	out	out
FBgn0033793	comp24712_c0	in	in	out	in	in
FBgn0000055	comp24739_c0	in	in	out	out	out
FBgn0031190	comp25005_c0	in	in	out	in	in
FBgn0051961	comp25014_c0	in	in	out	out	in
FBgn0011305	comp25040_c0	in	in	out	in	in
FBgn0001077	comp25049_c0	in	in	out	in	out
FBgn0031240	comp25096_c0	in	in	out	in	out
FBgn0033132	comp25144_c1	in	in	out	in	in
FBgn0003984	comp25248_c0	in	in	out	in	in
FBgn0039040	comp25283_c0	in	in	out	in	out
FBgn0035193	comp25369_c0	in	in	out	out	in
FBgn0030815	comp25390_c0	in	in	out	out	out
FBgn0032205	comp25401_c0	in	in	out	in	in
FBgn0050281	comp25425_c0	in	in	out	in	in
FBgn0050076	comp25456_c0	in	in	out	out	out
FBgn0030655	comp25512_c0	in	in	out	in	in
FBgn0026320	comp25519_c0	in	in	out	out	in
FBgn0025645	comp25593_c0	in	in	out	in	in
FBgn0026876	comp25664_c0	in	in	out	in	out
FBgn0039396	comp25858_c0	in	in	out	in	out
FBgn0051157	comp25937_c1	in	in	out	in	out
FBgn0032478	comp25942_c0	in	in	out	in	in
FBgn0030729	comp25979_c0	in	in	out	out	out
FBgn0043578	comp26036_c0	in	in	out	in	in
FBgn0031944	comp26037_c0	in	in	out	in	out
FBgn0035737	comp26121_c0	in	in	out	in	in
FBgn0263235	comp26132_c0	in	in	out	in	in
FBgn0035781	comp26227_c0	in	in	out	in	in
FBgn0030892	comp26327_c0	in	in	out	in	in
FBgn0053548	comp26377_c0	in	in	out	in	in
FBgn0052571	comp26379_c0	in	in	out	out	out
FBgn0085231	comp26382_c0	in	in	out	in	in
FBgn0029753	comp26444_c0	in	in	out	in	out
FBgn0035638	comp26494_c0	in	in	out	in	out
FBgn0033137	comp26640_c1	in	in	out	out	out
FBgn0037592	comp26680_c0	in	in	out	in	in
FBgn0052529	comp26787_c0	in	in	out	in	in
FBgn0035300	comp26840_c0	in	in	out	in	in
FBgn0029848	comp26854_c0	in	in	out	in	in
FBgn0085479	comp26894_c0	in	in	out	in	out
FBgn0031117	comp26960_c0	in	in	out	in	in
FBgn0039155	comp26971_c0	in	in	out	in	in
FBgn0037186	comp27035_c0	in	in	out	in	in
FBgn0003495	comp27183_c0	in	in	out	out	out
FBgn0011286	comp27260_c1	in	in	out	out	out
FBgn0028544	comp27317_c0	in	in	out	in	in
FBgn0034292	comp27323_c0	in	in	out	out	out
FBgn0031815	comp27378_c0	in	in	out	in	in
FBgn0038211	comp27417_c0	in	in	out	in	in
FBgn0038098	comp27424_c1	in	in	out	in	in
FBgn0032402	comp27433_c0	in	in	out	in	in
FBgn0000206	comp27468_c0	in	in	out	in	in
FBgn0262111	comp27479_c0	in	in	out	out	out
FBgn0045842	comp27491_c1	in	in	out	in	out
FBgn0000449	comp27663_c0	in	in	out	out	in
FBgn0033169	comp27686_c0	in	in	out	out	in
FBgn0029716	comp27795_c0	in	in	out	in	in
FBgn0039806	comp27821_c0	in	in	out	in	in
FBgn0003411	comp27850_c0	in	in	out	in	in
FBgn0040354	comp27880_c0	in	in	out	in	in
FBgn0034580	comp27898_c0	in	in	out	in	in
FBgn0035260	comp27930_c0	in	in	out	out	out
FBgn0003655	comp27955_c0	in	in	out	in	out
FBgn0050460	comp28177_c0	in	in	out	in	out
FBgn0036427	comp28238_c1	in	in	out	in	in
FBgn0259707	comp28311_c1	in	in	out	out	out
FBgn0034709	comp28428_c0	in	in	out	in	in
FBgn0259234	comp28471_c0	in	in	out	in	in
FBgn0034532	comp28514_c0	in	in	out	in	out
FBgn0034636	comp28525_c0	in	in	out	in	in
FBgn0003545	comp28560_c0	in	in	out	in	in
FBgn0050269	comp28692_c3	in	in	out	in	in
FBgn0032131	comp28744_c1	in	in	out	out	in
FBgn0000527	comp28943_c0	in	in	out	in	in
FBgn0036196	comp28984_c0	in	in	out	in	in
FBgn0036980	comp29061_c0	in	in	out	in	in
FBgn0031126	comp29083_c0	in	in	out	in	in
FBgn0005626	comp29185_c0	in	in	out	in	in
FBgn0013733	comp29198_c0	in	in	out	in	in
FBgn0263109	comp29289_c0	in	in	out	out	out
FBgn0032049	comp29449_c0	in	in	out	out	in
FBgn0038354	comp29455_c0	in	in	out	in	in
FBgn0035880	comp29635_c0	in	in	out	in	in
FBgn0037114	comp29636_c0	in	in	out	in	in
FBgn0265726	comp29842_c0	in	in	out	in	in
FBgn0031940	comp29897_c3	in	in	out	out	out
FBgn0037205	comp30025_c0	in	in	out	in	in
FBgn0004511	comp30036_c0	in	in	out	out	out
FBgn0036165	comp30159_c1	in	in	out	in	in
FBgn0037737	comp30167_c0	in	in	out	out	in
FBgn0000639	comp30242_c0	in	in	out	in	in
FBgn0031464	comp30285_c0	in	in	out	out	in
FBgn0033998	comp30288_c2	in	in	out	out	in
FBgn0052436	comp30311_c0	in	in	out	in	out
FBgn0034157	comp30365_c0	in	in	out	out	out
FBgn0041210	comp30484_c0	in	in	out	in	in
FBgn0039326	comp30718_c0	in	in	out	in	in
FBgn0030666	comp31359_c0	in	in	out	out	out
FBgn0085345	comp66905_c0	in	in	out	in	in
FBgn0058298	comp8472_c0	in	in	out	out	out
FBgn0031501	comp8648_c0	in	in	out	in	out
FBgn0004429	comp8717_c0	in	in	out	in	in
FBgn0040333	comp11272_c0	in	in	in	out	in
FBgn0034095	comp11586_c0	in	in	in	out	in
FBgn0036228	comp14318_c0	in	in	in	out	out
FBgn0053986	comp14477_c0	in	in	in	out	out
FBgn0032785	comp14611_c0	in	in	in	out	out
FBgn0066292	comp14747_c0	in	in	in	out	in
FBgn0020641	comp14767_c0	in	in	in	out	out
FBgn0003482	comp15073_c0	in	in	in	out	in
FBgn0262987	comp15359_c0	in	in	in	out	in
FBgn0037563	comp15562_c0	in	in	in	out	in
FBgn0021742	comp15657_c0	in	in	in	out	out
FBgn0261613	comp16134_c0	in	in	in	out	out
FBgn0011276	comp16446_c0	in	in	in	out	in
FBgn0053202	comp17256_c0	in	in	in	out	in
FBgn0034129	comp17889_c0	in	in	in	out	in
FBgn0001325	comp18220_c0	in	in	in	out	out
FBgn0027600	comp18484_c0	in	in	in	out	out
FBgn0052499	comp18685_c0	in	in	in	out	out
FBgn0033767	comp18905_c0	in	in	in	out	in
FBgn0036583	comp19372_c0	in	in	in	out	in
FBgn0004110	comp19428_c0	in	in	in	out	out
FBgn0017577	comp19561_c0	in	in	in	out	in
FBgn0058470	comp19661_c0	in	in	in	out	out
FBgn0030642	comp19709_c0	in	in	in	out	in
FBgn0020765	comp19767_c0	in	in	in	out	out
FBgn0033580	comp19805_c0	in	in	in	out	out
FBgn0022770	comp19884_c0	in	in	in	out	out
FBgn0029813	comp19913_c0	in	in	in	out	in
FBgn0028533	comp19950_c0	in	in	in	out	in
FBgn0035685	comp20008_c0	in	in	in	out	in
FBgn0035941	comp20051_c0	in	in	in	out	in
FBgn0011281	comp20094_c0	in	in	in	out	in
FBgn0029740	comp20375_c0	in	in	in	out	in
FBgn0032741	comp20421_c0	in	in	in	out	in
FBgn0023525	comp20511_c0	in	in	in	out	in
FBgn0264090	comp20787_c0	in	in	in	out	in
FBgn0031097	comp20829_c0	in	in	in	out	out
FBgn0011293	comp20844_c0	in	in	in	out	in
FBgn0261380	comp20864_c0	in	in	in	out	in
FBgn0037430	comp20954_c0	in	in	in	out	out
FBgn0037410	comp21065_c0	in	in	in	out	in
FBgn0046880	comp21144_c0	in	in	in	out	out
FBgn0037165	comp21149_c0	in	in	in	out	in
FBgn0262685	comp21235_c0	in	in	in	out	out
FBgn0036952	comp21236_c0	in	in	in	out	in
FBgn0262483	comp21463_c0	in	in	in	out	in
FBgn0038199	comp21720_c0	in	in	in	out	in
FBgn0000286	comp21773_c0	in	in	in	out	in
FBgn0034776	comp21911_c0	in	in	in	out	in
FBgn0001254	comp22082_c0	in	in	in	out	out
FBgn0038631	comp22102_c1	in	in	in	out	out
FBgn0032171	comp22234_c0	in	in	in	out	in
FBgn0051826	comp22353_c0	in	in	in	out	in
FBgn0040092	comp22395_c0	in	in	in	out	in
FBgn0036639	comp22498_c0	in	in	in	out	out
FBgn0031252	comp22542_c0	in	in	in	out	in
FBgn0038405	comp22580_c0	in	in	in	out	out
FBgn0038315	comp22772_c0	in	in	in	out	out
FBgn0010401	comp22893_c0	in	in	in	out	in
FBgn0031110	comp22920_c0	in	in	in	out	in
FBgn0025378	comp22928_c0	in	in	in	out	in
FBgn0031426	comp22981_c0	in	in	in	out	in
FBgn0034481	comp23051_c0	in	in	in	out	out
FBgn0022981	comp23060_c0	in	in	in	out	out
FBgn0264291	comp23087_c0	in	in	in	out	out
FBgn0036951	comp23099_c0	in	in	in	out	in
FBgn0038846	comp23224_c0	in	in	in	out	in
FBgn0033598	comp23258_c0	in	in	in	out	in
FBgn0004878	comp23376_c0	in	in	in	out	out
FBgn0037395	comp23416_c0	in	in	in	out	in
FBgn0033389	comp23420_c0	in	in	in	out	in
FBgn0036289	comp23647_c0	in	in	in	out	in
FBgn0030851	comp23650_c0	in	in	in	out	in
FBgn0032125	comp23677_c0	in	in	in	out	in
FBgn0039835	comp23683_c0	in	in	in	out	in
FBgn0085244	comp23780_c0	in	in	in	out	in
FBgn0000233	comp23822_c0	in	in	in	out	in
FBgn0035922	comp23843_c0	in	in	in	out	out
FBgn0035047	comp23982_c0	in	in	in	out	in
FBgn0030078	comp24019_c0	in	in	in	out	in
FBgn0035552	comp24021_c0	in	in	in	out	out
FBgn0033136	comp24039_c0	in	in	in	out	out
FBgn0032362	comp24089_c0	in	in	in	out	out
FBgn0004779	comp24097_c0	in	in	in	out	out
FBgn0034364	comp24113_c0	in	in	in	out	out
FBgn0032405	comp24165_c0	in	in	in	out	out
FBgn0261524	comp24201_c0	in	in	in	out	in
FBgn0003319	comp24243_c0	in	in	in	out	out
FBgn0034288	comp24270_c0	in	in	in	out	out
FBgn0036598	comp24376_c0	in	in	in	out	in
FBgn0030407	comp24437_c0	in	in	in	out	in
FBgn0030060	comp24452_c0	in	in	in	out	in
FBgn0053108	comp24455_c0	in	in	in	out	in
FBgn0030170	comp24474_c0	in	in	in	out	in
FBgn0002578	comp24537_c0	in	in	in	out	out
FBgn0261526	comp24540_c0	in	in	in	out	out
FBgn0035092	comp24561_c0	in	in	in	out	in
FBgn0035865	comp24599_c0	in	in	in	out	in
FBgn0030722	comp24613_c0	in	in	in	out	in
FBgn0035482	comp24695_c0	in	in	in	out	in
FBgn0053983	comp24722_c0	in	in	in	out	out
FBgn0037428	comp24725_c0	in	in	in	out	out
FBgn0031596	comp24798_c0	in	in	in	out	in
FBgn0039480	comp24845_c0	in	in	in	out	out
FBgn0034755	comp24870_c0	in	in	in	out	in
FBgn0001099	comp24892_c0	in	in	in	out	in
FBgn0040507	comp24918_c0	in	in	in	out	in
FBgn0032973	comp24954_c0	in	in	in	out	in
FBgn0031010	comp25058_c0	in	in	in	out	in
FBgn0037224	comp25061_c0	in	in	in	out	out
FBgn0038398	comp25150_c0	in	in	in	out	in
FBgn0039131	comp25158_c0	in	in	in	out	in
FBgn0085280	comp25206_c0	in	in	in	out	out
FBgn0026314	comp25250_c0	in	in	in	out	in
FBgn0034614	comp25298_c0	in	in	in	out	in
FBgn0031997	comp25312_c0	in	in	in	out	in
FBgn0004644	comp25393_c0	in	in	in	out	in
FBgn0030050	comp25410_c0	in	in	in	out	in
FBgn0032620	comp25445_c0	in	in	in	out	in
FBgn0035845	comp25504_c0	in	in	in	out	out
FBgn0085482	comp25513_c0	in	in	in	out	out
FBgn0033307	comp25604_c0	in	in	in	out	in
FBgn0023550	comp25648_c0	in	in	in	out	out
FBgn0038733	comp25666_c0	in	in	in	out	in
FBgn0036479	comp25784_c0	in	in	in	out	out
FBgn0263512	comp25827_c0	in	in	in	out	out
FBgn0001256	comp25904_c0	in	in	in	out	out
FBgn0037571	comp25953_c0	in	in	in	out	in
FBgn0034661	comp26118_c0	in	in	in	out	out
FBgn0028980	comp26126_c1	in	in	in	out	in
FBgn0014395	comp26146_c0	in	in	in	out	in
FBgn0040367	comp26160_c0	in	in	in	out	out
FBgn0037721	comp26230_c0	in	in	in	out	in
FBgn0038394	comp26303_c0	in	in	in	out	out
FBgn0052251	comp26359_c0	in	in	in	out	in
FBgn0053285	comp26472_c0	in	in	in	out	in
FBgn0037667	comp26496_c3	in	in	in	out	in
FBgn0036995	comp26529_c0	in	in	in	out	in
FBgn0037429	comp26575_c0	in	in	in	out	in
FBgn0043470	comp26601_c2	in	in	in	out	out
FBgn0263216	comp26776_c0	in	in	in	out	out
FBgn0086673	comp26833_c0	in	in	in	out	out
FBgn0037427	comp27187_c0	in	in	in	out	out
FBgn0040010	comp27230_c0	in	in	in	out	in
FBgn0032117	comp27262_c0	in	in	in	out	in
FBgn0050438	comp27327_c0	in	in	in	out	in
FBgn0030161	comp27372_c0	in	in	in	out	out
FBgn0033362	comp27467_c0	in	in	in	out	in
FBgn0029827	comp27484_c0	in	in	in	out	out
FBgn0264817	comp27529_c0	in	in	in	out	out
FBgn0031542	comp27536_c0	in	in	in	out	out
FBgn0033728	comp27569_c0	in	in	in	out	out
FBgn0051436	comp27696_c0	in	in	in	out	out
FBgn0014396	comp27747_c0	in	in	in	out	in
FBgn0037414	comp27993_c1	in	in	in	out	out
FBgn0264711	comp28170_c0	in	in	in	out	in
FBgn0032343	comp28199_c2	in	in	in	out	in
FBgn0002565	comp28303_c1	in	in	in	out	out
FBgn0035777	comp28309_c0	in	in	in	out	out
FBgn0037664	comp28329_c0	in	in	in	out	out
FBgn0039638	comp28486_c0	in	in	in	out	in
FBgn0039680	comp28500_c0	in	in	in	out	in
FBgn0034974	comp28571_c0	in	in	in	out	out
FBgn0027527	comp28581_c0	in	in	in	out	out
FBgn0004034	comp28607_c0	in	in	in	out	out
FBgn0026077	comp28642_c1	in	in	in	out	out
FBgn0053481	comp28665_c0	in	in	in	out	out
FBgn0050275	comp28840_c0	in	in	in	out	in
FBgn0028573	comp28845_c0	in	in	in	out	out
FBgn0039805	comp28916_c2	in	in	in	out	out
FBgn0002772	comp29046_c0	in	in	in	out	out
FBgn0035813	comp29055_c0	in	in	in	out	out
FBgn0024989	comp29121_c0	in	in	in	out	out
FBgn0035844	comp29155_c1	in	in	in	out	out
FBgn0039217	comp29186_c1	in	in	in	out	out
FBgn0066365	comp29194_c0	in	in	in	out	out
FBgn0038727	comp29273_c0	in	in	in	out	out
FBgn0002466	comp29323_c0	in	in	in	out	in
FBgn0046878	comp29344_c0	in	in	in	out	out
FBgn0036567	comp29432_c3	in	in	in	out	out
FBgn0004795	comp29513_c1	in	in	in	out	out
FBgn0035612	comp29565_c0	in	in	in	out	out
FBgn0026319	comp29590_c0	in	in	in	out	in
FBgn0038151	comp29701_c1	in	in	in	out	out
FBgn0011725	comp29983_c1	in	in	in	out	in
FBgn0035281	comp30095_c2	in	in	in	out	out
FBgn0259247	comp30111_c1	in	in	in	out	out
FBgn0029807	comp30135_c0	in	in	in	out	out
FBgn0036612	comp30156_c0	in	in	in	out	in
FBgn0051915	comp30173_c0	in	in	in	out	in
FBgn0038487	comp30219_c1	in	in	in	out	out
FBgn0033936	comp30276_c1	in	in	in	out	out
FBgn0263038	comp30292_c0	in	in	in	out	in
FBgn0029128	comp30321_c0	in	in	in	out	in
FBgn0002926	comp30366_c0	in	in	in	out	out
FBgn0036715	comp30393_c0	in	in	in	out	in
FBgn0051028	comp30446_c0	in	in	in	out	out
FBgn0038676	comp30459_c0	in	in	in	out	out
FBgn0011653	comp30494_c0	in	in	in	out	out
FBgn0004650	comp30547_c0	in	in	in	out	out
FBgn0014032	comp30834_c0	in	in	in	out	in
FBgn0032415	comp33059_c0	in	in	in	out	out
FBgn0030440	comp34070_c0	in	in	in	out	in
FBgn0259878	comp34840_c0	in	in	in	out	in
FBgn0032602	comp45311_c0	in	in	in	out	out
FBgn0023076	comp60318_c0	in	in	in	out	in
FBgn0050053	comp66217_c0	in	in	in	out	out
FBgn0011277	comp7708_c0	in	in	in	out	out
FBgn0001147	comp7976_c0	in	in	in	out	out
FBgn0002734	comp8433_c0	in	in	in	out	out
FBgn0030394	comp8466_c0	in	in	in	out	in
FBgn0261631	comp8535_c0	in	in	in	out	in
FBgn0030098	comp8577_c0	in	in	in	out	out
FBgn0261680	comp8652_c0	in	in	in	out	in
FBgn0035412	comp8656_c0	in	in	in	out	in
FBgn0053985	comp8748_c0	in	in	in	out	out
FBgn0260430	comp8985_c0	in	in	in	out	in
FBgn0025390	comp104648_c0	in	in	in	in	out
FBgn0036937	comp10739_c0	in	in	in	in	out
FBgn0038579	comp12442_c0	in	in	in	in	out
FBgn0034022	comp14390_c0	in	in	in	in	out
FBgn0011283	comp14572_c0	in	in	in	in	out
FBgn0001989	comp14580_c0	in	in	in	in	out
FBgn0085438	comp15177_c0	in	in	in	in	out
FBgn0033408	comp15684_c0	in	in	in	in	out
FBgn0036950	comp16092_c0	in	in	in	in	out
FBgn0039523	comp16311_c0	in	in	in	in	out
FBgn0052006	comp17461_c0	in	in	in	in	out
FBgn0011288	comp18062_c0	in	in	in	in	out
FBgn0036274	comp18230_c0	in	in	in	in	out
FBgn0052668	comp18559_c0	in	in	in	in	out
FBgn0036214	comp18582_c0	in	in	in	in	out
FBgn0039881	comp18638_c0	in	in	in	in	out
FBgn0036849	comp18701_c0	in	in	in	in	out
FBgn0030395	comp19161_c0	in	in	in	in	out
FBgn0031288	comp19369_c0	in	in	in	in	out
FBgn0020258	comp19433_c0	in	in	in	in	out
FBgn0028993	comp19536_c0	in	in	in	in	out
FBgn0032768	comp19940_c0	in	in	in	in	out
FBgn0000404	comp20233_c0	in	in	in	in	out
FBgn0004009	comp20296_c0	in	in	in	in	out
FBgn0036940	comp20540_c0	in	in	in	in	out
FBgn0008651	comp20813_c0	in	in	in	in	out
FBgn0262599	comp20832_c0	in	in	in	in	out
FBgn0037736	comp20963_c0	in	in	in	in	out
FBgn0036979	comp21019_c0	in	in	in	in	out
FBgn0000577	comp21104_c0	in	in	in	in	out
FBgn0262101	comp21187_c0	in	in	in	in	out
FBgn0035610	comp21200_c0	in	in	in	in	out
FBgn0034788	comp21406_c0	in	in	in	in	out
FBgn0262598	comp21543_c0	in	in	in	in	out
FBgn0031765	comp21610_c0	in	in	in	in	out
FBgn0265607	comp21648_c0	in	in	in	in	out
FBgn0038469	comp21653_c0	in	in	in	in	out
FBgn0038088	comp21668_c0	in	in	in	in	out
FBgn0263511	comp21688_c0	in	in	in	in	out
FBgn0034463	comp21702_c0	in	in	in	in	out
FBgn0038596	comp21729_c0	in	in	in	in	out
FBgn0000463	comp21762_c0	in	in	in	in	out
FBgn0033347	comp21797_c1	in	in	in	in	out
FBgn0030605	comp21925_c0	in	in	in	in	out
FBgn0000644	comp21949_c0	in	in	in	in	out
FBgn0037323	comp22076_c0	in	in	in	in	out
FBgn0003015	comp22124_c0	in	in	in	in	out
FBgn0037409	comp22242_c0	in	in	in	in	out
FBgn0038993	comp22264_c0	in	in	in	in	out
FBgn0045759	comp22460_c0	in	in	in	in	out
FBgn0260991	comp22530_c0	in	in	in	in	out
FBgn0039483	comp22674_c0	in	in	in	in	out
FBgn0260440	comp22700_c0	in	in	in	in	out
FBgn0000964	comp22869_c0	in	in	in	in	out
FBgn0085459	comp22971_c0	in	in	in	in	out
FBgn0010612	comp23003_c0	in	in	in	in	out
FBgn0035949	comp23015_c0	in	in	in	in	out
FBgn0085290	comp23234_c0	in	in	in	in	out
FBgn0036565	comp23475_c0	in	in	in	in	out
FBgn0038132	comp23693_c0	in	in	in	in	out
FBgn0039294	comp23703_c0	in	in	in	in	out
FBgn0031976	comp23713_c0	in	in	in	in	out
FBgn0052447	comp23725_c0	in	in	in	in	out
FBgn0011829	comp23750_c0	in	in	in	in	out
FBgn0010407	comp24045_c0	in	in	in	in	out
FBgn0031550	comp24093_c0	in	in	in	in	out
FBgn0022740	comp24147_c0	in	in	in	in	out
FBgn0085456	comp24189_c0	in	in	in	in	out
FBgn0003380	comp24239_c0	in	in	in	in	out
FBgn0013972	comp24302_c0	in	in	in	in	out
FBgn0031463	comp24481_c0	in	in	in	in	out
FBgn0032004	comp24515_c0	in	in	in	in	out
FBgn0001967	comp24641_c0	in	in	in	in	out
FBgn0031707	comp24652_c1	in	in	in	in	out
FBgn0024732	comp24664_c0	in	in	in	in	out
FBgn0037570	comp24700_c0	in	in	in	in	out
FBgn0029657	comp24736_c0	in	in	in	in	out
FBgn0036436	comp24745_c0	in	in	in	in	out
FBgn0034499	comp24807_c1	in	in	in	in	out
FBgn0020248	comp24808_c0	in	in	in	in	out
FBgn0038073	comp24819_c0	in	in	in	in	out
FBgn0051634	comp24859_c0	in	in	in	in	out
FBgn0035480	comp24864_c0	in	in	in	in	out
FBgn0261509	comp24927_c0	in	in	in	in	out
FBgn0036602	comp25023_c0	in	in	in	in	out
FBgn0038139	comp25033_c0	in	in	in	in	out
FBgn0053191	comp25051_c0	in	in	in	in	out
FBgn0261385	comp25081_c0	in	in	in	in	out
FBgn0052150	comp25090_c0	in	in	in	in	out
FBgn0035429	comp25159_c0	in	in	in	in	out
FBgn0004567	comp25330_c0	in	in	in	in	out
FBgn0029681	comp25446_c0	in	in	in	in	out
FBgn0036938	comp25560_c0	in	in	in	in	out
FBgn0030745	comp25879_c0	in	in	in	in	out
FBgn0010382	comp25970_c0	in	in	in	in	out
FBgn0036550	comp26024_c0	in	in	in	in	out
FBgn0034397	comp26059_c0	in	in	in	in	out
FBgn0000588	comp26166_c0	in	in	in	in	out
FBgn0033773	comp26267_c0	in	in	in	in	out
FBgn0029656	comp26282_c0	in	in	in	in	out
FBgn0030763	comp26367_c0	in	in	in	in	out
FBgn0000405	comp26408_c1	in	in	in	in	out
FBgn0039758	comp26416_c0	in	in	in	in	out
FBgn0004959	comp26490_c0	in	in	in	in	out
FBgn0039830	comp26533_c0	in	in	in	in	out
FBgn0032127	comp26539_c0	in	in	in	in	out
FBgn0037405	comp26618_c0	in	in	in	in	out
FBgn0028902	comp26653_c0	in	in	in	in	out
FBgn0041709	comp26719_c0	in	in	in	in	out
FBgn0038029	comp26720_c0	in	in	in	in	out
FBgn0054038	comp26725_c0	in	in	in	in	out
FBgn0033058	comp26727_c0	in	in	in	in	out
FBgn0051161	comp26789_c0	in	in	in	in	out
FBgn0032126	comp26806_c0	in	in	in	in	out
FBgn0037204	comp26877_c0	in	in	in	in	out
FBgn0030437	comp26885_c0	in	in	in	in	out
FBgn0035656	comp27013_c0	in	in	in	in	out
FBgn0035697	comp27055_c1	in	in	in	in	out
FBgn0053653	comp27076_c2	in	in	in	in	out
FBgn0052037	comp27087_c0	in	in	in	in	out
FBgn0259219	comp27170_c0	in	in	in	in	out
FBgn0053288	comp27198_c2	in	in	in	in	out
FBgn0015553	comp27199_c0	in	in	in	in	out
FBgn0039023	comp27233_c0	in	in	in	in	out
FBgn0039387	comp27252_c0	in	in	in	in	out
FBgn0030914	comp27290_c0	in	in	in	in	out
FBgn0032734	comp27368_c0	in	in	in	in	out
FBgn0039479	comp27391_c0	in	in	in	in	out
FBgn0015926	comp27441_c0	in	in	in	in	out
FBgn0035379	comp27517_c0	in	in	in	in	out
FBgn0002917	comp27553_c0	in	in	in	in	out
FBgn0051997	comp27556_c0	in	in	in	in	out
FBgn0037254	comp27825_c0	in	in	in	in	out
FBgn0051068	comp27914_c0	in	in	in	in	out
FBgn0003525	comp27922_c0	in	in	in	in	out
FBgn0002773	comp27948_c1	in	in	in	in	out
FBgn0042696	comp27964_c0	in	in	in	in	out
FBgn0033268	comp28024_c2	in	in	in	in	out
FBgn0030805	comp28058_c0	in	in	in	in	out
FBgn0000667	comp28117_c0	in	in	in	in	out
FBgn0035627	comp28144_c0	in	in	in	in	out
FBgn0262717	comp28230_c4	in	in	in	in	out
FBgn0039742	comp28232_c0	in	in	in	in	out
FBgn0037832	comp28311_c2	in	in	in	in	out
FBgn0035077	comp28327_c0	in	in	in	in	out
FBgn0034748	comp28374_c0	in	in	in	in	out
FBgn0261514	comp28392_c0	in	in	in	in	out
FBgn0023540	comp28402_c0	in	in	in	in	out
FBgn0041711	comp28465_c1	in	in	in	in	out
FBgn0032100	comp28580_c0	in	in	in	in	out
FBgn0262123	comp28636_c0	in	in	in	in	out
FBgn0086758	comp28644_c1	in	in	in	in	out
FBgn0035328	comp28719_c0	in	in	in	in	out
FBgn0040696	comp28720_c0	in	in	in	in	out
FBgn0034804	comp28733_c0	in	in	in	in	out
FBgn0033558	comp28734_c0	in	in	in	in	out
FBgn0051973	comp28759_c0	in	in	in	in	out
FBgn0031496	comp28767_c0	in	in	in	in	out
FBgn0037222	comp28955_c0	in	in	in	in	out
FBgn0263006	comp28958_c0	in	in	in	in	out
FBgn0035157	comp28971_c0	in	in	in	in	out
FBgn0032946	comp28977_c0	in	in	in	in	out
FBgn0263392	comp29031_c1	in	in	in	in	out
FBgn0003227	comp29118_c2	in	in	in	in	out
FBgn0032693	comp29149_c0	in	in	in	in	out
FBgn0032428	comp29319_c0	in	in	in	in	out
FBgn0259745	comp29324_c0	in	in	in	in	out
FBgn0033447	comp29336_c0	in	in	in	in	out
FBgn0036282	comp29347_c0	in	in	in	in	out
FBgn0011206	comp29366_c0	in	in	in	in	out
FBgn0037645	comp29377_c1	in	in	in	in	out
FBgn0003028	comp29411_c0	in	in	in	in	out
FBgn0005564	comp29432_c6	in	in	in	in	out
FBgn0036659	comp29619_c0	in	in	in	in	out
FBgn0013732	comp29644_c0	in	in	in	in	out
FBgn0038294	comp29730_c1	in	in	in	in	out
FBgn0039038	comp29778_c0	in	in	in	in	out
FBgn0032685	comp29858_c0	in	in	in	in	out
FBgn0259680	comp29859_c0	in	in	in	in	out
FBgn0038960	comp29962_c0	in	in	in	in	out
FBgn0038316	comp29999_c0	in	in	in	in	out
FBgn0026059	comp30051_c1	in	in	in	in	out
FBgn0005696	comp30082_c0	in	in	in	in	out
FBgn0030710	comp30239_c0	in	in	in	in	out
FBgn0035398	comp30361_c3	in	in	in	in	out
FBgn0263994	comp30373_c0	in	in	in	in	out
FBgn0265356	comp30384_c2	in	in	in	in	out
FBgn0039972	comp30544_c0	in	in	in	in	out
FBgn0259682	comp30549_c2	in	in	in	in	out
FBgn0031905	comp30883_c0	in	in	in	in	out
FBgn0034446	comp31211_c0	in	in	in	in	out
FBgn0037937	comp32557_c0	in	in	in	in	out
FBgn0035956	comp39901_c0	in	in	in	in	out
FBgn0004666	comp41037_c0	in	in	in	in	out
FBgn0025334	comp43167_c0	in	in	in	in	out
FBgn0035928	comp43409_c0	in	in	in	in	out
FBgn0038902	comp46783_c0	in	in	in	in	out
FBgn0016919	comp54932_c0	in	in	in	in	out
FBgn0051191	comp58151_c0	in	in	in	in	out
FBgn0032749	comp67697_c0	in	in	in	in	out
FBgn0038470	comp7602_c0	in	in	in	in	out
FBgn0263079	comp7627_c0	in	in	in	in	out
FBgn0002576	comp9454_c0	in	in	in	in	out
FBgn0032151	comp10607_c0	in	in	in	in	in
FBgn0085376	comp10644_c0	in	in	in	in	in
FBgn0038087	comp11003_c0	in	in	in	in	in
FBgn0039151	comp11025_c0	in	in	in	in	in
FBgn0034791	comp11053_c0	in	in	in	in	in
FBgn0015818	comp11336_c0	in	in	in	in	in
FBgn0043001	comp11417_c0	in	in	in	in	in
FBgn0038221	comp12640_c0	in	in	in	in	in
FBgn0264339	comp12644_c0	in	in	in	in	in
FBgn0028292	comp12861_c0	in	in	in	in	in
FBgn0038874	comp13053_c0	in	in	in	in	in
FBgn0038238	comp13147_c0	in	in	in	in	in
FBgn0259185	comp13382_c1	in	in	in	in	in
FBgn0042112	comp13391_c0	in	in	in	in	in
FBgn0037492	comp13393_c0	in	in	in	in	in
FBgn0259215	comp13621_c0	in	in	in	in	in
FBgn0036544	comp13661_c0	in	in	in	in	in
FBgn0011476	comp14096_c0	in	in	in	in	in
FBgn0027498	comp14107_c0	in	in	in	in	in
FBgn0034177	comp14291_c0	in	in	in	in	in
FBgn0025806	comp14301_c0	in	in	in	in	in
FBgn0038519	comp14303_c0	in	in	in	in	in
FBgn0261679	comp14306_c0	in	in	in	in	in
FBgn0031830	comp14319_c0	in	in	in	in	in
FBgn0262512	comp14336_c0	in	in	in	in	in
FBgn0041781	comp14347_c1	in	in	in	in	in
FBgn0037728	comp14348_c0	in	in	in	in	in
FBgn0265178	comp14354_c0	in	in	in	in	in
FBgn0032848	comp14372_c0	in	in	in	in	in
FBgn0032202	comp14379_c0	in	in	in	in	in
FBgn0035086	comp14381_c0	in	in	in	in	in
FBgn0051708	comp14385_c0	in	in	in	in	in
FBgn0011770	comp14387_c0	in	in	in	in	in
FBgn0039115	comp14395_c0	in	in	in	in	in
FBgn0038307	comp14398_c0	in	in	in	in	in
FBgn0038683	comp14404_c0	in	in	in	in	in
FBgn0032703	comp14405_c0	in	in	in	in	in
FBgn0038431	comp14410_c0	in	in	in	in	in
FBgn0050499	comp14415_c0	in	in	in	in	in
FBgn0031061	comp14423_c0	in	in	in	in	in
FBgn0003317	comp14424_c0	in	in	in	in	in
FBgn0040466	comp14433_c0	in	in	in	in	in
FBgn0036536	comp14436_c0	in	in	in	in	in
FBgn0034422	comp14439_c0	in	in	in	in	in
FBgn0030041	comp14443_c0	in	in	in	in	in
FBgn0021814	comp14445_c0	in	in	in	in	in
FBgn0030559	comp14448_c0	in	in	in	in	in
FBgn0085431	comp14450_c0	in	in	in	in	in
FBgn0015756	comp14496_c0	in	in	in	in	in
FBgn0032640	comp14498_c0	in	in	in	in	in
FBgn0024804	comp14528_c0	in	in	in	in	in
FBgn0051390	comp14533_c0	in	in	in	in	in
FBgn0260658	comp14542_c0	in	in	in	in	in
FBgn0033457	comp14543_c0	in	in	in	in	in
FBgn0040066	comp14564_c0	in	in	in	in	in
FBgn0039977	comp14565_c0	in	in	in	in	in
FBgn0000406	comp14567_c0	in	in	in	in	in
FBgn0032298	comp14589_c0	in	in	in	in	in
FBgn0029175	comp14592_c0	in	in	in	in	in
FBgn0030753	comp14609_c0	in	in	in	in	in
FBgn0039904	comp14610_c0	in	in	in	in	in
FBgn0022984	comp14617_c0	in	in	in	in	in
FBgn0035725	comp14635_c0	in	in	in	in	in
FBgn0024811	comp14639_c0	in	in	in	in	in
FBgn0034379	comp14642_c0	in	in	in	in	in
FBgn0004419	comp14643_c0	in	in	in	in	in
FBgn0051855	comp14650_c0	in	in	in	in	in
FBgn0046706	comp14651_c0	in	in	in	in	in
FBgn0024897	comp14665_c0	in	in	in	in	in
FBgn0038471	comp14667_c0	in	in	in	in	in
FBgn0035356	comp14669_c0	in	in	in	in	in
FBgn0002609	comp14673_c0	in	in	in	in	in
FBgn0039296	comp14676_c0	in	in	in	in	in
FBgn0037898	comp14688_c0	in	in	in	in	in
FBgn0039427	comp14697_c0	in	in	in	in	in
FBgn0261609	comp14705_c0	in	in	in	in	in
FBgn0020497	comp14707_c0	in	in	in	in	in
FBgn0028473	comp14708_c0	in	in	in	in	in
FBgn0051472	comp14720_c0	in	in	in	in	in
FBgn0001961	comp14722_c0	in	in	in	in	in
FBgn0032487	comp14726_c0	in	in	in	in	in
FBgn0032921	comp14741_c0	in	in	in	in	in
FBgn0051278	comp14746_c0	in	in	in	in	in
FBgn0034726	comp14754_c0	in	in	in	in	in
FBgn0038170	comp14762_c0	in	in	in	in	in
FBgn0040077	comp14775_c0	in	in	in	in	in
FBgn0033663	comp14777_c0	in	in	in	in	in
FBgn0031772	comp14783_c0	in	in	in	in	in
FBgn0033375	comp14788_c0	in	in	in	in	in
FBgn0039611	comp14797_c0	in	in	in	in	in
FBgn0034645	comp14799_c0	in	in	in	in	in
FBgn0035854	comp14814_c0	in	in	in	in	in
FBgn0015791	comp14826_c0	in	in	in	in	in
FBgn0037834	comp14831_c0	in	in	in	in	in
FBgn0034948	comp14842_c0	in	in	in	in	in
FBgn0032246	comp14852_c0	in	in	in	in	in
FBgn0032016	comp14854_c0	in	in	in	in	in
FBgn0030711	comp14870_c0	in	in	in	in	in
FBgn0024361	comp14873_c0	in	in	in	in	in
FBgn0030518	comp14876_c0	in	in	in	in	in
FBgn0036581	comp14887_c0	in	in	in	in	in
FBgn0038830	comp14891_c0	in	in	in	in	in
FBgn0027518	comp14899_c0	in	in	in	in	in
FBgn0020930	comp14938_c0	in	in	in	in	in
FBgn0038426	comp14963_c0	in	in	in	in	in
FBgn0036213	comp15107_c0	in	in	in	in	in
FBgn0040056	comp15113_c0	in	in	in	in	in
FBgn0047038	comp15131_c0	in	in	in	in	in
FBgn0033579	comp15143_c0	in	in	in	in	in
FBgn0085212	comp15160_c0	in	in	in	in	in
FBgn0260224	comp15304_c0	in	in	in	in	in
FBgn0038951	comp15321_c0	in	in	in	in	in
FBgn0034084	comp15337_c0	in	in	in	in	in
FBgn0032772	comp15344_c0	in	in	in	in	in
FBgn0026316	comp15353_c0	in	in	in	in	in
FBgn0010220	comp15375_c0	in	in	in	in	in
FBgn0036143	comp15435_c0	in	in	in	in	in
FBgn0052406	comp15475_c0	in	in	in	in	in
FBgn0039200	comp15497_c0	in	in	in	in	in
FBgn0034131	comp15498_c0	in	in	in	in	in
FBgn0038959	comp15550_c0	in	in	in	in	in
FBgn0036066	comp15614_c0	in	in	in	in	in
FBgn0004170	comp15662_c0	in	in	in	in	in
FBgn0034035	comp15671_c0	in	in	in	in	in
FBgn0051660	comp15686_c0	in	in	in	in	in
FBgn0038814	comp16056_c0	in	in	in	in	in
FBgn0034520	comp16097_c0	in	in	in	in	in
FBgn0033657	comp16183_c0	in	in	in	in	in
FBgn0259239	comp16226_c0	in	in	in	in	in
FBgn0031116	comp16420_c0	in	in	in	in	in
FBgn0037015	comp16839_c0	in	in	in	in	in
FBgn0016126	comp16880_c0	in	in	in	in	in
FBgn0038076	comp17074_c0	in	in	in	in	in
FBgn0026396	comp17577_c0	in	in	in	in	in
FBgn0026084	comp17620_c0	in	in	in	in	in
FBgn0250910	comp17653_c0	in	in	in	in	in
FBgn0035247	comp17702_c0	in	in	in	in	in
FBgn0033960	comp17802_c0	in	in	in	in	in
FBgn0033337	comp17860_c0	in	in	in	in	in
FBgn0037220	comp17890_c0	in	in	in	in	in
FBgn0034128	comp17895_c0	in	in	in	in	in
FBgn0051036	comp17922_c0	in	in	in	in	in
FBgn0027525	comp17931_c0	in	in	in	in	in
FBgn0031601	comp17943_c0	in	in	in	in	in
FBgn0015320	comp17961_c0	in	in	in	in	in
FBgn0032634	comp17984_c0	in	in	in	in	in
FBgn0019948	comp18005_c0	in	in	in	in	in
FBgn0025366	comp18007_c0	in	in	in	in	in
FBgn0033482	comp18024_c0	in	in	in	in	in
FBgn0034577	comp18040_c0	in	in	in	in	in
FBgn0002573	comp18052_c0	in	in	in	in	in
FBgn0030834	comp18054_c0	in	in	in	in	in
FBgn0034136	comp18066_c0	in	in	in	in	in
FBgn0053263	comp18075_c0	in	in	in	in	in
FBgn0039128	comp18077_c0	in	in	in	in	in
FBgn0039013	comp18119_c0	in	in	in	in	in
FBgn0051184	comp18134_c0	in	in	in	in	in
FBgn0038428	comp18136_c0	in	in	in	in	in
FBgn0039196	comp18138_c0	in	in	in	in	in
FBgn0033673	comp18139_c0	in	in	in	in	in
FBgn0011704	comp18141_c0	in	in	in	in	in
FBgn0030801	comp18153_c0	in	in	in	in	in
FBgn0030003	comp18161_c0	in	in	in	in	in
FBgn0024556	comp18170_c0	in	in	in	in	in
FBgn0260971	comp18176_c0	in	in	in	in	in
FBgn0032231	comp18184_c0	in	in	in	in	in
FBgn0038540	comp18197_c0	in	in	in	in	in
FBgn0036519	comp18201_c0	in	in	in	in	in
FBgn0032719	comp18213_c0	in	in	in	in	in
FBgn0028675	comp18217_c0	in	in	in	in	in
FBgn0028552	comp18257_c0	in	in	in	in	in
FBgn0034599	comp18272_c0	in	in	in	in	in
FBgn0035243	comp18278_c0	in	in	in	in	in
FBgn0028969	comp18284_c0	in	in	in	in	in
FBgn0032799	comp18307_c0	in	in	in	in	in
FBgn0061356	comp18317_c0	in	in	in	in	in
FBgn0037710	comp18319_c0	in	in	in	in	in
FBgn0032746	comp18322_c0	in	in	in	in	in
FBgn0004839	comp18324_c0	in	in	in	in	in
FBgn0035050	comp18325_c0	in	in	in	in	in
FBgn0004855	comp18326_c0	in	in	in	in	in
FBgn0050062	comp18336_c0	in	in	in	in	in
FBgn0025724	comp18360_c0	in	in	in	in	in
FBgn0029823	comp18366_c0	in	in	in	in	in
FBgn0031437	comp18370_c0	in	in	in	in	in
FBgn0042094	comp18371_c0	in	in	in	in	in
FBgn0036510	comp18383_c0	in	in	in	in	in
FBgn0085242	comp18388_c0	in	in	in	in	in
FBgn0033089	comp18401_c0	in	in	in	in	in
FBgn0011695	comp18409_c0	in	in	in	in	in
FBgn0033273	comp18413_c0	in	in	in	in	in
FBgn0036341	comp18419_c0	in	in	in	in	in
FBgn0039877	comp18422_c0	in	in	in	in	in
FBgn0032404	comp18426_c0	in	in	in	in	in
FBgn0030545	comp18438_c0	in	in	in	in	in
FBgn0030612	comp18441_c0	in	in	in	in	in
FBgn0036641	comp18444_c0	in	in	in	in	in
FBgn0034626	comp18450_c0	in	in	in	in	in
FBgn0052196	comp18454_c0	in	in	in	in	in
FBgn0037819	comp18467_c0	in	in	in	in	in
FBgn0033615	comp18468_c0	in	in	in	in	in
FBgn0086691	comp18473_c0	in	in	in	in	in
FBgn0030007	comp18480_c0	in	in	in	in	in
FBgn0261882	comp18481_c0	in	in	in	in	in
FBgn0013746	comp18486_c0	in	in	in	in	in
FBgn0263200	comp18490_c0	in	in	in	in	in
FBgn0026753	comp18492_c0	in	in	in	in	in
FBgn0035714	comp18497_c0	in	in	in	in	in
FBgn0035234	comp18499_c0	in	in	in	in	in
FBgn0013764	comp18502_c0	in	in	in	in	in
FBgn0005636	comp18503_c0	in	in	in	in	in
FBgn0014018	comp18509_c0	in	in	in	in	in
FBgn0035032	comp18510_c0	in	in	in	in	in
FBgn0011764	comp18515_c0	in	in	in	in	in
FBgn0044871	comp18526_c0	in	in	in	in	in
FBgn0027090	comp18532_c0	in	in	in	in	in
FBgn0030519	comp18569_c0	in	in	in	in	in
FBgn0039626	comp18570_c0	in	in	in	in	in
FBgn0030100	comp18573_c0	in	in	in	in	in
FBgn0037330	comp18589_c0	in	in	in	in	in
FBgn0035631	comp18597_c0	in	in	in	in	in
FBgn0033581	comp18602_c0	in	in	in	in	in
FBgn0031832	comp18614_c0	in	in	in	in	in
FBgn0250843	comp18629_c0	in	in	in	in	in
FBgn0037942	comp18631_c0	in	in	in	in	in
FBgn0036101	comp18636_c0	in	in	in	in	in
FBgn0011455	comp18648_c0	in	in	in	in	in
FBgn0000158	comp18667_c0	in	in	in	in	in
FBgn0011769	comp18668_c0	in	in	in	in	in
FBgn0039224	comp18680_c0	in	in	in	in	in
FBgn0034802	comp18681_c0	in	in	in	in	in
FBgn0038332	comp18687_c0	in	in	in	in	in
FBgn0033199	comp18692_c0	in	in	in	in	in
FBgn0050051	comp18746_c0	in	in	in	in	in
FBgn0032228	comp18751_c0	in	in	in	in	in
FBgn0035335	comp18754_c0	in	in	in	in	in
FBgn0259715	comp18763_c0	in	in	in	in	in
FBgn0039890	comp18773_c0	in	in	in	in	in
FBgn0039069	comp18782_c0	in	in	in	in	in
FBgn0030294	comp18786_c0	in	in	in	in	in
FBgn0034312	comp18794_c0	in	in	in	in	in
FBgn0015321	comp18801_c0	in	in	in	in	in
FBgn0036366	comp18806_c0	in	in	in	in	in
FBgn0010288	comp18807_c0	in	in	in	in	in
FBgn0032488	comp18832_c0	in	in	in	in	in
FBgn0036306	comp18836_c0	in	in	in	in	in
FBgn0011726	comp18847_c0	in	in	in	in	in
FBgn0033679	comp18848_c0	in	in	in	in	in
FBgn0017572	comp18851_c0	in	in	in	in	in
FBgn0037698	comp18855_c0	in	in	in	in	in
FBgn0033724	comp18859_c0	in	in	in	in	in
FBgn0002622	comp18860_c0	in	in	in	in	in
FBgn0027950	comp18873_c0	in	in	in	in	in
FBgn0038673	comp18875_c0	in	in	in	in	in
FBgn0035120	comp18876_c0	in	in	in	in	in
FBgn0033573	comp18944_c0	in	in	in	in	in
FBgn0037275	comp18969_c0	in	in	in	in	in
FBgn0043005	comp19087_c0	in	in	in	in	in
FBgn0035914	comp19120_c0	in	in	in	in	in
FBgn0032247	comp19125_c0	in	in	in	in	in
FBgn0263239	comp19178_c0	in	in	in	in	in
FBgn0001180	comp19187_c0	in	in	in	in	in
FBgn0032891	comp19208_c0	in	in	in	in	in
FBgn0038084	comp19213_c0	in	in	in	in	in
FBgn0037413	comp19229_c0	in	in	in	in	in
FBgn0000564	comp19319_c0	in	in	in	in	in
FBgn0024288	comp19335_c0	in	in	in	in	in
FBgn0025382	comp19343_c0	in	in	in	in	in
FBgn0038980	comp19391_c0	in	in	in	in	in
FBgn0035902	comp19505_c0	in	in	in	in	in
FBgn0050290	comp19507_c0	in	in	in	in	in
FBgn0004050	comp19521_c0	in	in	in	in	in
FBgn0263773	comp19527_c0	in	in	in	in	in
FBgn0027836	comp19541_c0	in	in	in	in	in
FBgn0037469	comp19548_c0	in	in	in	in	in
FBgn0038482	comp19553_c0	in	in	in	in	in
FBgn0264981	comp19559_c0	in	in	in	in	in
FBgn0038584	comp19560_c0	in	in	in	in	in
FBgn0262467	comp19573_c0	in	in	in	in	in
FBgn0005649	comp19577_c0	in	in	in	in	in
FBgn0265101	comp19578_c0	in	in	in	in	in
FBgn0030739	comp19580_c0	in	in	in	in	in
FBgn0036146	comp19583_c0	in	in	in	in	in
FBgn0033451	comp19587_c0	in	in	in	in	in
FBgn0034432	comp19594_c0	in	in	in	in	in
FBgn0032167	comp19596_c0	in	in	in	in	in
FBgn0053310	comp19599_c0	in	in	in	in	in
FBgn0003079	comp19601_c0	in	in	in	in	in
FBgn0023181	comp19609_c0	in	in	in	in	in
FBgn0034138	comp19616_c0	in	in	in	in	in
FBgn0003117	comp19624_c0	in	in	in	in	in
FBgn0034722	comp19640_c0	in	in	in	in	in
FBgn0010441	comp19656_c0	in	in	in	in	in
FBgn0004915	comp19660_c0	in	in	in	in	in
FBgn0026402	comp19663_c0	in	in	in	in	in
FBgn0000719	comp19673_c0	in	in	in	in	in
FBgn0029095	comp19674_c0	in	in	in	in	in
FBgn0033907	comp19686_c0	in	in	in	in	in
FBgn0032884	comp19693_c0	in	in	in	in	in
FBgn0035785	comp19700_c0	in	in	in	in	in
FBgn0035831	comp19705_c0	in	in	in	in	in
FBgn0031677	comp19729_c0	in	in	in	in	in
FBgn0021767	comp19733_c0	in	in	in	in	in
FBgn0000377	comp19738_c0	in	in	in	in	in
FBgn0032348	comp19745_c0	in	in	in	in	in
FBgn0015544	comp19749_c0	in	in	in	in	in
FBgn0040351	comp19759_c0	in	in	in	in	in
FBgn0031634	comp19761_c0	in	in	in	in	in
FBgn0032732	comp19766_c0	in	in	in	in	in
FBgn0031188	comp19777_c0	in	in	in	in	in
FBgn0014868	comp19778_c0	in	in	in	in	in
FBgn0037351	comp19782_c0	in	in	in	in	in
FBgn0023175	comp19785_c0	in	in	in	in	in
FBgn0039712	comp19786_c0	in	in	in	in	in
FBgn0037329	comp19798_c0	in	in	in	in	in
FBgn0030328	comp19807_c0	in	in	in	in	in
FBgn0024360	comp19811_c0	in	in	in	in	in
FBgn0024947	comp19815_c0	in	in	in	in	in
FBgn0002284	comp19816_c0	in	in	in	in	in
FBgn0032451	comp19825_c0	in	in	in	in	in
FBgn0022800	comp19841_c0	in	in	in	in	in
FBgn0015794	comp19845_c0	in	in	in	in	in
FBgn0261403	comp19847_c1	in	in	in	in	in
FBgn0031403	comp19852_c0	in	in	in	in	in
FBgn0030311	comp19864_c0	in	in	in	in	in
FBgn0031068	comp19893_c0	in	in	in	in	in
FBgn0261270	comp19897_c0	in	in	in	in	in
FBgn0002174	comp19904_c0	in	in	in	in	in
FBgn0031360	comp19908_c0	in	in	in	in	in
FBgn0030451	comp19930_c0	in	in	in	in	in
FBgn0034703	comp19933_c0	in	in	in	in	in
FBgn0034368	comp19937_c0	in	in	in	in	in
FBgn0033484	comp19939_c0	in	in	in	in	in
FBgn0013303	comp19947_c0	in	in	in	in	in
FBgn0030468	comp19952_c0	in	in	in	in	in
FBgn0264006	comp19955_c0	in	in	in	in	in
FBgn0052022	comp19957_c0	in	in	in	in	in
FBgn0259832	comp19959_c0	in	in	in	in	in
FBgn0038446	comp19969_c0	in	in	in	in	in
FBgn0051464	comp19973_c0	in	in	in	in	in
FBgn0033755	comp19979_c0	in	in	in	in	in
FBgn0261532	comp19983_c0	in	in	in	in	in
FBgn0019886	comp19990_c0	in	in	in	in	in
FBgn0015789	comp19992_c0	in	in	in	in	in
FBgn0002607	comp20000_c0	in	in	in	in	in
FBgn0011787	comp20003_c0	in	in	in	in	in
FBgn0030703	comp20006_c0	in	in	in	in	in
FBgn0035853	comp20010_c0	in	in	in	in	in
FBgn0085550	comp20017_c0	in	in	in	in	in
FBgn0035528	comp20025_c0	in	in	in	in	in
FBgn0031670	comp20026_c0	in	in	in	in	in
FBgn0053276	comp20052_c0	in	in	in	in	in
FBgn0031418	comp20059_c0	in	in	in	in	in
FBgn0001202	comp20067_c0	in	in	in	in	in
FBgn0263260	comp20082_c0	in	in	in	in	in
FBgn0035213	comp20085_c0	in	in	in	in	in
FBgn0004465	comp20089_c0	in	in	in	in	in
FBgn0030844	comp20098_c0	in	in	in	in	in
FBgn0024992	comp20129_c0	in	in	in	in	in
FBgn0000150	comp20131_c0	in	in	in	in	in
FBgn0036838	comp20133_c0	in	in	in	in	in
FBgn0039808	comp20150_c0	in	in	in	in	in
FBgn0034454	comp20155_c0	in	in	in	in	in
FBgn0035279	comp20163_c0	in	in	in	in	in
FBgn0036846	comp20167_c0	in	in	in	in	in
FBgn0052068	comp20183_c0	in	in	in	in	in
FBgn0036211	comp20190_c0	in	in	in	in	in
FBgn0002354	comp20195_c0	in	in	in	in	in
FBgn0002283	comp20212_c0	in	in	in	in	in
FBgn0023477	comp20227_c0	in	in	in	in	in
FBgn0031860	comp20239_c0	in	in	in	in	in
FBgn0031906	comp20240_c0	in	in	in	in	in
FBgn0026873	comp20252_c0	in	in	in	in	in
FBgn0020407	comp20258_c0	in	in	in	in	in
FBgn0034572	comp20260_c0	in	in	in	in	in
FBgn0086129	comp20262_c0	in	in	in	in	in
FBgn0036848	comp20270_c0	in	in	in	in	in
FBgn0051561	comp20275_c0	in	in	in	in	in
FBgn0013725	comp20288_c0	in	in	in	in	in
FBgn0026718	comp20315_c0	in	in	in	in	in
FBgn0034191	comp20321_c0	in	in	in	in	in
FBgn0261396	comp20326_c0	in	in	in	in	in
FBgn0034217	comp20327_c0	in	in	in	in	in
FBgn0003714	comp20330_c0	in	in	in	in	in
FBgn0024985	comp20363_c0	in	in	in	in	in
FBgn0031307	comp20367_c0	in	in	in	in	in
FBgn0040323	comp20371_c0	in	in	in	in	in
FBgn0033902	comp20373_c0	in	in	in	in	in
FBgn0015521	comp20381_c0	in	in	in	in	in
FBgn0030230	comp20388_c0	in	in	in	in	in
FBgn0030720	comp20392_c0	in	in	in	in	in
FBgn0036734	comp20407_c0	in	in	in	in	in
FBgn0040513	comp20411_c0	in	in	in	in	in
FBgn0037676	comp20414_c0	in	in	in	in	in
FBgn0036271	comp20422_c0	in	in	in	in	in
FBgn0036272	comp20424_c0	in	in	in	in	in
FBgn0036998	comp20430_c0	in	in	in	in	in
FBgn0035677	comp20442_c0	in	in	in	in	in
FBgn0038313	comp20451_c0	in	in	in	in	in
FBgn0032744	comp20455_c0	in	in	in	in	in
FBgn0031143	comp20471_c0	in	in	in	in	in
FBgn0028738	comp20474_c0	in	in	in	in	in
FBgn0004623	comp20505_c0	in	in	in	in	in
FBgn0035252	comp20517_c0	in	in	in	in	in
FBgn0031628	comp20525_c0	in	in	in	in	in
FBgn0038660	comp20542_c0	in	in	in	in	in
FBgn0038772	comp20564_c0	in	in	in	in	in
FBgn0032013	comp20567_c0	in	in	in	in	in
FBgn0030793	comp20569_c0	in	in	in	in	in
FBgn0032024	comp20585_c0	in	in	in	in	in
FBgn0039160	comp20590_c0	in	in	in	in	in
FBgn0004842	comp20591_c0	in	in	in	in	in
FBgn0032407	comp20593_c0	in	in	in	in	in
FBgn0030292	comp20597_c0	in	in	in	in	in
FBgn0262719	comp20602_c0	in	in	in	in	in
FBgn0038043	comp20603_c0	in	in	in	in	in
FBgn0029944	comp20616_c0	in	in	in	in	in
FBgn0037638	comp20621_c0	in	in	in	in	in
FBgn0030659	comp20624_c0	in	in	in	in	in
FBgn0039943	comp20626_c0	in	in	in	in	in
FBgn0030260	comp20627_c0	in	in	in	in	in
FBgn0000147	comp20634_c0	in	in	in	in	in
FBgn0031505	comp20636_c0	in	in	in	in	in
FBgn0029161	comp20639_c0	in	in	in	in	in
FBgn0262534	comp20641_c0	in	in	in	in	in
FBgn0000384	comp20650_c0	in	in	in	in	in
FBgn0010391	comp20672_c0	in	in	in	in	in
FBgn0034059	comp20674_c0	in	in	in	in	in
FBgn0038948	comp20687_c0	in	in	in	in	in
FBgn0032800	comp20689_c0	in	in	in	in	in
FBgn0032216	comp20694_c0	in	in	in	in	in
FBgn0034945	comp20696_c0	in	in	in	in	in
FBgn0035578	comp20697_c0	in	in	in	in	in
FBgn0027574	comp20702_c0	in	in	in	in	in
FBgn0260775	comp20703_c0	in	in	in	in	in
FBgn0032444	comp20707_c0	in	in	in	in	in
FBgn0034646	comp20710_c0	in	in	in	in	in
FBgn0067102	comp20717_c0	in	in	in	in	in
FBgn0031267	comp20724_c0	in	in	in	in	in
FBgn0030521	comp20738_c0	in	in	in	in	in
FBgn0053260	comp20742_c0	in	in	in	in	in
FBgn0030742	comp20750_c0	in	in	in	in	in
FBgn0038412	comp20755_c0	in	in	in	in	in
FBgn0052364	comp20759_c0	in	in	in	in	in
FBgn0036255	comp20764_c0	in	in	in	in	in
FBgn0032486	comp20766_c0	in	in	in	in	in
FBgn0025373	comp20773_c0	in	in	in	in	in
FBgn0037250	comp20786_c0	in	in	in	in	in
FBgn0029892	comp20806_c0	in	in	in	in	in
FBgn0031907	comp20811_c0	in	in	in	in	in
FBgn0038207	comp20815_c0	in	in	in	in	in
FBgn0029980	comp20818_c0	in	in	in	in	in
FBgn0038465	comp20834_c0	in	in	in	in	in
FBgn0031220	comp20842_c0	in	in	in	in	in
FBgn0037656	comp20845_c0	in	in	in	in	in
FBgn0039223	comp20850_c0	in	in	in	in	in
FBgn0026238	comp20851_c0	in	in	in	in	in
FBgn0031534	comp20854_c0	in	in	in	in	in
FBgn0032138	comp20855_c0	in	in	in	in	in
FBgn0031392	comp20861_c0	in	in	in	in	in
FBgn0004132	comp20868_c0	in	in	in	in	in
FBgn0034627	comp20876_c0	in	in	in	in	in
FBgn0034350	comp20878_c0	in	in	in	in	in
FBgn0032350	comp20890_c0	in	in	in	in	in
FBgn0037107	comp20893_c0	in	in	in	in	in
FBgn0025716	comp20899_c0	in	in	in	in	in
FBgn0035313	comp20907_c0	in	in	in	in	in
FBgn0033551	comp20910_c0	in	in	in	in	in
FBgn0039312	comp20920_c0	in	in	in	in	in
FBgn0040009	comp20923_c0	in	in	in	in	in
FBgn0030258	comp20928_c0	in	in	in	in	in
FBgn0037657	comp20930_c0	in	in	in	in	in
FBgn0039008	comp20934_c0	in	in	in	in	in
FBgn0053764	comp20947_c0	in	in	in	in	in
FBgn0033005	comp20959_c0	in	in	in	in	in
FBgn0264270	comp20961_c0	in	in	in	in	in
FBgn0031590	comp20964_c0	in	in	in	in	in
FBgn0003141	comp20965_c0	in	in	in	in	in
FBgn0031848	comp20982_c0	in	in	in	in	in
FBgn0261436	comp20989_c0	in	in	in	in	in
FBgn0032020	comp20998_c0	in	in	in	in	in
FBgn0004892	comp21004_c0	in	in	in	in	in
FBgn0022987	comp21007_c0	in	in	in	in	in
FBgn0024432	comp21014_c0	in	in	in	in	in
FBgn0040022	comp21033_c0	in	in	in	in	in
FBgn0003512	comp21048_c0	in	in	in	in	in
FBgn0037908	comp21051_c0	in	in	in	in	in
FBgn0030966	comp21068_c0	in	in	in	in	in
FBgn0040732	comp21078_c0	in	in	in	in	in
FBgn0039529	comp21085_c0	in	in	in	in	in
FBgn0053178	comp21093_c0	in	in	in	in	in
FBgn0039130	comp21095_c0	in	in	in	in	in
FBgn0037244	comp21109_c0	in	in	in	in	in
FBgn0038014	comp21110_c0	in	in	in	in	in
FBgn0032042	comp21115_c0	in	in	in	in	in
FBgn0037358	comp21117_c0	in	in	in	in	in
FBgn0037613	comp21120_c0	in	in	in	in	in
FBgn0031904	comp21135_c0	in	in	in	in	in
FBgn0023530	comp21163_c0	in	in	in	in	in
FBgn0024509	comp21167_c0	in	in	in	in	in
FBgn0031914	comp21169_c0	in	in	in	in	in
FBgn0027526	comp21175_c0	in	in	in	in	in
FBgn0029529	comp21178_c0	in	in	in	in	in
FBgn0259224	comp21180_c1	in	in	in	in	in
FBgn0031233	comp21181_c0	in	in	in	in	in
FBgn0034451	comp21182_c0	in	in	in	in	in
FBgn0031485	comp21191_c0	in	in	in	in	in
FBgn0038467	comp21197_c0	in	in	in	in	in
FBgn0005585	comp21211_c0	in	in	in	in	in
FBgn0025525	comp21219_c0	in	in	in	in	in
FBgn0037911	comp21222_c0	in	in	in	in	in
FBgn0065035	comp21230_c0	in	in	in	in	in
FBgn0032337	comp21237_c1	in	in	in	in	in
FBgn0032397	comp21250_c0	in	in	in	in	in
FBgn0011282	comp21251_c0	in	in	in	in	in
FBgn0037933	comp21252_c0	in	in	in	in	in
FBgn0050016	comp21265_c0	in	in	in	in	in
FBgn0034923	comp21268_c0	in	in	in	in	in
FBgn0016120	comp21271_c0	in	in	in	in	in
FBgn0036225	comp21278_c0	in	in	in	in	in
FBgn0019982	comp21290_c0	in	in	in	in	in
FBgn0037108	comp21311_c0	in	in	in	in	in
FBgn0261976	comp21315_c0	in	in	in	in	in
FBgn0037470	comp21317_c0	in	in	in	in	in
FBgn0030737	comp21324_c0	in	in	in	in	in
FBgn0039663	comp21329_c0	in	in	in	in	in
FBgn0038306	comp21331_c0	in	in	in	in	in
FBgn0031663	comp21335_c0	in	in	in	in	in
FBgn0015283	comp21340_c0	in	in	in	in	in
FBgn0053193	comp21342_c0	in	in	in	in	in
FBgn0031980	comp21343_c0	in	in	in	in	in
FBgn0030034	comp21346_c0	in	in	in	in	in
FBgn0035805	comp21351_c0	in	in	in	in	in
FBgn0028694	comp21353_c0	in	in	in	in	in
FBgn0033162	comp21355_c0	in	in	in	in	in
FBgn0260799	comp21356_c0	in	in	in	in	in
FBgn0031711	comp21362_c0	in	in	in	in	in
FBgn0003607	comp21365_c0	in	in	in	in	in
FBgn0053159	comp21374_c0	in	in	in	in	in
FBgn0086605	comp21375_c0	in	in	in	in	in
FBgn0030320	comp21377_c0	in	in	in	in	in
FBgn0000409	comp21378_c0	in	in	in	in	in
FBgn0036500	comp21382_c0	in	in	in	in	in
FBgn0029800	comp21385_c0	in	in	in	in	in
FBgn0033901	comp21387_c0	in	in	in	in	in
FBgn0038577	comp21400_c0	in	in	in	in	in
FBgn0028932	comp21407_c0	in	in	in	in	in
FBgn0026143	comp21417_c0	in	in	in	in	in
FBgn0039003	comp21418_c0	in	in	in	in	in
FBgn0036857	comp21426_c0	in	in	in	in	in
FBgn0052112	comp21429_c0	in	in	in	in	in
FBgn0033571	comp21439_c0	in	in	in	in	in
FBgn0035622	comp21444_c0	in	in	in	in	in
FBgn0027053	comp21445_c0	in	in	in	in	in
FBgn0031289	comp21452_c1	in	in	in	in	in
FBgn0038331	comp21453_c1	in	in	in	in	in
FBgn0010812	comp21458_c0	in	in	in	in	in
FBgn0034086	comp21459_c0	in	in	in	in	in
FBgn0021750	comp21459_c1	in	in	in	in	in
FBgn0028737	comp21462_c0	in	in	in	in	in
FBgn0039219	comp21464_c0	in	in	in	in	in
FBgn0034210	comp21465_c0	in	in	in	in	in
FBgn0051301	comp21468_c0	in	in	in	in	in
FBgn0028507	comp21471_c0	in	in	in	in	in
FBgn0039868	comp21472_c0	in	in	in	in	in
FBgn0015664	comp21478_c0	in	in	in	in	in
FBgn0011642	comp21480_c0	in	in	in	in	in
FBgn0034345	comp21488_c0	in	in	in	in	in
FBgn0038387	comp21489_c0	in	in	in	in	in
FBgn0003978	comp21493_c0	in	in	in	in	in
FBgn0015799	comp21506_c0	in	in	in	in	in
FBgn0017457	comp21509_c0	in	in	in	in	in
FBgn0033741	comp21510_c0	in	in	in	in	in
FBgn0039277	comp21511_c0	in	in	in	in	in
FBgn0024332	comp21513_c0	in	in	in	in	in
FBgn0030096	comp21519_c0	in	in	in	in	in
FBgn0022786	comp21525_c0	in	in	in	in	in
FBgn0040347	comp21528_c0	in	in	in	in	in
FBgn0001123	comp21530_c0	in	in	in	in	in
FBgn0036932	comp21531_c0	in	in	in	in	in
FBgn0010774	comp21533_c0	in	in	in	in	in
FBgn0263667	comp21538_c0	in	in	in	in	in
FBgn0036624	comp21540_c0	in	in	in	in	in
FBgn0035755	comp21541_c0	in	in	in	in	in
FBgn0086710	comp21546_c0	in	in	in	in	in
FBgn0040346	comp21547_c0	in	in	in	in	in
FBgn0037540	comp21548_c0	in	in	in	in	in
FBgn0004374	comp21568_c0	in	in	in	in	in
FBgn0022709	comp21575_c0	in	in	in	in	in
FBgn0024998	comp21584_c0	in	in	in	in	in
FBgn0051450	comp21595_c0	in	in	in	in	in
FBgn0031060	comp21597_c0	in	in	in	in	in
FBgn0034909	comp21600_c0	in	in	in	in	in
FBgn0052206	comp21622_c0	in	in	in	in	in
FBgn0030259	comp21629_c0	in	in	in	in	in
FBgn0029885	comp21638_c0	in	in	in	in	in
FBgn0261789	comp21641_c0	in	in	in	in	in
FBgn0021768	comp21642_c0	in	in	in	in	in
FBgn0032048	comp21655_c0	in	in	in	in	in
FBgn0038925	comp21659_c0	in	in	in	in	in
FBgn0032495	comp21665_c0	in	in	in	in	in
[truncated: 3,635 more rows]
