# Supplementary material for: Characterizing the developmental transcriptome of the oriental fruit fly, Bactrocera dorsalis (Diptera: Tephritidae) through comparative genomic analysis with Drosophila melanogaster utilizing modENCODE datasets
Source: BMC Genomics. 2014 Oct 28;15(1):942. doi: 10.1186/1471-2164-15-942 (PMC4223851; doi:10.1186/1471-2164-15-942)
Supplement: Supplementary file 4 — Additional file 4: Unigenes associated with detoxification. An .XLSX file containing unigenes annotated as relating to detoxification in B. dorsalis. (XLSX 70 KB) [file 12864_2014_6635_MOESM4_ESM.xlsx]

## Sheet: P450AnnotationsbyUnigene
unigene ID	p450	family
comp26879_c0	CYP4E2	IV
comp27663_c0	CYP302A1, MITOCHONDRIAL	III
comp29963_c0	CYP4G15	IV
comp29567_c0	CYP4AA1	IV
comp29520_c1	CYP4S3	IV
comp29520_c0	CYP4S3	IV
comp29307_c0	CYP4C3	IV
comp29180_c1	CYP4G1	IV
comp28996_c0	CYP4P1	IV
comp28492_c0	CYP4G1	IV
comp28426_c0	CYP4E1	IV
comp28211_c0	CYP4D8	IV
comp27944_c0	CYP4D14	IV
comp27800_c1	CYP4D1	IV
comp27800_c0	CYP4D1	IV
comp27584_c0	CYP4P3	IV
comp27242_c0	CYP4D2	IV
comp27189_c0	CYP4D8	IV
comp26284_c0	CYP4E2	IV
comp26266_c0	CYP4E2	IV
comp26006_c0	CYP4E2	IV
comp21057_c0	CYP4AC2	IV
comp28135_c1	CYP9B2	IX
comp23567_c0	CYP9F2	IX
comp34940_c0	CYP6A23	VI
comp31540_c0	CYP6D5	VI
comp30145_c0	CYP6A14	VI
comp29479_c0	CYP6T1	VI
comp29207_c0	CYP6A2	VI
comp29169_c0	CYP6A2	VI
comp29136_c0	CYP6T1	VI
comp29091_c0	CYP6D4	VI
comp29083_c0	CYP6V1	VI
comp28805_c0	CYP6A2	VI
comp28541_c0	CYP6A13	VI
comp28515_c0	CYP6A23	VI
comp28208_c0	CYP6G1	VI
comp28161_c0	CYP6A9	VI
comp27856_c0	CYP6A9	VI
comp27822_c1	CYP6U1	VI
comp27796_c1	CYP6G2	VI
comp27428_c0	CYP6A8	VI
comp26873_c0	CYP6A23	VI
comp26847_c0	CYP6A2	VI
comp26759_c0	CYP6A9	VI
comp26701_c0	CYP6G2	VI
comp25440_c0	CYP6A13	VI
comp25436_c0	CYP6D5	VI
comp23940_c0	CYP6A14	VI
comp23375_c0	CYP6A14	VI
comp22299_c0	CYP6A2	VI
comp16926_c0	CYP6D5	VI
comp14461_c0	CYP6A18	VI
comp30399_c0	CYP12B2, MITOCHONDRIAL	XII
comp30152_c0	CYP12E1, MITOCHONDRIAL	XII
comp29384_c0	CYP12B1, MITOCHONDRIAL	XII
comp29210_c0	CYP12B2, MITOCHONDRIAL	XII
comp28741_c0	CYP12E1, MITOCHONDRIAL	XII
comp28396_c0	CYP12E1, MITOCHONDRIAL	XII
comp26936_c0	CYP12A4, MITOCHONDRIAL	XII
comp26899_c0	CYP12A5, MITOCHONDRIAL	XII
comp25998_c0	CYP12A5, MITOCHONDRIAL	XII
comp25987_c0	CYP12A1	XII
comp25222_c0	CYP12A2	XII
comp29470_c1	CYP49A1	XLIX
comp26490_c1	CYP18A1	XVIII
comp29704_c0	CYP28D1	XXVIII
comp23018_c0	CYP28D1	XXVIII
comp26898_c2	CYP301A1, MITOCHONDRIAL	CCCI
comp29415_c0	CYP303A1	CCCIII
comp8502_c0	CYP304A1	CCCIV
comp20781_c0	CYP304A1	CCCIV
comp31391_c0	CYP309A1	CCCIX
comp27995_c0	CYP309A1	CCCIX
comp21486_c0	CYP309A2	CCCIX
comp20631_c0	CYP309A2	CCCIX
comp28499_c0	CYP305A1	CCCV
comp26490_c0	CYP306A1	CCCVI
comp25995_c0	CYP308A1	CCCVIII
comp29149_c0	CYP310A1	CCCX
comp27657_c0	CYP311A1	CCCXI
comp49341_c0	CYP313A4	CCCXIII
comp27986_c0	CYP313A4	CCCXIII
comp23968_c0	CYP313B1	CCCXIII
comp17074_c0	CYP313A4	CCCXIII
comp16206_c0	CYP313A4	CCCXIII
comp10724_c0	CYP313A4	CCCXIII
comp26792_c0	CYP314A1	CCCXIV
comp28589_c0	CYP315A1, MITOCHONDRIAL	CCCXV
comp25547_c0	CYP317A1	CCCXVII
comp39544_c0	CYP318A1	CCCXVIII
comp17543_c0	CYP318A1	CCCXVIII

## Sheet: GSTsbyunigene
#component
comp28311_c1	c	IWESRAIIIYLAEKYGKNDSLYPKDPKKRAVVNQLLFFDISTIYSAFVNTYVQQYLFKKEVDAEKYKAVDTAFEFLNTFLEGRKYVAGDAYTLADISLIATVSSYEIVNYDISKYANVARWYESVKKSAPGWEENWAGCLEYKKLLGV*
comp27043_c0	c	VMSKTPFDPEQRKQLETQLELFNTLLAGNNFVIGETLTLADLALLATISTIDVAQCLKDFNVNVRKYAHIQKWYENMRAVTPGFKENQEGCLEMKKFLEGQ*
comp25649_c0	c	MCEVETITKIAKTLGVPAGEVKLNSEKIITRTNNNNTVSGFATILNVLAQESKSEIARNSTATREIAADVYQWIEFAVLYVAPGSKDKHISHQLLRDFNKLFATKSYLVGYFITLADLAIFYAIYNLVKSLSPVEKENYLNLSRWFDHLQQRPEIRQGGQVLNFTTIYLHGWAKGTHV*
comp24081_c0	c	MQEYQESSNDVDSVCARQEKVLKQLQDLKQQMANIRASLGLCQKGPQHTGQTSLRNGGLREEPLHDIVINGHPNFVPYALLALKNAWKNLFTIDVRTFKHSTMPDIGKDASEFEKKLSQVKIDPSKPKVKVSLIWKNCEHTEMISSPTMYVPIYGEVNIIRYLGRVGPEEYRYEDLPNCNEIDAVLDICYQLLRCNTTKSRASMLRALNLRLGKQKYFGGDKITIADVGVHSSLKRLPAITSKDLTPTLTEWQKRVQLVTQL*
comp28185_c0	n	MSENDIDTAAKTQTTLTQPSTTAPTPALKEFTAPQFKDDSLVLYFHPYNFHSQKVILILYEKNIDFVPYAIDLANGEQYSTWFLNLNPKGDVPVLQDGTFIIPDSNHIISYVENKYRGGIHSALKPRGNNADEFKKMEFYDSIINQLPVGALSLGSFIHGDLKLTPKPPFIGPIRKSCLKNNEKVYELLKKSIEDAETNKSGLLRKLDIQDRRKRLVESRVEFQKILDAVNNVLRYIDNDFKENPGREWLISNEYSLADVSFGLLLHRLYQLGFENYYWAYGKLPYVESYFLRFKKRPTFQKLMPSNFKILKDIWQNTPANYKIGAGAGFLGMAMFAALAHK*
comp25974_c0	n	MAKPVLYYATLSPPSRAVLLTANLLGLDLELRPVNLLKGEQLTDDFIKMNPQHTIPTMIDADGAVVYDSHAICGYLVDKYGEDDKLYPKDLVKRAQVNARLHFDSGHLFARLRFLYEPILYSGSTDCSM
comp21599_c0	n	AVQLQLSIQLKNPSLNNMDLYYYPGSAPCHAVLLTARSLGIGLNKKFLDLLARENMSNDFAKINPQKVVPTLVDKDFVLWESRAIMIYLVQEYGRDDSLYPKCPKKRAVINQRLYFDM
comp23710_c0	n	MSQMDISQVQMVRSAKGVDMLCVDNFLYHFVDRGNKRCRWVCNRLKSKYQPCRSRIATVIVEGDESQHKVVRVTNDHTHERCSEKEISKVVERKLRADLAGKPCTLKSKRIKQREHLSDEDSNSNGQRWVGGSESDEWPADDDDIFPKEIHKNKKVVETYSGKSIIGNSQGKFFNFEKQKLYMLKTALGRQMISVDGFLYRLESKSITSSTHRWECIRQNPPCKTRILTECLTNNTHRLKEHQIVYHSHDGYTLSKLTKLLLKNNISVLTENGDENKAFKTIKESEIAENDVLASGTSSSKPPKKRIIESLNAKIKNASTETPSNSQGKAKRFRTKAQPVTYTYSEDPLAALSTSTKYDLDKAKFTFLPSAKGHKVLCLDNYIYHLDTRSPRNGRAYWT…
comp30243_c0	nc	MYLCFNICIYFFAKIIIHQNLVETKITKQLNKFKKHKYIYLHIYNTYIKMASEVSQTPVTENKVAEEAAATAATKPEITATEAVAVKENNAESNGADTANAQEKGDDTKASAGEDTKKDGDNATAAAAANSKTEPAPKFNVHKTNFEKDVIYLYQFSRTPLLPSLSPYCLKVETWLRLAGLKYENVDHKMRFRSKKGQLPFIELNGEEIADSAIIIKELSARYEKNLDAALTTEQRNVSYAMIAMLENHLIWIIFYWRAKYPDNVLKGYKVNLQHALGLRWPNSILNFVFKFTFGRKGSKKLKAHGIGVHSPEEIEEFGKNDLKVLSEMLDCKPFFFGDEPTTLDVVAFAILSQLHYLSKDISYPLRDFMTEKCPNLVGHVSRMKERCFPDWDEICTKL…
comp30232_c1	nc	MFANNSNYNVRPILYYDDINPHSRAVLMILNMLDVDIELRAVEMIKGEHLKPAYAKINPALTVPTMVHKDLIITGNAIFSYVCENNDNEKANQLIALKCYKRHCCVLSRLFFESQVLHRIHGHLMTDLVRKTIYQTDVDYHQKKVEHAYDVMEAYLSDSQFMAGSVLTAADISFVACLGALDMMFPIDGDRKRWEKLNDWYRRMRSLSIQKINEFGIEKQRQIVEYFAKFQFKSDIKRFTTGLRESQIPGFPSRPDRCSVSIQTVSGAEPTLDILSIKNNI
comp29759_c1	nc	MGKLVLYGVEPSPPVRAVKMTLAALGLQYEYKLVKLLEGEHKTAEFMRKNPQHTVPLLEDDGQYLWDSHAIMAYLVRRYAKDDTLYPKDFIQRAIVDQRLHFETGVLFQGCLRNIALPLFYGNAIEVPRAKIDAIYEAYDFLEVFLADQPYLCGQTITLADFSNISTVTSFAGLAPIDAAKYPKLKAWVARMSQIPNYNQSNGYGAQMLVDMFKEKIQRIV*
comp29159_c1	nc	MSLSAIAKPILYSYWRSSCSWRVRIALNLKEIPYDIKPISLIKSGGEQHCNEYREVNPMEQVPALQIDGHTLIESVAIMHYLEETRPQRPLLPQDVHKRAKVREIVEIICSGIQPLQNLIVLIHVGEEKKKEWAQHWITRGFRAVEKALSTSAGKYCVGDEISMADCCLVPQVFNARRFHVDLRPYPIILRIDRELEANPAFRAAHPSNQPDCPPELPNK*
comp28261_c0	nc	MADEAQAPPPAEEAPPAEGAEGAPAEAAADAPPAEPIKHSYTLFYFNVKALAEPLRYLFAYGGIEYEDVRVTRDEWPALKPTMPMGQMPVLEVDGKRVHQSISMARFLARTVGLNGATPWEDLQIDIVVDTINDFRLKIAVVSYEPEDDIKEKKLVTLNTEVIPFYLEKLEQTVKDNEGHFALGKITWADVYFAGIIDYMNYMVKRDLLEQYPALKAVVDEVNALEPIKAWIEKRPVTEV*
comp27408_c1	nc	MNVHKQQQEPVVVYINLLLSQYYSVADLTIEEGFPKLIIISRTTFRAIIYTMSGGRHLAKGSPKPTLPDDGVLRLFSMRFCPYAHRAHLVLNAKNIPYHAIFINLTEKPEWLTEFSPLGKVPALQLPKEKGSPALIESLIVAEYLDEKYPDVPLFPKDPLKKAQDKILIERFSSVVGALYKVFLGSTEAAPDALTEISKGFDIFEKELSSRGTPYFGGDKPGMLDYMIWPWFERTEMLKYLLPEKFELDKERFSKLVAWRDLMINDQAVKGHYLNGETHAKFMKARRDNVHDYNMLVLDA*
comp27377_c0	nc	MDFYYLPGSAPCRSVLLTAKNLGIELNKKLLNLMAGEHLTPEFLKINPQHTIPTLVDDGFALWESRAILVYLVEKYGKDDALFPKCPKKQAVVNQRLYFDMGTLYKSLADYYYPQIFAKQPADPELYKKIEVAFDFLNTFLEGNNYVAGDQLTVADLAILASVSTFEVLKFDFSKYANVARWYENAKKIPGWDENWEGCLEFKKFLD*
comp27284_c0	nc	MGKIDLYAIGGSAPCRAVLLALKALNVPFEYKLVNLLTGDNRKPEYLAINPHGTVPTLVDDGVMLTDSHAIITYVVDKYGTDDSLYPKDLVRRAKVNQVLFYEATVVFDRTFLPISKAVFNNNNVIPFAKIDAIYKVYEQLEGFLQAHPYVAGEQLTVADFSLVATVTTLFTYAELDTGKYPKIHEWVRRLEELPYYAEANGAGLKQYNDIVKAIGFKALR
comp27062_c0	nc	TLPSLRQVEIMATGTLYTYPENFRAYKALIAAQYSGAQVKVAENFVFGETNKSAEFLKKFPSGKVPAFETAEGKYLSESNAIAFYVANEQLRGGKCPLAQAEVLQWLSYADNEIVPASCSWVFPLLGIMPQQKNSTAKQDATAILSVLNNKLLNSTFLVGERITLADIVVFSSLLHLYQYVLEPKVRAEFGNVNRWFVTILNQPQVKAVVKNYTLCETALVFDPKKYAEFIGKTGGASDKKQQAKAKEEKKPKEEKKKEEKPKEELDAAEEALLAEPKSKDPFDAMPKGTFNFDDFKRSYSNEDESVSIPYFWQKFDPENYSIWFGEYKYNDELSKVFMSCNLITGMFQRLDKMRKQAFASVCLFGEDNNSTISGVWVWRGQDLAFTLSPDWQIDYDCY…
comp26960_c0	nc	DLMSQPSRALYIIFKISNVQYQDCPVALRKGEHLTEEFKENINRFQRVPCIIDDGYKLAESIAILRYLSAKGKIPEHLYPKYFVEQARVDEFLEWHHITLRVTCSLFFRTIWMDPLLTGVRPSNEKIQHLTQHMEANLDIVENVWLQKTDFLTGQRLTAADIFAACEIEQIRLADYDVRIKYPKIKAWLKRVRAGCNPHYDNAHQYVYKISGTAPHAKL*
comp26807_c0	nc	MSSKPVLYYTLRSPPCRAVLLTAAAIGLELELRLTNLKERDHLTPEFLKLNPQHTIPVLDDNGTVVTDSHVINAYLVDKYSSDETLYPKDQQKRREVDARLYFDAGHLFPRVRLMVEPVIYFGADKIQQEKIAYMQLAYDGLEKCLANAPYLCGEHLTIADLCAIASVSSAVHFAPIDEEKFPQLAAWLKRMSLLPYYKKSNQEGADLLGSFVKEQMAANKKAKEAEK*
comp26720_c0	nc	MSVTLYYLPPSPPCRAVLLLGKMLGIDFDLKLINVLAGDQLKPEFLQLNPQHCIPTINDDGLVLWESRAILQYLAAAYGKDDTLYPKDVRVRAMVDQRIQFDLGTLYARMYDYYIPTALWSAPLDESKKARLAEAFDWFNSTLKGHEFAAADHFTIADLTLLVTVSQCEAFGFDVNAYNRVKHWLQRCKDHMAPYDYEELNASKATILADMFRAKTEIP*
comp26455_c0	nc	MDFYYIIESAPCRSILMLAQSLGIELNRKFLSLKNGEHLTPEFLKINPQHTIPTLVDNGHSIWESRAILIYLAEAYGKDDSLYPKCPKKRAVVNQRLFFDLNLYGCFGDYYYPVARDKQTPVPERLTKLEGQLEFLNTFLDGQTYAANDSLSIADFTLFASVTTFAICDIDLSKYPNIVRWLENLSKTLPGADENQKGCELMKVYFK*
comp26383_c0	nc	MGEKLVLYGFERSPPVRAVLLTLNALNLEFELIPVDTFKGEQNSEEHLKKNPAHTIPVLEVDGKYISDSHAIIAFLASKYGKDDSLYPKDLYQRAIVDQRLHYENGVIFNETMKQRLRALFSSEQPQAAAEEAFKAVRDVYTVLETYLNQNKYMATDHLTIADFSLLTTVTVLNLVVPVVADKWPKLTAWLENMKQLPYYEKANAKGLKATEDVIKPILAKYKA*
comp26051_c0	nc	MAKFKYYYDLMSQPSRALWIALRLGKIPYEDCPVALRKSEQLKPEYQQINRFQKVPALVDGDFHLGESVAIVRYLADKGQFSEQLYPKALEQRARVDEFLEWQHLGVRLGCATYFLDMWLLPMNGIKPKPSAEKAAILSKNMESQLKILEEIWLKDTPFVVDNKMTVADLFGACEVEQIKLAHYDVGKKFPKIAEWMQRVRAQANPHYDAAHEFIYKKSGMKPSNSKL*
comp25797_c0	nc	PFKFKHSSIYQNQHNTKMDFYYVGGSSPCRSVIMTAKALNVNLNKKILNLMAGEHLKPEFLKINPQHTIPTLVDNGFALWESRAIMVYLVEKYGKDDALYPKCPKKKALINQRLYFDMGTLYKSYSDYYFPQLFAKAPADPELYKKIETAFELLDTFLEGHSYVAGDALSLADIAVLATVSTFDVSGFDFSKYANVAKWYANAKQVVPGFDENWQGCLEFKAKFFH*
comp24549_c0	nc	IKIRLINSFRLIFIRSYSALHISDKMSKLALYYDDVSPPVRSCMMLIKLLELDVEYKYVDLFKGGQLEKSFLELNPNHTVPTLVHDNLVITDSHIILTHLCEKFEKDSEDEKLWPLSYEERIRVWNMLFFEGTVLFRRDSEFLSGIVRGGFASVDLTLHERKLLEAYNMMETYLRRHKYMAGEHMTIADISIVTTLSTVNLMFPIAAGAADRWPLLNDWFGRMQALPVYHINQTGLEKLCVVIERFGKFKFPNSVIAAPEEKQQREEAISEEAKAESQEKAAEK*
comp24194_c0	nc	MDFYYSPASGPCRAVLMTAQAIGVELNKIPVDLRKGEHLTSDYIKINPQHTVPTLVDNGFSVWDSHAIMIYLVEQHATSDSLYPACPQKRGLINQRLYFDVDLYSVFWSYCSCAILKKSPYDPEILEKLKKQLELFNTLLGGNEFAVGDTLTLADLSLLATVTTLDVFSTLPGCEVNMKQYSNIEKWYENMKNVAPGYQQNLDNILAIKQYCVK*
comp24099_c0	nc	MSSKLILYGTKKSAPTRTVLLTLKALDLDFEFREVNIWAKEQMQPEFVEKNPQHTVPTLEDGAHILVDSHAIAGYLVRKYGKDDTLYPADFYARAVVDHRLYYEAATLFATCMKQITGPLFQQNITDIPKEKFEQIRNAYTLLETFLTKGTYMAGEHLTIADFSIVSTVSVLSATFVAIDSNKWPKLAEWLKRLEALPYYAEISDAALKEYAELVHSKLPKQYEKLWKKAYEEIKSSRQ*
comp24091_c0	nc	MSARPILYYALFSPPARAALLTSKYIGLNVELKAINYAAQEHHSDWFLKVNPRHTVPVLVDQGVPLCDSHAIITYMVNHYGQSQHDHLYPKDFLKRAIVDERLYYEDGVLFQVIKDFVARIMYGGDIDYHRKSIELSHNAYSFLEGFLSRSSYVAGEELTLADISINTTLITLHKLVTIEERRYPKICAWMQRMRGELPEYEEINEQGAQQLYLRFQNALEENMTKHT*
comp23617_c0	nc	MNTALSSRQLFQSIWQTHRALKMSAQQISASAALHKPVETSEGMKPILYSYWHSSCSWRVRTALHWKNIPYETRAINLLKPESGQHSAEYLAINPTAHVPTLFIDGKNLIESIAILHYLEETRPLPALLPQDVYERAKVREIVEIIASGIQPLQNRKVQKRVEHDKRLEWVQHWVNSGFRALEEKLSTTAGKYCVGDEVSMADCCLLPQVFNARNSQVDMRQYPIISRIESELKMIPAFIAAHPHNQPDCPTELSGK*
comp23268_c0	nc	MSKPKLYYSLFSPPARACILTAELIGLDLELMLVNMAAKQHFTPEYLALNPQHQIPVFVEEDNEVFIDSHAIMAYMVSKYGKNDDMYPKDLKKRARVDHMLHFENGVLFQVIKDMVRRNIYGGEGEFNKITLDLCDSAYTFLEAFLGKSNFFANSETLTIADVSINTSLISLDMLIPVDKNRFPRLQAWMERMKALLPSYEEVNIKGAKALCERIRNCMRENKVKTESNTEYD*
comp22808_c1	nc	MGKIVLYGIEASPPVRSVLLTLNALDLPYEFIDVDLFAKANKSEEFLKINPGGTVPALLDDGQAILDSHAIIAYLASKYGKDDSLYPKDLVKRSVVDHRLFFEASMAFERALRGTTKPIIFDNETNVPQQKIDNITEVYGIVNKFLQDHPYVAGDNLTIADLSLITSISSMHAYIDSDAAKYPNLVAWIKRLEQLPYYEKANGNGTKQLIELIKSKNITIVP*
comp22404_c0	nc	MQPVKFYFNFLDQSSRALYILLEASKIPFEAIPISILKGEHLTGEFRDKVSQFKCLPVINDDNLSLVGSITIFRHLNREKIVPEHWYPRRNYGRSRIDEFLEWQQRNTAMACGNYFQQKWLSPILNKASPDAKNVSVLTECLNQNLKNFENHFLNKNKFVIGENISYADLMAICEIDQPKFIGFDPFNHHPKLGKWYDRVREELGPYYKKVAIEFDNKLRTAEKKIPEVMYLQQ*
comp20714_c0	nc	MSGIILYGNDISPPVRACLLTLKALKLNFEYKHVDILAGEQLTDDFIKHNPQHTVPTLSDNGVWLWDSHAICAYLVDKYAKDDSLYPRDLVLRARVHQRLYFDASILFMSLRCITRPMFKNNVSIVPREKTQGIIEGYTLLEKFLTSAPYLVSDCLTIADFCCVATATSLGGVIELDAKKYPKVSAWIERLKKLPYYEEANGWGCKRYIEILKTRLTAIVS*
comp20089_c0	nc	MSTLRIGISRRIAAGIVGRSIECNVSPAYGSIGAQCRRYASQVTPKRNGTSTFKLALIGAGIGAASGTAYSVYGNWKDKSSHMEHQRIPPKILKELPDVKITKRFINPNDKSNLNIILFQYQTCPFCCKVRAFLDFMGISYSVVEVDAVLRQDIKWSEQKKVPMILVEQGDGRYIQMSDSSAIISLLASYLNDKETDIGELAKFYPMISYFDDDDKKRLDIMNKYFLMYQDKTPKHATREIQENERKWRTWADSHLVHLISPNCYRTLSEARETFEWFSKAGEWDIYFPKWERDLMVNVGAFAMWGISKIIKRRHGLSDDVRSHIYDALDKWTGELEKKKKKFMGGDRPNLADLSVFGVLNSMEGCETFGDCMKNTNIGVWYNNVKEMVDRNRGNLVRR…

## Sheet: GUTs by Unigene
Unigene
comp26801_c0
comp30185_c0
comp29275_c0
comp25701_c0
comp23842_c0
comp29535_c0
comp24134_c0
comp27362_c0
comp25250_c0
comp18382_c0
comp19544_c0
comp25818_c0
comp29553_c0
comp25617_c0
comp16407_c0
comp27709_c0
comp29284_c0
comp27454_c0
comp25948_c0
comp28410_c0
comp26168_c0
comp19619_c0
comp27327_c0

## Sheet: non-dup_orthologswithDetox
B dor	B dor stage	FBgn ID	CG	Gene Name	Cytogenetic map	Ratio	Direction	p-value	adj p-value	GO_BIOLOGICAL_PROCESS	GO_CELLULAR_COMPONENT	GO_MOLECULAR_FUNCTION
comp22808_c1	constitutive high	FBgn0063493	CG17531	GstE7	55C7-55C7	4.77	Up	3.19717e-07	8.74861e-06	-	-	glutathione transferase activity ; GO:0004364 | inferred from sequence or structural similarity with UniProtKB:P46430	0	0
comp22975_c0	constitutive high	FBgn0020513	CG3989	ade5	11B16-11B16	2.01	Up	0.00167848	0.00316753	inter-male aggressive behavior ; GO:0002121 | inferred from mutant phenotype <newline> 'de novo' IMP biosynthetic process ; GO:0006189 | inferred from electronic annotation with InterPro:IPR000031	-	phosphoribosylaminoimidazole carboxylase activity ; GO:0004638 | inferred from sequence or structural similarity <newline> phosphoribosylaminoimidazolesuccinocarboxamide synthase activity ; GO:0004639 | inferred from sequence or structural similarity <newline> phosphoribosylaminoimidazole carboxylase activity ; GO:0004638 | inferred from sequence or structural similarity with UniProtKB:P51583 <ne…	0	0
comp23664_c0	constitutive high	FBgn0039114	CG10374	Lsd-1	95B1-95B1	5.59	Down	3.79728e-05	0.000204104	lipid storage ; GO:0019915 | non-traceable author statement <newline> lipid particle organization ; GO:0034389 | inferred from mutant phenotype <newline> regulation of lipid storage ; GO:0010883 | inferred from mutant phenotype	lipid particle ; GO:0005811 | inferred from direct assay <newline> lipid particle ; GO:0005811 | colocalizes_with inferred from direct assay	-	0	0
comp27333_c0	constitutive high	FBgn0261560	CG8846	Thor	23F3-23F6	2.02	Up	0.000704684	0.00161692	determination of adult lifespan ; GO:0008340 | inferred from direct assay <newline> regulation of mitochondrial translation ; GO:0070129 | inferred from direct assay <newline> response to starvation ; GO:0042594 | inferred from direct assay <newline> immune response ; GO:0006955 | inferred from expression pattern AND inferred from mutant phenotype <newline> immune response ; GO:0006955 | non-trac…	-	eukaryotic initiation factor 4E binding ; GO:0008190 | inferred from sequence or structural similarity <newline> eukaryotic initiation factor 4E binding ; GO:0008190 | inferred from sequence or structural similarity with HGNC_gene:EIF4EBP1; HGNC:3288; OMIM:602223 <newline> eukaryotic initiation factor 4E binding ; GO:0008190 | non-traceable author statement <newline> eukaryotic initiation factor …	0	0
comp27519_c1	constitutive high	FBgn0020236	CG8322	ATPCL	52D9-52D11	2.38	Down	4.35125e-05	0.000223885	acetyl-CoA biosynthetic process ; GO:0006085 | inferred from sequence or structural similarity with UniProtKB:P16638 <newline> citrate metabolic process ; GO:0006101 | inferred from sequence or structural similarity with UniProtKB:P16638 <newline> cellular carbohydrate metabolic process ; GO:0044262 | inferred from electronic annotation with InterPro:IPR002020, InterPro:IPR014608, InterPro:IPR016…	cytoplasm ; GO:0005737 | inferred from sequence or structural similarity with UniProtKB:P16638 <newline> lipid particle ; GO:0005811 | inferred from direct assay	ATP citrate synthase activity ; GO:0003878 | inferred from sequence or structural similarity <newline> ATP citrate synthase activity ; GO:0003878 | non-traceable author statement <newline> ATP citrate synthase activity ; GO:0003878 | inferred from sequence or structural similarity with UniProtKB:P16638 <newline> succinate-CoA ligase (ADP-forming) activity ; GO:0004775 | inferred from electronic a…	0	0
comp27528_c0	constitutive high	FBgn0031148	CG1753	CG1753	19E7-19E7	2.15	Up	0.00405211	0.00622289	cysteine biosynthetic process via cystathionine ; GO:0019343 | inferred from electronic annotation with InterPro:IPR005857 <newline> cysteine biosynthetic process from serine ; GO:0006535 | inferred from electronic annotation with InterPro:IPR001216	cytoplasm ; GO:0005737 | inferred from electronic annotation with InterPro:IPR005857	cystathionine beta-synthase activity ; GO:0004122 | inferred from sequence or structural similarity with EMBL:L19501; protein_id:AAA19874.1 <newline> pyridoxal phosphate binding ; GO:0030170 | inferred from electronic annotation with InterPro:IPR001926	0	0
comp27874_c1	constitutive high	FBgn0005278	CG2674	M(2)21AB	21B2-21B2	3.11	Up	0.001252	0.00252076	S-adenosylmethionine biosynthetic process ; GO:0006556 | inferred from mutant phenotype <newline> S-adenosylmethionine biosynthetic process ; GO:0006556 | non-traceable author statement <newline> one-carbon metabolic process ; GO:0006730 | non-traceable author statement <newline> one-carbon metabolic process ; GO:0006730 | inferred from electronic annotation with InterPro:IPR002133	-	methionine adenosyltransferase activity ; GO:0004478 | inferred from sequence or structural similarity with EMBL:J03477 AND inferred from sequence or structural similarity with EMBL:J05571; protein_id:AAA42106.1 <newline> methionine adenosyltransferase activity ; GO:0004478 | non-traceable author statement <newline> methionine adenosyltransferase activity ; GO:0004478 | inferred from sequence or …	0	0
comp28533_c1	constitutive high	FBgn0000566	CG5345	Eip55E	55E2-55E2	2.14	Up	0.00173502	0.00320393	sulfur amino acid metabolic process ; GO:0000096 | non-traceable author statement <newline> cellular amino acid metabolic process ; GO:0006520 | inferred from electronic annotation with InterPro:IPR000277	-	cystathionine gamma-lyase activity ; GO:0004123 | traceable author statement <newline> cystathionine gamma-lyase activity ; GO:0004123 | non-traceable author statement <newline> catalytic activity ; GO:0003824 | inferred from electronic annotation with InterPro:IPR015421, InterPro:IPR015422 <newline> pyridoxal phosphate binding ; GO:0030170 | inferred from electronic annotation with InterPro:IPR0…	0	0
comp28812_c0	constitutive high	FBgn0001128	CG9042	Gpdh	26A3-26A3	2.59	Down	0.00205605	0.00367282	glycerol-3-phosphate metabolic process ; GO:0006072 | inferred from sequence or structural similarity with MGD:Gpd1; MGI:MGI:95679 <newline> flight behavior ; GO:0007629 | inferred from mutant phenotype <newline> triglyceride metabolic process ; GO:0006641 | inferred from mutant phenotype <newline> glycerophosphate shuttle ; GO:0006127 | non-traceable author statement <newline> oxidation-reductio…	lipid particle ; GO:0005811 | inferred from direct assay <newline> cytoplasm ; GO:0005737 | non-traceable author statement <newline> glycerol-3-phosphate dehydrogenase complex ; GO:0009331 | inferred from electronic annotation with InterPro:IPR006168 <newline> M band ; GO:0031430 | inferred from direct assay <newline> Z disc ; GO:0030018 | inferred from direct assay	glycerol-3-phosphate dehydrogenase [NAD+] activity ; GO:0004367 | inferred from sequence or structural similarity with UniProtKB:P21695 <newline> glycerol-3-phosphate dehydrogenase [NAD+] activity ; GO:0004367 | non-traceable author statement <newline> NAD or NADH binding ; GO:0051287 | inferred from electronic annotation with InterPro:IPR011128, InterPro:IPR017751 <newline> protein homodimerizat…	0	0
comp29156_c0	constitutive high	FBgn0000299	CG4145	Cg25C	25C1-25C1	2.14	Down	0.000549855	0.00132127	dorsal closure ; GO:0007391 | traceable author statement	collagen type IV ; GO:0005587 | non-traceable author statement <newline> collagen type IV ; GO:0005587 | traceable author statement <newline> basement membrane ; GO:0005604 | non-traceable author statement <newline> collagen ; GO:0005581 | inferred from electronic annotation with InterPro:IPR001442	extracellular matrix structural constituent ; GO:0005201 | inferred from electronic annotation with InterPro:IPR001442 <newline> binding ; GO:0005488 | inferred from electronic annotation with InterPro:IPR016187	0	0
comp29231_c0	constitutive high	FBgn0036768	CG7402	CG7402	75A8-75A8	2.96	Down	0.0121689	0.0157394	metabolic process ; GO:0008152 | inferred from electronic annotation with InterPro:IPR000917, InterPro:IPR017849, InterPro:IPR017850	-	N-acetylgalactosamine-4-sulfatase activity ; GO:0003943 | inferred from sequence or structural similarity with UniProtKB:P33727	0	0
comp29730_c1	constitutive high	FBgn0038294	CG6803	Mf	88E2-88E2	2.32	Down	0.00478043	0.00721258	skeletal muscle myosin thick filament assembly ; GO:0030241 | non-traceable author statement	A band ; GO:0031672 | inferred from direct assay	-	0	0
comp28755_c0	egg;female;larvae;male;mated	FBgn0040319	CG2259	Gclc	7D6-7D6	4.2	Up	5.83339e-05	0.000264038	glutathione biosynthetic process ; GO:0006750 | inferred from direct assay <newline> glutathione metabolic process ; GO:0006749 | inferred from direct assay <newline> response to DNA damage stimulus ; GO:0006974 | inferred from mutant phenotype	glutamate-cysteine ligase complex ; GO:0017109 | inferred from sequence or structural similarity with UniProtKB:P19468 <newline> glutamate-cysteine ligase complex ; GO:0017109 | inferred from physical interaction with Gclm <newline> perinuclear region of cytoplasm ; GO:0048471 | inferred from direct assay <newline> nucleus ; GO:0005634 | inferred from direct assay	glutamate-cysteine ligase activity ; GO:0004357 | inferred from direct assay AND inferred from sequence or structural similarity with SGD_LOCUS:GSH1; SGD:S0003637 <newline> protein binding ; GO:0005515 | inferred from physical interaction with Gclm <newline> glutamate-cysteine ligase activity ; GO:0004357 | inferred from sequence or structural similarity with UniProtKB:P19468 <newline> glutamate-…	0	0
comp23552_c0	egg;female;larvae;male;mated	FBgn0038074	CG6188	CG6188	87C5-87C5	19.32	Up	3.66976e-06	4.99434e-05	methionine metabolic process ; GO:0006555 | inferred from electronic annotation with InterPro:IPR014369	cytoplasm ; GO:0005737 | inferred from electronic annotation with InterPro:IPR014369	glycine N-methyltransferase activity ; GO:0017174 | inferred from sequence or structural similarity with UniProtKB:Q29513 <newline> folic acid binding ; GO:0005542 | inferred from electronic annotation with InterPro:IPR014369	0	0
comp18484_c0	egg;female;larvae;male;pupae	FBgn0027600	CG4778	obst-B	30F6-31A1	2.04	Down	0.028242	0.0319581	chitin metabolic process ; GO:0006030 | inferred from electronic annotation with InterPro:IPR002557	extracellular region ; GO:0005576 | inferred from electronic annotation with InterPro:IPR002557	structural constituent of peritrophic membrane ; GO:0016490 | inferred from sequence or structural similarity with EMBL:AF030431 <newline> chitin binding ; GO:0008061 | inferred from reviewed computational analysis <newline> chitin binding ; GO:0008061 | inferred from electronic annotation with InterPro:IPR002557	0	0
comp28309_c0	egg;larvae	FBgn0035777	CG8563	CG8563	65F11-65F11	2.19	Up	8.63078e-05	0.000360814	proteolysis ; GO:0006508 | inferred from electronic annotation with InterPro:IPR000834	-	metallocarboxypeptidase activity ; GO:0004181 | inferred from sequence or structural similarity with InterPro:IPR000834 <newline> zinc ion binding ; GO:0008270 | inferred from electronic annotation with InterPro:IPR000834	0	0
comp28272_c0	egg;larvae;mated	FBgn0030148	CG3106	CG3106	8F6-8F6	2.42	Down	0.00750361	0.0105051	-	-	transferase activity, transferring acyl groups other than amino-acyl groups ; GO:0016747 | inferred from electronic annotation with InterPro:IPR002656	0	0
comp27113_c0	egg;larvae;pupae	FBgn0003065	CG2150	CG2150	100D2-100D2	2.36	Up	0.000164699	0.000544775	-	-	-	0	0
comp26248_c0	egg;mated	FBgn0086253	CG31152	rumi	94C4-94C4	2.53	Down	0.0336056	0.0374641	regulation of Notch signaling pathway ; GO:0008593 | inferred from mutant phenotype <newline> Notch signaling pathway ; GO:0007219 | inferred from genetic interaction with N <newline> negative regulation of Notch signaling pathway ; GO:0045746 | inferred from mutant phenotype <newline> protein glycosylation in endoplasmic reticulum ; GO:0033577 | inferred from mutant phenotype	endoplasmic reticulum lumen ; GO:0005788 | inferred from direct assay	glucosyltransferase activity ; GO:0046527 | inferred from direct assay <newline> glycogenin glucosyltransferase activity ; GO:0008466 | inferred from direct assay	0	0
comp28429_c0	female;larvae;male;mated	FBgn0039311	CG10513	CG10513	96C9-96C9	2.43	Down	0.000106906	0.000417692	-	-	-	0	0
comp20920_c0	female;larvae;male;mated	FBgn0039312	CG10514	CG10514	96C9-96C9	7.78	Down	1.7532e-05	0.000119935	-	-	-	0	0
comp26081_c0	female;larvae;male;mated	FBgn0039313	CG11892	CG11892	96C9-96C9	9.67	Down	1.01502e-05	8.81718e-05	-	-	-	0	0
comp23590_c0	female;larvae;male;mated	FBgn0053966	CG33966	CG33966	61F4-61F4	2.14	Down	0.000391956	0.00103038	-	-	vitamin E binding ; GO:0008431 | inferred from sequence or structural similarity with EMBL:U21938	0	0
comp25436_c0	female;larvae;male;mated;pupae	FBgn0038194	CG3050	Cyp6d5	88A4-88A4	16.28	Up	1.77765e-08	1.33768e-06	oxidation-reduction process ; GO:0055114 | inferred from electronic annotation with InterPro:IPR002401	microsome ; GO:0005792 | non-traceable author statement <newline> membrane ; GO:0016020 | non-traceable author statement	electron carrier activity ; GO:0009055 | non-traceable author statement <newline> electron carrier activity ; GO:0009055 | inferred from sequence or structural similarity <newline> electron carrier activity ; GO:0009055 | inferred from electronic annotation with InterPro:IPR001128 <newline> heme binding ; GO:0020037 | inferred from electronic annotation with InterPro:IPR001128, InterPro:IPR002401…	0	0
comp24760_c0	female;larvae;male;mated;pupae	FBgn0029838	CG4666	CG4666	5D3-5D3	2.02	Down	4.55442e-05	0.0002304	biological_process ; GO:0008150 | no biological data available	cellular_component ; GO:0005575 | no biological data available	molecular_function ; GO:0003674 | no biological data available	0	0
comp27748_c0	female;larvae;male;mated;pupae	FBgn0040321	CG5008	GNBP3	66E5-66E5	2.08	Down	0.0149198	0.018443	response to fungus ; GO:0009620 | non-traceable author statement <newline> defense response ; GO:0006952 | non-traceable author statement <newline> carbohydrate metabolic process ; GO:0005975 | inferred from electronic annotation with InterPro:IPR000757	-	pattern recognition receptor activity ; GO:0008329 | non-traceable author statement <newline> pattern recognition receptor activity ; GO:0008329 | inferred from sequence or structural similarity <newline> Gram-negative bacterial cell surface binding ; GO:0051636 | non-traceable author statement <newline> hydrolase activity, hydrolyzing O-glycosyl compounds ; GO:0004553 | inferred from electronic …	0	0
comp22898_c0	female;larvae;male;mated;pupae	FBgn0039184	CG6432	CG6432	95F14-95F14	3.54	Down	0.000111274	0.000426669	metabolic process ; GO:0008152 | inferred from electronic annotation with InterPro:IPR000873	-	acetate-CoA ligase activity ; GO:0003987 | inferred from sequence or structural similarity with SGD_LOCUS:ACS1; SGD:S0000050	0	0
comp28303_c1	female;larvae;male;mated;pupae	FBgn0002565	CG6806	Lsp2	68F5-68F5	4.24	Up	0.0155095	0.0190001	transport ; GO:0006810 | inferred from electronic annotation with InterPro:IPR000896, InterPro:IPR013788	lipid particle ; GO:0005811 | inferred from direct assay <newline> larval serum protein complex ; GO:0005616 | inferred from direct assay <newline> extracellular region ; GO:0005576 | non-traceable author statement	nutrient reservoir activity ; GO:0045735 | non-traceable author statement <newline> oxygen transporter activity ; GO:0005344 | inferred from electronic annotation with InterPro:IPR000896, InterPro:IPR013788	0	0
comp26036_c0	female;male;mated	FBgn0043578	CG9681	PGRP-SB1	73C1-73C1	2	Down	0.0187943	0.02236	immune response ; GO:0006955 | inferred from sequence or structural similarity with UniProtKB:O76537 <newline> defense response ; GO:0006952 | non-traceable author statement <newline> peptidoglycan catabolic process ; GO:0009253 | inferred from electronic annotation with InterPro:IPR002502, InterPro:IPR015510	extracellular region ; GO:0005576 | inferred from sequence or structural similarity <newline> integral to plasma membrane ; GO:0005887 | non-traceable author statement <newline> microtubule associated complex ; GO:0005875 | inferred from direct assay	peptidoglycan binding ; GO:0042834 | inferred from sequence or structural similarity with UniProtKB:O76537 <newline> peptidoglycan binding ; GO:0042834 | non-traceable author statement <newline> N-acetylmuramoyl-L-alanine amidase activity ; GO:0008745 | inferred from electronic annotation with InterPro:IPR002502, InterPro:IPR015510	0	0
comp22235_c0	female;male;mated;pupae	FBgn0025620	CG13360	CG13360	1C4-1C4	2.1	Down	0.000507935	0.00125728	-	-	-	0	0
comp27013_c0	female;male;pupae	FBgn0035656	CG10479	CG10479	65A1-65A2	2.19	Down	2.52237e-05	0.000159838	-	-	-	0	0
comp27724_c0	female;male;pupae	FBgn0050042	CG30042	Cpr49Ab	49A1-49A1	2.14	Down	0.0193737	0.0229135	-	-	structural constituent of chitin-based cuticle ; GO:0005214 | inferred from sequence or structural similarity with Pfam:PF00379 inferred from sequence or structural similarity with InterPro:IPR000618	0	0
comp25425_c0	female;male;pupae	FBgn0050281	CG30281	CG30281	58B9-58B9	2.04	Down	0.0055932	0.00821245	signal transduction ; GO:0007165 | inferred from electronic annotation with InterPro:IPR002181, InterPro:IPR014715, InterPro:IPR014716	extracellular space ; GO:0005615 | inferred from electronic annotation with InterPro:IPR020837	receptor binding ; GO:0005102 | inferred from electronic annotation with InterPro:IPR002181, InterPro:IPR014715, InterPro:IPR014716	0	0
comp28943_c0	female;male;pupae	FBgn0000527	CG3331	e	93C7-93D1	2.66	Down	0.00262642	0.00445381	amino acid adenylylation by nonribosomal peptide synthase ; GO:0043042 | inferred from direct assay <newline> dopamine metabolic process ; GO:0042417 | inferred from direct assay <newline> histamine metabolic process ; GO:0001692 | inferred from mutant phenotype <newline> chitin-based cuticle tanning ; GO:0007593 | inferred from mutant phenotype <newline> circadian rhythm ; GO:0007623 | non-trace…	cytoplasm ; GO:0005737 | inferred from direct assay	beta-alanyl-dopamine synthase activity ; GO:0003833 | inferred from direct assay <newline> beta-alanyl-dopamine synthase activity ; GO:0003833 | inferred from mutant phenotype <newline> beta-alanyl-dopamine synthase activity ; GO:0003833 | traceable author statement <newline> acyl carrier activity ; GO:0000036 | inferred from electronic annotation with InterPro:IPR009081 <newline> cofactor bindin…	0	0
comp15410_c0	larvae	FBgn0034624	CG17974	CG17974	57D12-57D12	2.36	Down	0.0126998	0.0162321	-	extracellular region ; GO:0005576 | inferred from electronic annotation with InterPro:IPR001283	-	0	0
comp23307_c0	larvae	FBgn0002939	CG31783	ninaD	36E3-36E3	11.64	Down	0.000391606	0.00103038	rhodopsin biosynthetic process ; GO:0016063 | inferred from mutant phenotype <newline> defense response ; GO:0006952 | non-traceable author statement <newline> carotenoid transport ; GO:0046867 | inferred from mutant phenotype AND inferred from sequence or structural similarity <newline> carotenoid transport ; GO:0046867 | non-traceable author statement <newline> phototransduction, UV ; GO:000760…	integral to plasma membrane ; GO:0005887 | non-traceable author statement <newline> membrane ; GO:0016020 | inferred from electronic annotation with InterPro:IPR002159	scavenger receptor activity ; GO:0005044 | non-traceable author statement <newline> scavenger receptor activity ; GO:0005044 | inferred from mutant phenotype AND inferred from sequence or structural similarity	0	0
comp23386_c0	larvae	FBgn0030756	CG9903	CG9903	14E1-14E1	2.31	Down	0.00471442	0.00714883	sodium ion transport ; GO:0006814 | inferred from electronic annotation with InterPro:IPR002657	membrane ; GO:0016020 | inferred from electronic annotation with InterPro:IPR002657	bile acid:sodium symporter activity ; GO:0008508 | inferred from sequence or structural similarity with EMBL:AJ131361; protein_id:CAA10360	0	0
comp8577_c0	larvae;mated	FBgn0030098	CG12057	CG12057	8C17-8C17	2.24	Down	0.0393392	0.0427713	-	-	-	0	0
comp22002_c0	larvae;mated	FBgn0031930	CG7025	CG7025	28C1-28C1	2.97	Down	0.00131993	0.00258827	proteolysis ; GO:0006508 | inferred from electronic annotation with InterPro:IPR000834, InterPro:IPR003146	-	metallocarboxypeptidase activity ; GO:0004181 | inferred from sequence or structural similarity with UniProtKB:O02350 <newline> zinc ion binding ; GO:0008270 | inferred from electronic annotation with InterPro:IPR000834	0	0
comp26674_c0	larvae;pupae	FBgn0043792	CG30427	CG30427	60E5-60E5	2.37	Down	0.017018	0.0206133	phagocytosis, engulfment ; GO:0006911 | inferred from mutant phenotype <newline> oxidation-reduction process ; GO:0055114 | inferred from electronic annotation with InterPro:IPR004262	-	oxidoreductase activity, acting on the aldehyde or oxo group of donors, NAD or NADP as acceptor ; GO:0016620 | inferred from electronic annotation with InterPro:IPR004262 <newline> binding ; GO:0005488 | inferred from electronic annotation with InterPro:IPR016040	0	0
comp24503_c0	mated	FBgn0000358	CG6524	Cp19	66D12-66D12	2.18	Down	0.00783838	0.0108945	eggshell chorion assembly ; GO:0007306 | non-traceable author statement <newline> multicellular organismal development ; GO:0007275 | inferred from electronic annotation with InterPro:IPR009611	chorion ; GO:0042600 | inferred from electronic annotation with InterPro:IPR009611	structural constituent of chorion ; GO:0005213 | non-traceable author statement	0	0
comp22923_c0	pupae	FBgn0030271	CG15202	CG15202	10A8-10A8	2.07	Down	0.00399863	0.00615645	-	-	-	0	0
comp23689_c0	pupae	FBgn0033726	CG8836	Cpr49Ad	49A2-49A2	2.46	Down	0.00272198	0.00453915	-	-	structural constituent of chitin-based larval cuticle ; GO:0008010 | inferred from sequence or structural similarity with UniProtKB:O02388 <newline> structural constituent of chitin-based cuticle ; GO:0005214 | inferred from sequence or structural similarity with Pfam:PF00379 inferred from sequence or structural similarity with InterPro:IPR000618	0	0
comp26499_c0	pupae	FBgn0030332	CG9360	CG9360	10E2-10E2	16.36	Up	9.64421e-07	1.93527e-05	oxidation-reduction process ; GO:0055114 | inferred from electronic annotation with InterPro:IPR002347	-	oxidoreductase activity, acting on CH-OH group of donors ; GO:0016614 | inferred from sequence or structural similarity with UniProtKB:Q05016 <newline> binding ; GO:0005488 | inferred from electronic annotation with InterPro:IPR016040	0	0
comp29850_c0	pupae	FBgn0002577	CG9369	m	10E1-10E2	5.75	Up	2.9167e-07	8.74861e-06	cuticle pattern formation ; GO:0035017 | inferred from mutant phenotype <newline> epidermal cell differentiation ; GO:0009913 | inferred from mutant phenotype <newline> imaginal disc-derived wing morphogenesis ; GO:0007476 | non-traceable author statement <newline> cell morphogenesis ; GO:0000902 | inferred from genetic interaction with dyl <newline> imaginal disc-derived wing morphogenesis ; GO:…	integral to membrane ; GO:0016021 | inferred from sequence or structural similarity <newline> filamentous actin ; GO:0031941 | inferred from direct assay <newline> apical cortex ; GO:0045179 | inferred from direct assay <newline> proteinaceous extracellular matrix ; GO:0005578 | inferred from direct assay	structural constituent of chitin-based cuticle ; GO:0005214 | inferred from sequence or structural similarity with dy	0	0
comp23040_c0	constitutive medium or low	FBgn0012042	CG10146	AttA	51C1-51C1	3.11	Down	0.0197929	0.0233634	defense response to Gram-negative bacterium ; GO:0050829 | inferred from expression pattern <newline> defense response to Gram-negative bacterium ; GO:0050829 | non-traceable author statement <newline> defense response to bacterium ; GO:0042742 | traceable author statement <newline> antibacterial humoral response ; GO:0019731 | inferred from expression pattern <newline> antibacterial humoral resp…	extracellular space ; GO:0005615 | inferred from direct assay	-	0	0
comp14676_c0	constitutive medium or low	FBgn0039296	CG10420	CG10420	96C7-96C7	2.67	Up	0.00851622	0.0116517	-	-	binding ; GO:0005488 | inferred from electronic annotation with InterPro:IPR011989, InterPro:IPR016024	0	0
comp23225_c0	constitutive medium or low	FBgn0032726	CG10621	CG10621	37B7-37B7	2.15	Up	0.0143892	0.0179343	-	-	selenocysteine methyltransferase activity ; GO:0016205 | inferred from sequence or structural similarity with UniProtKB:P56707 <newline> homocysteine S-methyltransferase activity ; GO:0008898 | inferred from electronic annotation with InterPro:IPR003726	0	0
comp25558_c0	constitutive medium or low	FBgn0000658	CG10917	fj	55C1-55C1	2.06	Down	0.00241518	0.00415187	cell-cell signaling ; GO:0007267 | inferred from direct assay AND inferred from sequence or structural similarity <newline> imaginal disc growth ; GO:0007446 | inferred from mutant phenotype <newline> cell-cell signaling ; GO:0007267 | inferred from expression pattern AND inferred from mutant phenotype <newline> imaginal disc-derived wing vein specification ; GO:0007474 | inferred from mutant phe…	plasma membrane ; GO:0005886 | inferred from direct assay AND inferred from sequence or structural similarity <newline> plasma membrane ; GO:0005886 | inferred from sequence or structural similarity <newline> plasma membrane ; GO:0005886 | non-traceable author statement <newline> integral to membrane ; GO:0016021 | non-traceable author statement	protein kinase activity ; GO:0004672 | inferred from direct assay <newline> Wnt-protein binding ; GO:0017147 | inferred from physical interaction with Wnt4	0	0
comp20504_c0	constitutive medium or low	FBgn0031735	CG11029	CG11029	25F4-25F4	2.7	Down	0.00807086	0.0111375	lipid metabolic process ; GO:0006629 | inferred from electronic annotation with InterPro:IPR001087, InterPro:IPR008265	-	lysophospholipase activity ; GO:0004622 | inferred from sequence or structural similarity with EMBL:AF045454	0	0
comp28610_c0	constitutive medium or low	FBgn0033153	CG11086	Gadd45	43A2-43A2	2.17	Up	0.000861521	0.00190675	JNK cascade ; GO:0007254 | inferred from genetic interaction with hep	nucleus ; GO:0005634 | inferred from direct assay	-	0	0
comp25690_c0	constitutive medium or low	FBgn0000504	CG11094	dsx	84E5-84E6	2.03	Down	0.000308927	0.000868099	imaginal disc-derived female genitalia development ; GO:0007486 | inferred from genetic interaction with tra2 <newline> genital disc development ; GO:0035215 | inferred from mutant phenotype <newline> imaginal disc-derived male genitalia development ; GO:0007485 | inferred from genetic interaction with tra2 <newline> negative regulation of transcription, DNA-dependent ; GO:0045892 | non-traceable…	nucleus ; GO:0005634 | inferred from sequence or structural similarity with EMBL:AF130728; protein_id:AAD40474.1	specific RNA polymerase II transcription factor activity ; GO:0003704 | inferred from sequence or structural similarity with EMBL:AF130728; protein_id:AAD40474.1 <newline> DNA binding ; GO:0003677 | non-traceable author statement <newline> specific RNA polymerase II transcription factor activity ; GO:0003704 | non-traceable author statement <newline> zinc ion binding ; GO:0008270 | non-traceable …	0	0
comp29770_c0	constitutive medium or low	FBgn0003218	CG11111	rdgB	12C1-12C4	2.05	Up	0.00412926	0.00632523	sensory perception of smell ; GO:0007608 | inferred from mutant phenotype <newline> phosphoinositide metabolic process ; GO:0030384 | inferred from mutant phenotype <newline> phototransduction ; GO:0007602 | inferred from mutant phenotype <newline> deactivation of rhodopsin mediated signaling ; GO:0016059 | inferred from mutant phenotype <newline> rhodopsin mediated signaling pathway ; GO:0016056…	integral to plasma membrane ; GO:0005887 | inferred from sequence or structural similarity <newline> plasma membrane ; GO:0005886 | inferred from sequence or structural similarity <newline> subrhabdomeral cisterna ; GO:0016029 | non-traceable author statement <newline> integral to membrane ; GO:0016021 | inferred from sequence or structural similarity <newline> integral to membrane ; GO:0016021 |…	calcium-transporting ATPase activity ; GO:0005388 | inferred from sequence or structural similarity <newline> phosphatidylinositol transporter activity ; GO:0008526 | non-traceable author statement <newline> phosphatidylinositol transporter activity ; GO:0008526 | traceable author statement <newline> phosphoinositide binding ; GO:0035091 | traceable author statement <newline> calcium ion binding …	0	0
comp29984_c0	constitutive medium or low	FBgn0034540	CG11136	CG11136	57A9-57A9	2.05	Down	0.0369766	0.0404726	regulation of cell migration ; GO:0030334 | inferred from mutant phenotype	muscle tendon junction ; GO:0005927 | inferred from direct assay <newline> plasma membrane ; GO:0005886 | inferred from direct assay <newline> integral to membrane ; GO:0016021 | inferred from direct assay <newline> protein complex ; GO:0043234 | inferred from physical interaction with robo	protein binding ; GO:0005515 | inferred from physical interaction with robo	0	0
comp24118_c0	constitutive medium or low	FBgn0030509	CG11162	CG11162	12B2-12B2	2.78	Down	0.0100905	0.0134988	oxidation-reduction process ; GO:0055114 | inferred from electronic annotation with InterPro:IPR006694 <newline> fatty acid biosynthetic process ; GO:0006633 | inferred from electronic annotation with InterPro:IPR006694	-	C-4 methylsterol oxidase activity ; GO:0000254 | inferred from sequence or structural similarity with SGD_LOCUS:ERG25; SGD:S0003292 <newline> iron ion binding ; GO:0005506 | inferred from electronic annotation with InterPro:IPR006694	0	0
comp30206_c0	constitutive medium or low	FBgn0033246	CG11198	CG11198	44A1-44A2	2.72	Down	3.55362e-05	0.000198081	fatty acid biosynthetic process ; GO:0006633 | inferred from electronic annotation with InterPro:IPR013537	lipid particle ; GO:0005811 | inferred from direct assay	acetyl-CoA carboxylase activity ; GO:0003989 | inferred from sequence or structural similarity with EMBL:X68968 <newline> ATP binding ; GO:0005524 | inferred from electronic annotation with InterPro:IPR005479, InterPro:IPR011761, InterPro:IPR011764, InterPro:IPR013537, InterPro:IPR013815, InterPro:IPR013816, InterPro:IPR013817, InterPro:IPR016185 <newline> biotin binding ; GO:0009374 | inferred f…	0	0
comp28379_c0	constitutive medium or low	FBgn0035462	CG1120	CG1120	63F1-63F1	2.54	Down	0.0127344	0.0162417	-	-	-	0	0
comp27035_c0	constitutive medium or low	FBgn0037186	CG11241	CG11241	80A1-80A1	2.09	Down	0.000792596	0.00177376	-	-	alanine-glyoxylate transaminase activity ; GO:0008453 | inferred from sequence or structural similarity with EMBL:AB002584; Swiss-Prot:Q64565 <newline> pyridoxal phosphate binding ; GO:0030170 | inferred from electronic annotation with InterPro:IPR005814, InterPro:IPR015421, InterPro:IPR015422	0	0
comp26840_c0	constitutive medium or low	FBgn0035300	CG1139	CG1139	62B12-62B12	2.79	Up	0.00169984	0.00316817	growth ; GO:0040007 | inferred from mutant phenotype <newline> amino acid transmembrane transport ; GO:0003333 | inferred from sequence or structural similarity with Eaat1	-	amino acid transmembrane transporter activity ; GO:0015171 | inferred from sequence or structural similarity with EMBL:AL035539; protein_id:CAB37481.1 <newline> amino acid transmembrane transporter activity ; GO:0015171 | inferred from sequence or structural similarity with Eaat1	0	0
comp28292_c0	constitutive medium or low	FBgn0037166	CG11426	CG11426	79E4-79E4	3.5	Up	1.39198e-06	2.39421e-05	dephosphorylation ; GO:0016311 | non-traceable author statement <newline> phototransduction ; GO:0007602 | inferred from genetic interaction with rdgA inferred from genetic interaction with rdgB	membrane ; GO:0016020 | inferred from electronic annotation with InterPro:IPR000326	phosphatidate phosphatase activity ; GO:0008195 | non-traceable author statement <newline> phosphatidate phosphatase activity ; GO:0008195 | inferred from sequence or structural similarity with MGD:Ppap2a; MGI:MGI:108412	0	0
comp7512_c0	constitutive medium or low	FBgn0036264	CG11529	CG11529	69A2-69A2	2.14	Down	0.00643867	0.00925079	proteolysis ; GO:0006508 | non-traceable author statement <newline> proteolysis ; GO:0006508 | inferred from electronic annotation with InterPro:IPR001254, InterPro:IPR001314, InterPro:IPR018114	-	serine-type endopeptidase activity ; GO:0004252 | non-traceable author statement <newline> serine-type endopeptidase activity ; GO:0004252 | inferred from electronic annotation with InterPro:IPR001254, InterPro:IPR001314, InterPro:IPR018114	0	0
comp24698_c0	constitutive medium or low	FBgn0025686	CG11592	CG11592	21B7-21B7	4.25	Down	0.0215829	0.0251314	-	-	-	0	0
comp24214_c0	constitutive medium or low	FBgn0031261	CG11822	nAcRbeta-21C	21E2-21E2	2.3	Down	0.0105533	0.0140555	ion transport ; GO:0006811 | inferred from electronic annotation with InterPro:IPR002394, InterPro:IPR006029, InterPro:IPR006201	nicotinic acetylcholine-gated receptor-channel complex ; GO:0005892 | inferred from sequence or structural similarity <newline> nicotinic acetylcholine-gated receptor-channel complex ; GO:0005892 | non-traceable author statement <newline> integral to membrane ; GO:0016021 | inferred from electronic annotation with InterPro:IPR002394, InterPro:IPR006201 <newline> postsynaptic membrane ; GO:0045211…	nicotinic acetylcholine-activated cation-selective channel activity ; GO:0004889 | inferred from sequence or structural similarity <newline> nicotinic acetylcholine-activated cation-selective channel activity ; GO:0004889 | non-traceable author statement <newline> nicotinic acetylcholine-activated cation-selective channel activity ; GO:0004889 | inferred from electronic annotation with InterPro:I…	0	0
comp28916_c2	constitutive medium or low	FBgn0039805	CG12045	Cpr100A	100A6-100A6	2.21	Down	0.0355993	0.0393225	-	-	structural constituent of chitin-based cuticle ; GO:0005214 | inferred from sequence or structural similarity with Pfam:PF00379 inferred from sequence or structural similarity with InterPro:IPR000618	0	0
comp18245_c0	constitutive medium or low	FBgn0037782	CG12813	Npc2d	85F8-85F8	4.33	Down	0.00238863	0.00412021	-	-	-	0	0
comp23965_c0	constitutive medium or low	FBgn0033207	CG12826	CG12826	43E9-43E9	3.25	Up	0.00024112	0.000726549	-	-	-	0	0
comp27207_c0	constitutive medium or low	FBgn0032803	CG13082	CG13082	37F1-37F1	2.48	Down	0.00318907	0.0051887	-	-	-	0	0
comp25817_c0	constitutive medium or low	FBgn0033723	CG13155	CG13155	49A1-49A1	2.55	Down	0.0218613	0.0253574	-	-	-	0	0
comp23742_c0	constitutive medium or low	FBgn0039137	CG13604	CG13604	95D5-95D5	3.15	Up	1.50085e-05	0.000112939	-	-	-	0	0
comp23533_c0	constitutive medium or low	FBgn0035282	CG13936	CG13936	62B7-62B7	2.03	Down	0.000257167	0.000758895	-	-	-	0	0
comp20815_c0	constitutive medium or low	FBgn0038207	CG14356	CG14356	88A9-88A9	2.52	Down	0.000116403	0.000432263	-	-	-	0	0
comp29103_c0	constitutive medium or low	FBgn0037126	CG14567	CG14567	78E6-78E6	2.46	Down	0.000124971	0.000447814	-	-	-	0	0
comp27762_c0	constitutive medium or low	FBgn0037128	CG14572	CG14572	78E6-78E6	2.76	Down	0.039361	0.0427713	-	-	-	0	0
comp29325_c0	constitutive medium or low	FBgn0016123	CG1462	Aph-4	100B1-100B1	3.35	Down	1.62614e-06	2.64577e-05	epithelial fluid transport ; GO:0042045 | inferred from mutant phenotype <newline> nervous system development ; GO:0007399 | inferred from expression pattern <newline> metabolic process ; GO:0008152 | inferred from electronic annotation with InterPro:IPR001952, InterPro:IPR017849, InterPro:IPR017850, InterPro:IPR018299	anchored to plasma membrane ; GO:0046658 | inferred from sequence or structural similarity with UniProtKB:P05187	alkaline phosphatase activity ; GO:0004035 | non-traceable author statement <newline> alkaline phosphatase activity ; GO:0004035 | inferred from sequence or structural similarity with UniProtKB:Q92058	0	0
comp25416_c0	constitutive medium or low	FBgn0010053	CG15101	Jheh1	55F7-55F8	11.35	Up	1.2901e-05	0.000100863	juvenile hormone catabolic process ; GO:0006719 | inferred from direct assay <newline> juvenile hormone catabolic process ; GO:0006719 | non-traceable author statement <newline> response to toxin ; GO:0009636 | inferred from electronic annotation with InterPro:IPR010497	membrane ; GO:0016020 | inferred from electronic annotation with InterPro:IPR010497	juvenile hormone epoxide hydrolase activity ; GO:0008096 | inferred from direct assay <newline> juvenile hormone epoxide hydrolase activity ; GO:0008096 | non-traceable author statement <newline> epoxide hydrolase activity ; GO:0004301 | inferred from sequence or structural similarity with EMBL:U89491 <newline> cis-stilbene-oxide hydrolase activity ; GO:0033961 | inferred from electronic annotati…	0	0
comp23080_c0	constitutive medium or low	FBgn0030270	CG15199	CG15199	10A7-10A8	3	Down	9.73765e-05	0.000393427	-	-	-	0	0
comp28965_c0	constitutive medium or low	FBgn0030331	CG15221	CG15221	10D8-10E1	4.82	Up	2.61002e-07	8.74861e-06	transmembrane transport ; GO:0055085 | inferred from electronic annotation with InterPro:IPR011701	-	secondary active organic cation transmembrane transporter activity ; GO:0008513 | inferred from sequence or structural similarity with EMBL:AJ006036; protein_id:CAA06827.1	0	0
comp25306_c0	constitutive medium or low	FBgn0039755	CG15531	CG15531	99E2-99E2	3.43	Down	0.00293144	0.00486151	oxidation-reduction process ; GO:0055114 | inferred from electronic annotation with InterPro:IPR005804, InterPro:IPR015876 <newline> lipid metabolic process ; GO:0006629 | inferred from electronic annotation with InterPro:IPR005804	-	stearoyl-CoA 9-desaturase activity ; GO:0004768 | inferred from sequence or structural similarity with EMBL:AF338466	0	0
comp27369_c0	constitutive medium or low	FBgn0030013	CG1583	GIIIspla2	7D17-7D17	2.64	Up	0.000424011	0.00110027	phospholipid metabolic process ; GO:0006644 | inferred from electronic annotation with InterPro:IPR013090 <newline> lipid catabolic process ; GO:0016042 | inferred from electronic annotation with InterPro:IPR001211, InterPro:IPR013090	-	phospholipase A2 activity ; GO:0004623 | inferred from sequence or structural similarity with UniProtKB:P16354 <newline> calcium ion binding ; GO:0005509 | inferred from electronic annotation with InterPro:IPR001211	0	0
comp29537_c0	constitutive medium or low	FBgn0017561	CG1615	Ork1	9F7-9F8	2.2	Down	8.50733e-05	0.000360663	potassium ion transport ; GO:0006813 | non-traceable author statement <newline> locomotor rhythm ; GO:0045475 | inferred from mutant phenotype <newline> regulation of heart rate ; GO:0002027 | inferred from mutant phenotype <newline> potassium ion transport ; GO:0006813 | inferred from electronic annotation with InterPro:IPR003280	plasma membrane ; GO:0005886 | inferred from sequence or structural similarity with HGNC_gene:KCNK1; HGNC:6272; OMIM:601745 AND inferred from sequence or structural similarity with SGD_LOCUS:Tok1; SGD:S0003629 <newline> plasma membrane ; GO:0005886 | non-traceable author statement	potassium channel activity ; GO:0005267 | non-traceable author statement <newline> inward rectifier potassium channel activity ; GO:0005242 | non-traceable author statement <newline> outward rectifier potassium channel activity ; GO:0015271 | non-traceable author statement <newline> potassium channel activity ; GO:0005267 | inferred from electronic annotation with InterPro:IPR003280	0	0
comp21665_c0	constitutive medium or low	FBgn0032495	CG16820	CG16820	34B1-34B1	2.29	Down	0.000283616	0.000813033	-	-	-	0	0
comp20829_c0	constitutive medium or low	FBgn0031097	CG17052	obst-A	19C1-19C1	3.93	Down	0.0031256	0.00511308	chitin metabolic process ; GO:0006030 | inferred from electronic annotation with InterPro:IPR002557	extracellular region ; GO:0005576 | inferred from electronic annotation with InterPro:IPR002557	structural constituent of peritrophic membrane ; GO:0016490 | inferred from sequence or structural similarity with EMBL:AF030431 <newline> chitin binding ; GO:0008061 | inferred from reviewed computational analysis <newline> chitin binding ; GO:0008061 | inferred from electronic annotation with InterPro:IPR002557	0	0
comp29118_c0	constitutive medium or low	FBgn0259938	CG17100	cwo	86B3-86B3	2.39	Down	0.000436834	0.00112382	regulation of circadian rhythm ; GO:0042752 | inferred from mutant phenotype <newline> regulation of transcription ; GO:0045449 | inferred from sequence or structural similarity with Hey <newline> regulation of transcription, DNA-dependent ; GO:0006355 | inferred from electronic annotation with InterPro:IPR003650	nucleus ; GO:0005634 | inferred from direct assay <newline> nucleus ; GO:0005634 | non-traceable author statement	transcription repressor activity ; GO:0016564 | inferred from direct assay <newline> RNA polymerase II transcription factor activity ; GO:0003702 | non-traceable author statement <newline> DNA binding ; GO:0003677 | inferred from electronic annotation with InterPro:IPR003650	0	0
comp26466_c0	constitutive medium or low	FBgn0039941	CG17167	CG17167	-	2.07	Down	0.00229714	0.00401999	transmembrane transport ; GO:0055085 | inferred from electronic annotation with InterPro:IPR004837	integral to membrane ; GO:0016021 | inferred from electronic annotation with InterPro:IPR004837	calcium, potassium:sodium antiporter activity ; GO:0008273 | inferred from sequence or structural similarity with EMBL:AF021923	0	0
comp25648_c0	constitutive medium or low	FBgn0023550	CG18031	CG18031	2E2-2E2	2.42	Down	0.00565442	0.00828215	oxidation-reduction process ; GO:0055114 | inferred from electronic annotation with InterPro:IPR004262	-	oxidoreductase activity, acting on the aldehyde or oxo group of donors, NAD or NADP as acceptor ; GO:0016620 | inferred from electronic annotation with InterPro:IPR004262 <newline> binding ; GO:0005488 | inferred from electronic annotation with InterPro:IPR016040	0	0
comp14416_c0	constitutive medium or low	FBgn0042110	CG18765	CG18765	86E16-86E16	4.01	Up	0.00182573	0.00335088	-	-	-	0	0
comp24049_c0	constitutive medium or low	FBgn0033226	CG1882	CG1882	43E18-43E18	2.49	Up	4.76393e-06	5.73063e-05	-	lipid particle ; GO:0005811 | inferred from direct assay	catalytic activity ; GO:0003824 | inferred from electronic annotation with InterPro:IPR000639	0	0
comp24341_c0	constitutive medium or low	FBgn0033215	CG1942	CG1942	43E12-43E12	6.69	Up	0.000372115	0.000986841	mesoderm development ; GO:0007498 | non-traceable author statement	-	transferase activity, transferring acyl groups other than amino-acyl groups ; GO:0016747 | inferred from electronic annotation with InterPro:IPR007130	0	0
comp27274_c0	constitutive medium or low	FBgn0035087	CG2765	CG2765	60E10-60E11	2.64	Down	0.000346259	0.000930571	-	-	protein binding ; GO:0005515 | inferred from physical interaction with Myo10A	0	0
comp29290_c0	constitutive medium or low	FBgn0050280	CG30280	CG30280	58B8-58B9	3.54	Down	0.000339995	0.000926141	signal transduction ; GO:0007165 | inferred from electronic annotation with InterPro:IPR002181, InterPro:IPR014715, InterPro:IPR014716	extracellular space ; GO:0005615 | inferred from electronic annotation with InterPro:IPR020837	receptor binding ; GO:0005102 | inferred from electronic annotation with InterPro:IPR002181, InterPro:IPR014715, InterPro:IPR014716	0	0
comp23638_c0	constitutive medium or low	FBgn0051463	CG31463	CG31463	84F9-84F9	2.26	Down	0.00249125	0.0042606	-	-	-	0	0
comp29967_c0	constitutive medium or low	FBgn0000053	CG31628	ade3	27D4-27D4	2.21	Up	0.00520527	0.00771816	'de novo' IMP biosynthetic process ; GO:0006189 | inferred from sequence or structural similarity with SGD_LOCUS:ADE5,7; SGD:S0003203 <newline> 'de novo' IMP biosynthetic process ; GO:0006189 | non-traceable author statement <newline> purine base biosynthetic process ; GO:0009113 | inferred from electronic annotation with InterPro:IPR000115, InterPro:IPR020559, InterPro:IPR020560, InterPro:IPR020…	cytoplasm ; GO:0005737 | inferred from electronic annotation with InterPro:IPR004733	phosphoribosylamine-glycine ligase activity ; GO:0004637 | inferred from sequence or structural similarity with SGD_LOCUS:ADE5,7; SGD:S0003203 <newline> phosphoribosylformylglycinamidine cyclo-ligase activity ; GO:0004641 | inferred from sequence or structural similarity with SGD_LOCUS:ADE5,7; SGD:S0003203 <newline> phosphoribosylamine-glycine ligase activity ; GO:0004637 | non-traceable author s…	0	0
comp26869_c2	constitutive medium or low	FBgn0004797	CG31991	mdy	36B1-36B2	2.43	Up	2.75784e-06	3.86098e-05	regulation of nurse cell apoptosis ; GO:0045477 | inferred from mutant phenotype <newline> triglyceride biosynthetic process ; GO:0019432 | inferred from sequence or structural similarity with EMBL:AY065621; protein_id:AAL49962.1 <newline> oogenesis ; GO:0048477 | inferred from mutant phenotype <newline> negative regulation of lipid storage ; GO:0010888 | inferred from direct assay	-	diacylglycerol O-acyltransferase activity ; GO:0004144 | non-traceable author statement <newline> diacylglycerol O-acyltransferase activity ; GO:0004144 | inferred from direct assay <newline> diacylglycerol O-acyltransferase activity ; GO:0004144 | inferred from sequence or structural similarity with EMBL:AY065621; protein_id:AAL49962.1 <newline> sterol O-acyltransferase activity ; GO:0004772 | i…	0	0
comp27087_c0	constitutive medium or low	FBgn0052037	CG32037	CG32037	67B10-67B10	4.98	Up	0.000747769	0.00169712	-	-	-	0	0
comp30543_c0	constitutive medium or low	FBgn0003137	CG33103	Ppn	98D3-98D4	2.04	Down	0.0129019	0.0164206	extracellular matrix organization ; GO:0030198 | inferred from mutant phenotype	basement membrane ; GO:0005604 | inferred from direct assay <newline> proteinaceous extracellular matrix ; GO:0005578 | non-traceable author statement	extracellular matrix structural constituent ; GO:0005201 | inferred from mutant phenotype <newline> metalloendopeptidase activity ; GO:0004222 | inferred from electronic annotation with InterPro:IPR010294 <newline> zinc ion binding ; GO:0008270 | inferred from electronic annotation with InterPro:IPR013273 <newline> serine-type endopeptidase inhibitor activity ; GO:0004867 | inferred from electron…	0	0
comp21063_c0	constitutive medium or low	FBgn0053306	CG33306	CG33306	34D7-34D7	2.38	Down	0.00647921	0.00928686	biological_process ; GO:0008150 | no biological data available	cellular_component ; GO:0005575 | no biological data available	molecular_function ; GO:0003674 | no biological data available	0	0
comp26068_c0	constitutive medium or low	FBgn0053965	CG33965	CG33965	61F4-61F4	5.21	Down	0.000509594	0.00125728	-	-	vitamin E binding ; GO:0008431 | inferred from sequence or structural similarity with EMBL:U21938	0	0
comp28242_c0	constitutive medium or low	FBgn0260006	CG33968	drd	13A12-13B	2.03	Up	0.00212099	0.00376547	response to salt stress ; GO:0009651 | non-traceable author statement <newline> digestion ; GO:0007586 | inferred from mutant phenotype <newline> chitin-based cuticle development ; GO:0040003 | inferred from mutant phenotype <newline> oogenesis ; GO:0048477 | inferred from mutant phenotype <newline> digestion ; GO:0007586 | inferred from direct assay <newline> defecation ; GO:0030421 | inferred f…	integral to membrane ; GO:0016021 | inferred from sequence or structural similarity	transferase activity, transferring acyl groups other than amino-acyl groups ; GO:0016747 | inferred from electronic annotation with InterPro:IPR002656	0	0
comp27438_c1	constitutive medium or low	FBgn0085246	CG34217	CG34217	44C2-44C2	17.65	Up	2.81062e-05	0.000169695	-	-	-	0	0
comp26316_c0	constitutive medium or low	FBgn0023129	CG3705	aay	67B5-67B5	2.3	Up	0.00542318	0.00802151	L-serine biosynthetic process ; GO:0006564 | non-traceable author statement <newline> axon guidance ; GO:0007411 | inferred from mutant phenotype <newline> peripheral nervous system development ; GO:0007422 | traceable author statement <newline> behavioral response to ethanol ; GO:0048149 | inferred from mutant phenotype <newline> L-serine biosynthetic process ; GO:0006564 | inferred from electro…	cellular_component ; GO:0005575 | no biological data available	phosphoserine phosphatase activity ; GO:0004647 | inferred from sequence or structural similarity <newline> phosphoserine phosphatase activity ; GO:0004647 | inferred from sequence or structural similarity with EMBL:Y10275; protein_id:CAA71318.1 <newline> phosphoserine phosphatase activity ; GO:0004647 | non-traceable author statement	0	0
comp26423_c0	constitutive medium or low	FBgn0040342	CG3706	CG3706	1D2-1D2	2.53	Down	0.00589319	0.00856932	-	-	-	0	0
comp26947_c0	constitutive medium or low	FBgn0028424	CG3767	JhI-26	53B1-53B1	2.01	Up	0.000508431	0.00125728	biological_process ; GO:0008150 | no biological data available	cellular_component ; GO:0005575 | no biological data available	molecular_function ; GO:0003674 | no biological data available	0	0
comp27571_c0	constitutive medium or low	FBgn0033778	CG3790	CG3790	49D6-49D6	3.29	Down	0.00281697	0.00468457	transmembrane transport ; GO:0055085 | inferred from electronic annotation with InterPro:IPR005828	integral to membrane ; GO:0016021 | inferred from electronic annotation with InterPro:IPR005828	carnitine transporter activity ; GO:0015226 | inferred from sequence or structural similarity with EMBL:AF111425	0	0
comp28083_c0	constitutive medium or low	FBgn0086359	CG3953	Invadolysin	85F14-85F15	3.57	Down	1.64763e-05	0.000118081	mitotic chromosome condensation ; GO:0007076 | inferred from mutant phenotype <newline> imaginal disc development ; GO:0007444 | inferred from mutant phenotype <newline> brain development ; GO:0007420 | inferred from mutant phenotype <newline> chromatin remodeling ; GO:0006338 | inferred from mutant phenotype <newline> mitotic spindle organization ; GO:0007052 | inferred from mutant phenotype <ne…	cell leading edge ; GO:0031252 | inferred from sequence or structural similarity with UniProtKB:Q96KR4 <newline> cytoplasm ; GO:0005737 | inferred from direct assay <newline> membrane ; GO:0016020 | inferred from electronic annotation with InterPro:IPR001577	metalloendopeptidase activity ; GO:0004222 | inferred from sequence or structural similarity with EMBL:M94364 <newline> metalloendopeptidase activity ; GO:0004222 | inferred from direct assay <newline> peptidase activity ; GO:0008233 | inferred from direct assay <newline> zinc ion binding ; GO:0008270 | inferred from electronic annotation with InterPro:IPR001577	0	0
comp22746_c0	constitutive medium or low	FBgn0038475	CG3962	Keap1	89E11-89E12	6.53	Up	9.24662e-07	1.91947e-05	-	-	actin binding ; GO:0003779 | inferred from sequence or structural similarity	0	0
comp27186_c0	constitutive medium or low	FBgn0030334	CG4139	Karl	10E3-10E3	3.29	Down	0.00264398	0.004471	biological_process ; GO:0008150 | no biological data available	cellular_component ; GO:0005575 | no biological data available	binding ; GO:0005488 | inferred from electronic annotation with InterPro:IPR012674	0	0
comp27522_c1	constitutive medium or low	FBgn0259140	CG42255	CG42255	68E1-68E1	5.98	Down	0.00769242	0.0107444	-	microtubule associated complex ; GO:0005875 | inferred from direct assay	metalloendopeptidase activity ; GO:0004222 | inferred from sequence or structural similarity with UniProtKB:O43897 inferred from sequence or structural similarity with UniProtKB:Q9NGD7 <newline> calcium ion binding ; GO:0005509 | inferred from electronic annotation with InterPro:IPR001881, InterPro:IPR018097	0	0
comp23811_c0	constitutive medium or low	FBgn0043364	CG4427	cbt	21D1-21D1	2.08	Down	2.254e-05	0.000149111	autophagic cell death ; GO:0048102 | inferred from expression pattern <newline> salivary gland cell autophagic cell death ; GO:0035071 | inferred from expression pattern <newline> JNK cascade ; GO:0007254 | non-traceable author statement <newline> dorsal closure ; GO:0007391 | non-traceable author statement <newline> sensory organ development ; GO:0007423 | inferred from mutant phenotype <newline…	intracellular ; GO:0005622 | inferred from electronic annotation with InterPro:IPR007087, InterPro:IPR015880	transcription activator activity ; GO:0016563 | inferred from sequence or structural similarity with SGD_LOCUS:ACE2; SGD:S0004121 <newline> zinc ion binding ; GO:0008270 | inferred from electronic annotation with InterPro:IPR007087, InterPro:IPR015880 <newline> nucleic acid binding ; GO:0003676 | inferred from electronic annotation with InterPro:IPR013087	0	0
comp29786_c0	constitutive medium or low	FBgn0034733	CG4752	CG4752	58E3-58E3	2.1	Up	0.000550895	0.00132127	-	-	5-oxoprolinase (ATP-hydrolyzing) activity ; GO:0017168 | inferred from sequence or structural similarity with UniProtKB:P97608	0	0
comp21600_c0	constitutive medium or low	FBgn0034909	CG4797	CG4797	60A2-60A2	2.31	Up	3.93267e-05	0.000207672	transmembrane transport ; GO:0055085 | inferred from electronic annotation with InterPro:IPR005828, InterPro:IPR005829	integral to membrane ; GO:0016021 | inferred from electronic annotation with InterPro:IPR005828	glucose transmembrane transporter activity ; GO:0005355 | inferred from sequence or structural similarity with MGD:Slc2a3; MGI:MGI:95757	0	0
comp30339_c0	constitutive medium or low	FBgn0036587	CG4950	CG4950	72D10-72D10	2.3	Down	0.0122098	0.0157394	-	-	-	0	0
comp8512_c0	constitutive medium or low	FBgn0010497	CG5304	l(2)01810	33B9-33B9	2.38	Down	0.000120724	0.000437806	transmembrane transport ; GO:0055085 | inferred from electronic annotation with InterPro:IPR011701	-	high affinity inorganic phosphate:sodium symporter activity ; GO:0005316 | inferred from sequence or structural similarity with Picot	0	0
comp27050_c0	constitutive medium or low	FBgn0036975	CG5618	CG5618	77B5-77B5	2.09	Down	0.000343395	0.000930571	carboxylic acid metabolic process ; GO:0019752 | inferred from electronic annotation with InterPro:IPR002129 <newline> proteolysis ; GO:0006508 | inferred from electronic annotation with InterPro:IPR005317	cytoplasm ; GO:0005737 | inferred from electronic annotation with InterPro:IPR005317	sulfinoalanine decarboxylase activity ; GO:0004782 | inferred from sequence or structural similarity with EMBL:X94152; protein_id:CAA63868 <newline> pyridoxal phosphate binding ; GO:0030170 | inferred from electronic annotation with InterPro:IPR002129, InterPro:IPR015421, InterPro:IPR015422 <newline> dipeptidyl-peptidase activity ; GO:0008239 | inferred from electronic annotation with InterPro:IP…	0	0
comp29251_c0	constitutive medium or low	FBgn0029831	CG5966	CG5966	5D1-5D1	3.83	Up	0.000182812	0.000574268	lipid metabolic process ; GO:0006629 | inferred from electronic annotation with InterPro:IPR000734, InterPro:IPR002331	-	triglyceride lipase activity ; GO:0004806 | inferred from sequence or structural similarity with UniProtKB:P27657	0	0
comp25576_c0	constitutive medium or low	FBgn0039486	CG6074	CG6074	97E2-97E2	2.42	Down	0.00265795	0.00448203	one-carbon metabolic process ; GO:0006730 | inferred from electronic annotation with InterPro:IPR018338	-	carbonate dehydratase activity ; GO:0004089 | inferred from sequence or structural similarity with UniProtKB:P27139 <newline> zinc ion binding ; GO:0008270 | inferred from electronic annotation with InterPro:IPR018338	0	0
comp23120_c0	constitutive medium or low	FBgn0036169	CG6128	Fuca	68C12-68C12	2.7	Down	0.00785417	0.0108945	O-glycoside catabolic process ; GO:0016142 | inferred from sequence or structural similarity <newline> fucose metabolic process ; GO:0006004 | inferred from sequence or structural similarity with HGNC_gene:FUCA1; HGNC:4006; OMIM:230000 <newline> O-glycoside catabolic process ; GO:0016142 | inferred from sequence or structural similarity with UniProtKB:P17164 <newline> fucose metabolic process ; G…	cellular_component ; GO:0005575 | no biological data available	alpha-L-fucosidase activity ; GO:0004560 | inferred from sequence or structural similarity with UniProtKB:P17164 <newline> alpha-L-fucosidase activity ; GO:0004560 | inferred from sequence or structural similarity with HGNC_gene:FUCA1; HGNC:4006; OMIM:230000 <newline> cation binding ; GO:0043169 | inferred from electronic annotation with InterPro:IPR013781	0	0
comp39745_c0	constitutive medium or low	FBgn0035663	CG6462	CG6462	65A3-65A3	2.32	Down	0.00010076	0.000403775	proteolysis ; GO:0006508 | non-traceable author statement <newline> proteolysis ; GO:0006508 | inferred from electronic annotation with InterPro:IPR001254, InterPro:IPR001314, InterPro:IPR018114	-	serine-type endopeptidase activity ; GO:0004252 | non-traceable author statement <newline> serine-type endopeptidase activity ; GO:0004252 | inferred from electronic annotation with InterPro:IPR001254, InterPro:IPR001314, InterPro:IPR018114	0	0
comp25291_c0	constitutive medium or low	FBgn0034166	CG6472	CG6472	53D15-53E1	2.57	Down	0.00630504	0.00912412	lipid metabolic process ; GO:0006629 | inferred from electronic annotation with InterPro:IPR000734	-	lipase activity ; GO:0016298 | inferred from sequence or structural similarity with EMBL:AF061274; protein_id:AAC15774.1	0	0
comp28896_c0	constitutive medium or low	FBgn0033880	CG6553	CG6553	50C6-50C6	2.73	Down	0.000300611	0.000849613	-	-	-	0	0
comp25989_c0	constitutive medium or low	FBgn0039030	CG6660	CG6660	94D3-94D4	4.56	Down	4.25646e-05	0.000220896	-	integral to membrane ; GO:0016021 | inferred from electronic annotation with InterPro:IPR002076	-	0	0
comp27579_c0	constitutive medium or low	FBgn0029147	CG6698	NtR	58B10-58C1	2.12	Down	0.00954865	0.012831	ion transport ; GO:0006811 | inferred from electronic annotation with InterPro:IPR006201	integral to membrane ; GO:0016021 | inferred from electronic annotation with InterPro:IPR006201	excitatory extracellular ligand-gated ion channel activity ; GO:0005231 | inferred from sequence or structural similarity <newline> extracellular ligand-gated ion channel activity ; GO:0005230 | inferred from electronic annotation with InterPro:IPR006202	0	0
comp27744_c0	constitutive medium or low	FBgn0260004	CG7000	Snmp	93C2-93C2	2.4	Down	0.000173147	0.000563428	response to pheromone ; GO:0019236 | inferred from mutant phenotype <newline> defense response ; GO:0006952 | non-traceable author statement <newline> cell surface receptor linked signaling pathway ; GO:0007166 | inferred from mutant phenotype <newline> cell adhesion ; GO:0007155 | inferred from electronic annotation with InterPro:IPR002159, InterPro:IPR005428	integral to plasma membrane ; GO:0005887 | non-traceable author statement <newline> dendrite ; GO:0030425 | inferred from direct assay <newline> neuronal cell body ; GO:0043025 | inferred from direct assay <newline> membrane ; GO:0016020 | inferred from electronic annotation with InterPro:IPR002159	scavenger receptor activity ; GO:0005044 | inferred from sequence or structural similarity with EMBL:U37799 <newline> scavenger receptor activity ; GO:0005044 | non-traceable author statement	0	0
comp28433_c0	constitutive medium or low	FBgn0029167	CG7002	Hml	70C4-70C5	2.08	Down	0.0214732	0.0250521	hemostasis ; GO:0007599 | inferred from mutant phenotype <newline> wound healing ; GO:0042060 | inferred from mutant phenotype <newline> melanization defense response ; GO:0035006 | NOT inferred from mutant phenotype <newline> hemostasis ; GO:0007599 | inferred from expression pattern <newline> hemolymph coagulation ; GO:0042381 | inferred from mutant phenotype <newline> chitin metabolic process …	extracellular region ; GO:0005576 | inferred from direct assay	sugar binding ; GO:0005529 | inferred from sequence or structural similarity <newline> protein homodimerization activity ; GO:0042803 | inferred from direct assay <newline> chitin binding ; GO:0008061 | inferred from electronic annotation with InterPro:IPR002557	0	0
comp28939_c1	constitutive medium or low	FBgn0000565	CG7266	Eip71CD	71D3-71D4	6.83	Up	1.13329e-05	9.47555e-05	sulfur amino acid metabolic process ; GO:0000096 | non-traceable author statement <newline> autophagic cell death ; GO:0048102 | inferred from expression pattern <newline> salivary gland cell autophagic cell death ; GO:0035071 | inferred from expression pattern <newline> oxidation-reduction process ; GO:0055114 | inferred from electronic annotation with InterPro:IPR002569 <newline> protein metabo…	-	peptide-methionine-(S)-S-oxide reductase activity ; GO:0008113 | non-traceable author statement <newline> peptide-methionine-(S)-S-oxide reductase activity ; GO:0008113 | inferred from direct assay <newline> peptide-methionine-(S)-S-oxide reductase activity ; GO:0008113 | inferred from sequence or structural similarity	0	0
comp29542_c0	constitutive medium or low	FBgn0037547	CG7910	CG7910	84E10-84E10	2.25	Down	0.0123482	0.0158499	-	-	fatty acid amide hydrolase activity ; GO:0017064 | inferred from sequence or structural similarity with EMBL:U82536 <newline> carbon-nitrogen ligase activity, with glutamine as amido-N-donor ; GO:0016884 | inferred from electronic annotation with InterPro:IPR000120	0	0
comp26400_c0	constitutive medium or low	FBgn0033382	CG8058	Hydr1	45A11-45A11	2.59	Down	0.0171171	0.020642	lipid metabolic process ; GO:0006629 | inferred from sequence alignment with Hydr2	cellular_component ; GO:0005575 | no biological data available	lipase activity ; GO:0016298 | inferred from sequence alignment with Hydr2 <newline> carboxylesterase activity ; GO:0004091 | inferred from electronic annotation with InterPro:IPR000952	0	0
comp26769_c0	constitutive medium or low	FBgn0043791	CG8147	CG8147	85D18-85D18	10.44	Down	6.20391e-06	6.8095e-05	metabolic process ; GO:0008152 | inferred from electronic annotation with InterPro:IPR001952, InterPro:IPR017849, InterPro:IPR017850, InterPro:IPR018299	-	alkaline phosphatase activity ; GO:0004035 | inferred from sequence or structural similarity with MGD:Akp2; MGI:MGI:87983	0	0
comp28974_c0	constitutive medium or low	FBgn0010052	CG8425	Jhe	52E5-52E5	2.08	Down	0.000224761	0.000690336	juvenile hormone catabolic process ; GO:0006719 | inferred from direct assay <newline> behavioral response to ethanol ; GO:0048149 | inferred from mutant phenotype <newline> male mating behavior ; GO:0060179 | inferred from mutant phenotype	mitochondrion ; GO:0005739 | inferred from direct assay	juvenile-hormone esterase activity ; GO:0004453 | inferred from direct assay <newline> juvenile-hormone esterase activity ; GO:0004453 | non-traceable author statement <newline> juvenile-hormone esterase activity ; GO:0004453 | inferred from sequence or structural similarity with EMBL:AF448479; protein_id:AAL41023.1 <newline> protein binding ; GO:0005515 | inferred from physical interaction with …	0	0
comp18859_c0	constitutive medium or low	FBgn0033724	CG8501	CG8501	49A1-49A1	2.85	Down	0.00553662	0.00816923	-	-	-	0	0
comp29225_c0	constitutive medium or low	FBgn0036381	CG8745	CG8745	70C5-70C5	4.56	Down	0.000274015	0.000793063	arginine catabolic process to glutamate ; GO:0019544 | inferred from sequence or structural similarity with UniProtKB:Q940M2	mitochondrion ; GO:0005739 | inferred from sequence or structural similarity with UniProtKB:Q940M2	ornithine-oxo-acid transaminase activity ; GO:0004587 | inferred from sequence or structural similarity with NCBI_gi:1168056 <newline> alanine-glyoxylate transaminase activity ; GO:0008453 | inferred from sequence or structural similarity with UniProtKB:Q940M2 <newline> pyridoxal phosphate binding ; GO:0030170 | inferred from electronic annotation with InterPro:IPR005814, InterPro:IPR015421, Inte…	0	0
comp26267_c0	constitutive medium or low	FBgn0033773	CG8767	mos	49C2-49C2	2.1	Down	0.0170739	0.0206395	positive regulation of TOR signaling cascade ; GO:0032008 | inferred from genetic interaction with Tsc1 <newline> protein phosphorylation ; GO:0006468 | inferred from genetic interaction with Tsc1	-	protein serine/threonine kinase activity ; GO:0004674 | inferred from sequence or structural similarity with UniProtKB:P10421 <newline> protein kinase activity ; GO:0004672 | inferred from genetic interaction with Tsc1 <newline> ATP binding ; GO:0005524 | inferred from electronic annotation with InterPro:IPR000719, InterPro:IPR017441, InterPro:IPR017442	0	0
comp27344_c0	constitutive medium or low	FBgn0035189	CG9119	CG9119	61F3-61F3	2.06	Down	3.76112e-05	0.000203982	-	nucleus ; GO:0005634 | inferred from electronic annotation with InterPro:IPR015021	hydrolase activity, acting on ester bonds ; GO:0016788 | inferred from electronic annotation with InterPro:IPR015021 <newline> zinc ion binding ; GO:0008270 | inferred from electronic annotation with InterPro:IPR015021	0	0
comp30278_c0	constitutive medium or low	FBgn0036428	CG9238	CG9238	70E1-70E2	2.35	Down	2.58305e-05	0.000161979	behavioral response to ethanol ; GO:0048149 | inferred from mutant phenotype	-	protein phosphatase 1 binding ; GO:0008157 | inferred from sequence or structural similarity with EMBL:U89924 <newline> protein phosphatase type 1 regulator activity ; GO:0008599 | inferred from sequence or structural similarity with NCBI_gi:4885559	0	0
comp30400_c1	constitutive medium or low	FBgn0012034	CG9390	AcCoAS	78C3-78C4	2.51	Down	0.000468645	0.0011854	metabolic process ; GO:0008152 | non-traceable author statement <newline> behavioral response to ethanol ; GO:0048149 | inferred from mutant phenotype <newline> metabolic process ; GO:0008152 | inferred from electronic annotation with InterPro:IPR000873	cytoplasm ; GO:0005737 | non-traceable author statement	acetate-CoA ligase activity ; GO:0003987 | non-traceable author statement <newline> acetate-CoA ligase activity ; GO:0003987 | inferred from sequence or structural similarity with SGD_LOCUS:ACS2; SGD:S0004143 <newline> AMP binding ; GO:0016208 | inferred from electronic annotation with InterPro:IPR011904	0	0
comp27937_c0	constitutive medium or low	FBgn0036875	CG9449	CG9449	76B5-76B5	2.55	Down	0.00383012	0.0059734	phagocytosis, engulfment ; GO:0006911 | inferred from mutant phenotype	-	acid phosphatase activity ; GO:0003993 | inferred from sequence or structural similarity with UniProtKB:P11117	0	0
comp28505_c0	constitutive medium or low	FBgn0030594	CG9509	CG9509	13A1-13A1	2.25	Up	0.000120343	0.000437806	mesoderm development ; GO:0007498 | inferred from expression pattern <newline> alcohol metabolic process ; GO:0006066 | inferred from electronic annotation with InterPro:IPR012132	-	choline dehydrogenase activity ; GO:0008812 | inferred from sequence or structural similarity with EMBL:Z66494; protein_id:CAA91263 <newline> flavin adenine dinucleotide binding ; GO:0050660 | inferred from electronic annotation with InterPro:IPR000172, InterPro:IPR012132	0	0
comp27070_c1	constitutive medium or low	FBgn0032078	CG9520	C1GalTA	29F5-29F5	2.1	Down	0.00124708	0.00252076	glycolipid biosynthetic process ; GO:0009247 | inferred from direct assay <newline> protein glycosylation ; GO:0006486 | inferred from direct assay <newline> O-glycan processing, core 1 ; GO:0016267 | inferred from mutant phenotype <newline> central nervous system morphogenesis ; GO:0021551 | inferred from mutant phenotype	integral to membrane ; GO:0016021 | inferred from sequence or structural similarity with UniProtKB:Q9NS00	glycoprotein-N-acetylgalactosamine 3-beta-galactosyltransferase activity ; GO:0016263 | inferred from sequence or structural similarity with UniProtKB:Q9NS00 <newline> beta-1,3-galactosyltransferase activity ; GO:0048531 | inferred from direct assay <newline> glycoprotein-N-acetylgalactosamine 3-beta-galactosyltransferase activity ; GO:0016263 | inferred from mutant phenotype	0	0
comp29802_c0	constitutive medium or low	FBgn0034183	CG9642	CG9642	53F1-53F2	2.07	Down	0.00715753	0.0100909	negative regulation of transcription ; GO:0016481 | inferred from direct assay	nucleus ; GO:0005634 | inferred from direct assay <newline> cytoplasm ; GO:0005737 | inferred from direct assay	transcription repressor activity ; GO:0016564 | inferred from direct assay	0	0
comp27008_c1	constitutive medium or low	FBgn0037635	CG9837	CG9837	85B2-85B2	5.62	Down	3.88535e-05	0.000206989	-	-	-	0	0
comp27448_c0	constitutive medium or low	FBgn0034808	CG9896	CG9896	59C1-59C1	2.02	Down	2.47802e-06	3.80767e-05	-	-	-	0	0
comp28360_c0	constitutive medium or low	FBgn0038201	CG9918	CG9918	88A8-88A8	2.18	Down	0.00130685	0.00257996	G-protein coupled receptor protein signaling pathway ; GO:0007186 | inferred from sequence or structural similarity <newline> G-protein coupled receptor protein signaling pathway ; GO:0007186 | non-traceable author statement <newline> neuropeptide signaling pathway ; GO:0007218 | inferred from direct assay	integral to plasma membrane ; GO:0005887 | inferred from sequence or structural similarity <newline> integral to membrane ; GO:0016021 | inferred from sequence or structural similarity <newline> integral to membrane ; GO:0016021 | inferred from electronic annotation with InterPro:IPR000276	G-protein coupled receptor activity ; GO:0004930 | inferred from direct assay AND inferred from sequence or structural similarity <newline> growth hormone-releasing hormone receptor activity ; GO:0016520 | inferred from sequence or structural similarity <newline> neuropeptide receptor activity ; GO:0008188 | inferred from sequence or structural similarity <newline> neuropeptide receptor activity …	0	0
