# Supplementary material for: Characterizing the developmental transcriptome of the oriental fruit fly, Bactrocera dorsalis (Diptera: Tephritidae) through comparative genomic analysis with Drosophila melanogaster utilizing modENCODE datasets
Source: BMC Genomics. 2014 Oct 28;15(1):942. doi: 10.1186/1471-2164-15-942 (PMC4223851; doi:10.1186/1471-2164-15-942)
Supplement: Supplementary file 5 — Additional file 5: Transcripts associated with sex determination identified in B. dorsalis. An .XLSX file containing results from comparative analysis of sex determination genes in B. dorsalis utilizing putative orthologs identified in D. melanogaster. (XLSX 11 KB) [file 12864_2014_6635_MOESM5_ESM.xlsx]

## Sheet: Sheet1
	# of transcripts in D. mel	B dorsalis transcripts mathching D. melanogaster transcripts	D.mel gene ID	B. dorsalis unigenes ID
Sex-lethal (Sxl)	24	41	FBgn0264270	comp20961_c0 comp23941_c1 comp30299_c2 comp30067_c0 comp24107_c0 comp30149_c0 comp26353_c0 comp19577_c0 comp28455_c0 comp26077_c0 comp11336_c0 comp24579_c0 comp29768_c1 comp22888_c0 comp26717_c0 comp29931_c1
doublesex (dsx)	6	4	FBgn0000504	comp25690_c0
scute	1	1	FBgn0004170	comp15662_c0
sisA	1	2	FBgn0003411	comp27850_c0
runt	3	2	FBgn0003300	comp29343_c0 comp9454_c0
Gro	10	17	FBgn0001139	comp29266_c1 comp28928_c0 comp22745_c0 comp28714_c0 comp28909_c0 comp22709_c0 comp27632_c0 comp27217_c0 comp14564_c0
Deadpan ( Dpn)	1	12	FBgn0010109	comp14673_c0 comp20281_c0 comp20421_c0 comp26076_c0 comp27002_c0 comp28883_c1 comp29215_c1 comp29233_c0 comp31670_c0 comp8341_c0 comp8433_c0
tra	2	0	FBgn0003741	--
tra-2	7	2	FBgn0003742	comp23083_c0
male-specific-lethal-1 (msl-1)	2	3	FBgn0005617	comp27436_c0
male-specific-lethal-2 (msl-2)	2	1	FBgn0005616	comp27138_c0
male-specific-lethal-3 (msl-3)	1	2	FBgn0002775	comp29813_c1
Upstream of n - ras (unr) aka CSDE-1	5	9	FBgn0263352	comp30423_c0 comp27709_c0
Notch	2	73	FBgn0004647	comp29671_c0 comp30532_c0 comp30507_c0 comp29671_c0 comp30559_c0 comp29068_c0 comp28115_c0 comp28285_c0 comp24461_c0 comp30348_c0 comp21762_c0 comp22017_c0 comp29444_c0 comp30510_c1 comp29836_c0 comp29628_c0 comp30537_c0 comp30098_c1 comp22887_c0 comp15657_c0 comp27442_c0 comp27303_c0 comp25299_c0 comp29567_c0 comp30384_c1 comp30207_c0 comp29330_c0 comp30357_c1 comp15945_c0 comp30573_c0 comp23216…
	67	169
