# Supplementary material for: Characterizing the developmental transcriptome of the oriental fruit fly, Bactrocera dorsalis (Diptera: Tephritidae) through comparative genomic analysis with Drosophila melanogaster utilizing modENCODE datasets
Source: BMC Genomics. 2014 Oct 28;15(1):942. doi: 10.1186/1471-2164-15-942 (PMC4223851; doi:10.1186/1471-2164-15-942)
Supplement: Supplementary file 6 — Additional file 6: Functional annotation table of peptide sequences from predicted open reading frame of transcripts. Tab delimited text file containing annotations associated with peptide sequences of each transcript associated with unigene components. Includes top blast hit against UniProtKB/SwissProt, Pfam domains, results from SignalP and TmHMM analysis and COG and GO terms associated with the sequence. Functional annotations were also submitted with the NCBI TSA submission. (ZIP 7 MB) [file 12864_2014_6635_MOESM6_ESM.zip]

Archive with 1 entries (1 files):
- AdditionalFile6.tab
