# Supplementary material for: Characterizing the developmental transcriptome of the oriental fruit fly, Bactrocera dorsalis (Diptera: Tephritidae) through comparative genomic analysis with Drosophila melanogaster utilizing modENCODE datasets
Source: BMC Genomics. 2014 Oct 28;15(1):942. doi: 10.1186/1471-2164-15-942 (PMC4223851; doi:10.1186/1471-2164-15-942)
Supplement: Supplementary file 7 — Additional file 7: Putative orthologous genes/unigenes between D. melanogaster and B. dorsalis. An .XLSX file containing B. dorsalis unigene identifier and D. melanogaster Flybase gene ID (FBgn#######). First tab presents putative orthologs as defined as reciprocal best unique blast hit, and second tab presents unigenes with top scoring hit, but not considered orthologous due to multiple top scoring unigenes/genes (non-unique hit). (XLSX 218 KB) [file 12864_2014_6635_MOESM7_ESM.xlsx]

## Sheet: non-duplicated_putative_orthos
comp104648_c0	FBgn0025390
comp10607_c0	FBgn0032151
comp10644_c0	FBgn0085376
comp10739_c0	FBgn0036937
comp11003_c0	FBgn0038087
comp11025_c0	FBgn0039151
comp11053_c0	FBgn0034791
comp11220_c0	FBgn0019650
comp11272_c0	FBgn0040333
comp11336_c0	FBgn0015818
comp11417_c0	FBgn0043001
comp11524_c0	FBgn0030326
comp11586_c0	FBgn0034095
comp11735_c0	FBgn0266566
comp12363_c0	FBgn0031858
comp12366_c0	FBgn0041241
comp12442_c0	FBgn0038579
comp12640_c0	FBgn0038221
comp12644_c0	FBgn0264339
comp12790_c0	FBgn0083960
comp12861_c0	FBgn0028292
comp12893_c0	FBgn0261090
comp13053_c0	FBgn0038874
comp13147_c0	FBgn0038238
comp13382_c1	FBgn0259185
comp13391_c0	FBgn0042112
comp13393_c0	FBgn0037492
comp13599_c0	FBgn0037849
comp13621_c0	FBgn0259215
comp13661_c0	FBgn0036544
comp14096_c0	FBgn0011476
comp14107_c0	FBgn0027498
comp14173_c0	FBgn0046879
comp14175_c0	FBgn0085350
comp14208_c0	FBgn0033140
comp14291_c0	FBgn0034177
comp14301_c0	FBgn0025806
comp14303_c0	FBgn0038519
comp14306_c0	FBgn0261679
comp14318_c0	FBgn0036228
comp14319_c0	FBgn0031830
comp14325_c0	FBgn0035824
comp14329_c0	FBgn0036677
comp14334_c0	FBgn0031417
comp14336_c0	FBgn0262512
comp14347_c1	FBgn0041781
comp14348_c0	FBgn0037728
comp14354_c0	FBgn0265178
comp14372_c0	FBgn0032848
comp14379_c0	FBgn0032202
comp14381_c0	FBgn0035086
comp14385_c0	FBgn0051708
comp14387_c0	FBgn0011770
comp14390_c0	FBgn0034022
comp14395_c0	FBgn0039115
comp14398_c0	FBgn0038307
comp14404_c0	FBgn0038683
comp14405_c0	FBgn0032703
comp14406_c0	FBgn0032345
comp14410_c0	FBgn0038431
comp14415_c0	FBgn0050499
comp14416_c0	FBgn0042110
comp14423_c0	FBgn0031061
comp14424_c0	FBgn0003317
comp14433_c0	FBgn0040466
comp14436_c0	FBgn0036536
comp14439_c0	FBgn0034422
comp14443_c0	FBgn0030041
comp14445_c0	FBgn0021814
comp14448_c0	FBgn0030559
comp14450_c0	FBgn0085431
comp14469_c0	FBgn0031108
comp14477_c0	FBgn0053986
comp14482_c0	FBgn0266711
comp14487_c0	FBgn0031716
comp14496_c0	FBgn0015756
comp14498_c0	FBgn0032640
comp14502_c0	FBgn0032359
comp14528_c0	FBgn0024804
comp14533_c0	FBgn0051390
comp14542_c0	FBgn0260658
comp14543_c0	FBgn0033457
comp14564_c0	FBgn0040066
comp14565_c0	FBgn0039977
comp14567_c0	FBgn0000406
comp14572_c0	FBgn0011283
comp14580_c0	FBgn0001989
comp14589_c0	FBgn0032298
comp14592_c0	FBgn0029175
comp14609_c0	FBgn0030753
comp14610_c0	FBgn0039904
comp14611_c0	FBgn0032785
comp14612_c0	FBgn0014417
comp14617_c0	FBgn0022984
comp14635_c0	FBgn0035725
comp14639_c0	FBgn0024811
comp14642_c0	FBgn0034379
comp14643_c0	FBgn0004419
comp14650_c0	FBgn0051855
comp14651_c0	FBgn0046706
comp14663_c0	FBgn0034097
comp14665_c0	FBgn0024897
comp14667_c0	FBgn0038471
comp14669_c0	FBgn0035356
comp14670_c0	FBgn0000061
comp14673_c0	FBgn0002609
comp14676_c0	FBgn0039296
comp14688_c0	FBgn0037898
comp14690_c0	FBgn0034105
comp14693_c0	FBgn0266111
comp14697_c0	FBgn0039427
comp14705_c0	FBgn0261609
comp14707_c0	FBgn0020497
comp14708_c0	FBgn0028473
comp14720_c0	FBgn0051472
comp14722_c0	FBgn0001961
comp14725_c0	FBgn0034314
comp14726_c0	FBgn0032487
comp14741_c0	FBgn0032921
comp14746_c0	FBgn0051278
comp14747_c0	FBgn0066292
comp14752_c0	FBgn0028919
comp14754_c0	FBgn0034726
comp14762_c0	FBgn0038170
comp14767_c0	FBgn0020641
comp14775_c0	FBgn0040077
comp14777_c0	FBgn0033663
comp14783_c0	FBgn0031772
comp14788_c0	FBgn0033375
comp14795_c0	FBgn0266175
comp14797_c0	FBgn0039611
comp14799_c0	FBgn0034645
comp14807_c0	FBgn0043575
comp14814_c0	FBgn0035854
comp14826_c0	FBgn0015791
comp14829_c0	FBgn0085222
comp14831_c0	FBgn0037834
comp14842_c0	FBgn0034948
comp14852_c0	FBgn0032246
comp14854_c0	FBgn0032016
comp14855_c0	FBgn0266268
comp14861_c0	FBgn0036437
comp14870_c0	FBgn0030711
comp14873_c0	FBgn0024361
comp14874_c0	FBgn0040291
comp14876_c0	FBgn0030518
comp14887_c0	FBgn0036581
comp14891_c0	FBgn0038830
comp14899_c0	FBgn0027518
comp14935_c0	FBgn0033687
comp14938_c0	FBgn0020930
comp14963_c0	FBgn0038426
comp14972_c0	FBgn0038498
comp15073_c0	FBgn0003482
comp15107_c0	FBgn0036213
comp15113_c0	FBgn0040056
comp15131_c0	FBgn0047038
comp15143_c0	FBgn0033579
comp15160_c0	FBgn0085212
comp15177_c0	FBgn0085438
comp15196_c0	FBgn0034769
comp15228_c0	FBgn0035543
comp15304_c0	FBgn0260224
comp15321_c0	FBgn0038951
comp15337_c0	FBgn0034084
comp15344_c0	FBgn0032772
comp15349_c0	FBgn0028880
comp15353_c0	FBgn0026316
comp15359_c0	FBgn0262987
comp15375_c0	FBgn0010220
comp15393_c0	FBgn0262867
comp15406_c0	FBgn0037176
comp15410_c0	FBgn0034624
comp15435_c0	FBgn0036143
comp15475_c0	FBgn0052406
comp15497_c0	FBgn0039200
comp15498_c0	FBgn0034131
comp15546_c0	FBgn0039448
comp15550_c0	FBgn0038959
comp15562_c0	FBgn0037563
comp15614_c0	FBgn0036066
comp15646_c0	FBgn0086558
comp15657_c0	FBgn0021742
comp15662_c0	FBgn0004170
comp15671_c0	FBgn0034035
comp15684_c0	FBgn0033408
comp15686_c0	FBgn0051660
comp16056_c0	FBgn0038814
comp16092_c0	FBgn0036950
comp16097_c0	FBgn0034520
comp16134_c0	FBgn0261613
comp16183_c0	FBgn0033657
comp16193_c1	FBgn0039192
comp16226_c0	FBgn0259239
comp16311_c0	FBgn0039523
comp16420_c0	FBgn0031116
comp16446_c0	FBgn0011276
comp16457_c0	FBgn0034475
comp16624_c0	FBgn0051619
comp16786_c0	FBgn0033135
comp16839_c0	FBgn0037015
comp16880_c0	FBgn0016126
comp17013_c0	FBgn0041195
comp17024_c0	FBgn0004198
comp17074_c0	FBgn0038076
comp17256_c0	FBgn0053202
comp17289_c0	FBgn0032271
comp17437_c0	FBgn0043903
comp17461_c0	FBgn0052006
comp17490_c0	FBgn0028743
comp17513_c0	FBgn0085213
comp17577_c0	FBgn0026396
comp17620_c0	FBgn0026084
comp17653_c0	FBgn0250910
comp17702_c0	FBgn0035247
comp17708_c0	FBgn0028991
comp17802_c0	FBgn0033960
comp17860_c0	FBgn0033337
comp17868_c0	FBgn0039177
comp17889_c0	FBgn0034129
comp17890_c0	FBgn0037220
comp17895_c0	FBgn0034128
comp17910_c0	FBgn0013718
comp17913_c0	FBgn0031644
comp17922_c0	FBgn0051036
comp17924_c0	FBgn0033958
comp17931_c0	FBgn0027525
comp17943_c0	FBgn0031601
comp17948_c0	FBgn0036230
comp17961_c0	FBgn0015320
comp17984_c0	FBgn0032634
comp18001_c0	FBgn0053998
comp18005_c0	FBgn0019948
comp18007_c0	FBgn0025366
comp18017_c0	FBgn0030721
comp18024_c0	FBgn0033482
comp18040_c0	FBgn0034577
comp18051_c0	FBgn0051644
comp18052_c0	FBgn0002573
comp18054_c0	FBgn0030834
comp18062_c0	FBgn0011288
comp18066_c0	FBgn0034136
comp18075_c0	FBgn0053263
comp18077_c0	FBgn0039128
comp18109_c0	FBgn0028879
comp18119_c0	FBgn0039013
comp18134_c0	FBgn0051184
comp18136_c0	FBgn0038428
comp18138_c0	FBgn0039196
comp18139_c0	FBgn0033673
comp18141_c0	FBgn0011704
comp18153_c0	FBgn0030801
comp18161_c0	FBgn0030003
comp18170_c0	FBgn0024556
comp18176_c0	FBgn0260971
comp18184_c0	FBgn0032231
comp18197_c0	FBgn0038540
comp18201_c0	FBgn0036519
comp18213_c0	FBgn0032719
comp18217_c0	FBgn0028675
comp18220_c0	FBgn0001325
comp18225_c0	FBgn0085407
comp18230_c0	FBgn0036274
comp18231_c0	FBgn0039405
comp18232_c0	FBgn0260393
comp18239_c0	FBgn0029659
comp18245_c0	FBgn0037782
comp18251_c0	FBgn0031971
comp18257_c0	FBgn0028552
comp18272_c0	FBgn0034599
comp18278_c0	FBgn0035243
comp18284_c0	FBgn0028969
comp18307_c0	FBgn0032799
comp18310_c0	FBgn0039104
comp18317_c0	FBgn0061356
comp18319_c0	FBgn0037710
comp18322_c0	FBgn0032746
comp18324_c0	FBgn0004839
comp18325_c0	FBgn0035050
comp18326_c0	FBgn0004855
comp18336_c0	FBgn0050062
comp18347_c0	FBgn0019940
comp18348_c0	FBgn0029894
comp18360_c0	FBgn0025724
comp18366_c0	FBgn0029823
comp18370_c0	FBgn0031437
comp18371_c0	FBgn0042094
comp18383_c0	FBgn0036510
comp18388_c0	FBgn0085242
comp18401_c0	FBgn0033089
comp18409_c0	FBgn0011695
comp18413_c0	FBgn0033273
comp18419_c0	FBgn0036341
comp18421_c0	FBgn0051204
comp18422_c0	FBgn0039877
comp18426_c0	FBgn0032404
comp18438_c0	FBgn0030545
comp18441_c0	FBgn0030612
comp18444_c0	FBgn0036641
comp18450_c0	FBgn0034626
comp18451_c0	FBgn0266170
comp18454_c0	FBgn0052196
comp18459_c0	FBgn0085327
comp18467_c0	FBgn0037819
comp18468_c0	FBgn0033615
comp18473_c0	FBgn0086691
comp18480_c0	FBgn0030007
comp18481_c0	FBgn0261882
comp18484_c0	FBgn0027600
comp18486_c0	FBgn0013746
comp18490_c0	FBgn0263200
comp18492_c0	FBgn0026753
comp18497_c0	FBgn0035714
comp18499_c0	FBgn0035234
comp18502_c0	FBgn0013764
comp18503_c0	FBgn0005636
comp18509_c0	FBgn0014018
comp18510_c0	FBgn0035032
comp18515_c0	FBgn0011764
comp18520_c0	FBgn0085382
comp18526_c0	FBgn0044871
comp18532_c0	FBgn0027090
comp18559_c0	FBgn0052668
comp18569_c0	FBgn0030519
comp18570_c0	FBgn0039626
comp18572_c0	FBgn0016034
comp18573_c0	FBgn0030100
comp18577_c0	FBgn0035084
comp18582_c0	FBgn0036214
comp18589_c0	FBgn0037330
comp18597_c0	FBgn0035631
comp18602_c0	FBgn0033581
comp18614_c0	FBgn0031832
comp18629_c0	FBgn0250843
comp18631_c0	FBgn0037942
comp18636_c0	FBgn0036101
comp18638_c0	FBgn0039881
comp18647_c0	FBgn0051460
comp18648_c0	FBgn0011455
comp18649_c0	FBgn0052850
comp18654_c0	FBgn0037723
comp18666_c0	FBgn0050044
comp18667_c0	FBgn0000158
comp18668_c0	FBgn0011769
comp18680_c0	FBgn0039224
comp18681_c0	FBgn0034802
comp18685_c0	FBgn0052499
comp18687_c0	FBgn0038332
comp18692_c0	FBgn0033199
comp18701_c0	FBgn0036849
comp18745_c0	FBgn0003733
comp18746_c0	FBgn0050051
comp18751_c0	FBgn0032228
comp18754_c0	FBgn0035335
comp18763_c0	FBgn0259715
comp18773_c0	FBgn0039890
comp18782_c0	FBgn0039069
comp18786_c0	FBgn0030294
comp18794_c0	FBgn0034312
comp18798_c0	FBgn0036953
comp18801_c0	FBgn0015321
comp18806_c0	FBgn0036366
comp18807_c0	FBgn0010288
comp18810_c0	FBgn0033243
comp18832_c0	FBgn0032488
comp18836_c0	FBgn0036306
comp18847_c0	FBgn0011726
comp18848_c0	FBgn0033679
comp18850_c0	FBgn0083971
comp18851_c0	FBgn0017572
comp18855_c0	FBgn0037698
comp18859_c0	FBgn0033724
comp18860_c0	FBgn0002622
comp18868_c0	FBgn0037717
comp18873_c0	FBgn0027950
comp18875_c0	FBgn0038673
comp18876_c0	FBgn0035120
comp18883_c0	FBgn0037448
comp18905_c0	FBgn0033767
comp18928_c0	FBgn0039194
comp18944_c0	FBgn0033573
comp18969_c0	FBgn0037275
comp19042_c0	FBgn0010825
comp19087_c0	FBgn0043005
comp19120_c0	FBgn0035914
comp19125_c0	FBgn0032247
comp19126_c0	FBgn0028999
comp19161_c0	FBgn0030395
comp19178_c0	FBgn0263239
comp19187_c0	FBgn0001180
comp19208_c0	FBgn0032891
comp19212_c0	FBgn0037521
comp19213_c0	FBgn0038084
comp19229_c0	FBgn0037413
comp19252_c0	FBgn0035106
comp19301_c0	FBgn0032363
comp19319_c0	FBgn0000564
comp19335_c0	FBgn0024288
comp19343_c0	FBgn0025382
comp19369_c0	FBgn0031288
comp19372_c0	FBgn0036583
comp19391_c0	FBgn0038980
comp19428_c0	FBgn0004110
comp19433_c0	FBgn0020258
comp19446_c0	FBgn0024232
comp19449_c0	FBgn0030174
comp19484_c1	FBgn0085477
comp19505_c0	FBgn0035902
comp19507_c0	FBgn0050290
comp19521_c0	FBgn0004050
comp19527_c0	FBgn0263773
comp19536_c0	FBgn0028993
comp19541_c0	FBgn0027836
comp19548_c0	FBgn0037469
comp19553_c0	FBgn0038482
comp19559_c0	FBgn0264981
comp19560_c0	FBgn0038584
comp19561_c0	FBgn0017577
comp19573_c0	FBgn0262467
comp19577_c0	FBgn0005649
comp19578_c0	FBgn0265101
comp19580_c0	FBgn0030739
comp19581_c0	FBgn0085390
comp19583_c0	FBgn0036146
comp19587_c0	FBgn0033451
comp19594_c0	FBgn0034432
comp19596_c0	FBgn0032167
comp19599_c0	FBgn0053310
comp19601_c0	FBgn0003079
comp19609_c0	FBgn0023181
comp19616_c0	FBgn0034138
comp19624_c0	FBgn0003117
comp19640_c0	FBgn0034722
comp19656_c0	FBgn0010441
comp19660_c0	FBgn0004915
comp19661_c0	FBgn0058470
comp19663_c0	FBgn0026402
comp19664_c0	FBgn0015558
comp19673_c0	FBgn0000719
comp19674_c0	FBgn0029095
comp19675_c0	FBgn0039283
comp19686_c0	FBgn0033907
comp19693_c0	FBgn0032884
comp19694_c0	FBgn0038646
comp19700_c0	FBgn0035785
comp19703_c0	FBgn0036227
comp19705_c0	FBgn0035831
comp19709_c0	FBgn0030642
comp19713_c0	FBgn0038131
comp19729_c0	FBgn0031677
comp19733_c0	FBgn0021767
comp19735_c0	FBgn0034278
comp19738_c0	FBgn0000377
comp19745_c0	FBgn0032348
comp19748_c0	FBgn0051803
comp19749_c0	FBgn0015544
comp19759_c0	FBgn0040351
comp19761_c0	FBgn0031634
comp19763_c0	FBgn0032609
comp19766_c0	FBgn0032732
comp19767_c0	FBgn0020765
comp19777_c0	FBgn0031188
comp19778_c0	FBgn0014868
comp19782_c0	FBgn0037351
comp19785_c0	FBgn0023175
comp19786_c0	FBgn0039712
comp19798_c0	FBgn0037329
comp19800_c1	FBgn0010113
comp19805_c0	FBgn0033580
comp19807_c0	FBgn0030328
comp19811_c0	FBgn0024360
comp19815_c0	FBgn0024947
comp19816_c0	FBgn0002284
comp19823_c0	FBgn0015399
comp19825_c0	FBgn0032451
comp19841_c0	FBgn0022800
comp19843_c0	FBgn0032588
comp19845_c0	FBgn0015794
comp19847_c1	FBgn0261403
comp19852_c0	FBgn0031403
comp19864_c0	FBgn0030311
comp19884_c0	FBgn0022770
comp19893_c0	FBgn0031068
comp19897_c0	FBgn0261270
comp19904_c0	FBgn0002174
comp19908_c0	FBgn0031360
comp19913_c0	FBgn0029813
comp19920_c0	FBgn0038481
comp19930_c0	FBgn0030451
comp19933_c0	FBgn0034703
comp19937_c0	FBgn0034368
comp19939_c0	FBgn0033484
comp19940_c0	FBgn0032768
comp19945_c0	FBgn0027364
comp19947_c0	FBgn0013303
comp19950_c0	FBgn0028533
comp19952_c0	FBgn0030468
comp19953_c0	FBgn0044051
comp19955_c0	FBgn0264006
comp19957_c0	FBgn0052022
comp19959_c0	FBgn0259832
comp19969_c0	FBgn0038446
comp19973_c0	FBgn0051464
comp19979_c0	FBgn0033755
comp19983_c0	FBgn0261532
comp19987_c1	FBgn0008636
comp19990_c0	FBgn0019886
comp19992_c0	FBgn0015789
comp20000_c0	FBgn0002607
comp20003_c0	FBgn0011787
comp20006_c0	FBgn0030703
comp20008_c0	FBgn0035685
comp20010_c0	FBgn0035853
comp20017_c0	FBgn0085550
comp20025_c0	FBgn0035528
comp20026_c0	FBgn0031670
comp20051_c0	FBgn0035941
comp20052_c0	FBgn0053276
comp20059_c0	FBgn0031418
comp20064_c1	FBgn0036179
comp20067_c0	FBgn0001202
comp20072_c0	FBgn0037772
comp20075_c0	FBgn0038285
comp20082_c0	FBgn0263260
comp20085_c0	FBgn0035213
comp20089_c0	FBgn0004465
comp20094_c0	FBgn0011281
comp20098_c0	FBgn0030844
comp20119_c0	FBgn0054027
comp20124_c0	FBgn0259713
comp20129_c0	FBgn0024992
comp20130_c0	FBgn0053544
comp20131_c0	FBgn0000150
comp20133_c0	FBgn0036838
comp20150_c0	FBgn0039808
comp20155_c0	FBgn0034454
comp20158_c0	FBgn0053126
comp20163_c0	FBgn0035279
comp20167_c0	FBgn0036846
comp20182_c0	FBgn0016970
comp20183_c0	FBgn0052068
comp20190_c0	FBgn0036211
comp20195_c0	FBgn0002354
comp20212_c0	FBgn0002283
comp20217_c0	FBgn0031747
comp20227_c0	FBgn0023477
comp20233_c0	FBgn0000404
comp20239_c0	FBgn0031860
comp20240_c0	FBgn0031906
comp20251_c0	FBgn0034951
comp20252_c0	FBgn0026873
comp20258_c0	FBgn0020407
comp20260_c0	FBgn0034572
comp20262_c0	FBgn0086129
comp20266_c0	FBgn0036882
comp20270_c0	FBgn0036848
comp20275_c0	FBgn0051561
comp20288_c0	FBgn0013725
comp20296_c0	FBgn0004009
comp20307_c0	FBgn0031139
comp20315_c0	FBgn0026718
comp20319_c0	FBgn0029878
comp20321_c0	FBgn0034191
comp20326_c0	FBgn0261396
comp20327_c0	FBgn0034217
comp20330_c0	FBgn0003714
comp20363_c0	FBgn0024985
comp20367_c0	FBgn0031307
comp20371_c0	FBgn0040323
comp20373_c0	FBgn0033902
comp20375_c0	FBgn0029740
comp20381_c0	FBgn0015521
comp20388_c0	FBgn0030230
comp20392_c0	FBgn0030720
comp20395_c0	FBgn0036040
comp20407_c0	FBgn0036734
comp20411_c0	FBgn0040513
comp20414_c0	FBgn0037676
comp20421_c0	FBgn0032741
comp20422_c0	FBgn0036271
comp20424_c0	FBgn0036272
comp20430_c0	FBgn0036998
comp20442_c0	FBgn0035677
comp20451_c0	FBgn0038313
comp20455_c0	FBgn0032744
comp20460_c0	FBgn0050045
comp20466_c0	FBgn0039198
comp20467_c0	FBgn0038452
comp20471_c0	FBgn0031143
comp20474_c0	FBgn0028738
comp20504_c0	FBgn0031735
comp20505_c0	FBgn0004623
comp20508_c0	FBgn0031016
comp20511_c0	FBgn0023525
comp20514_c0	FBgn0266450
comp20517_c0	FBgn0035252
comp20525_c0	FBgn0031628
comp20532_c0	FBgn0039681
comp20540_c0	FBgn0036940
comp20542_c0	FBgn0038660
comp20557_c0	FBgn0036949
comp20564_c0	FBgn0038772
comp20567_c0	FBgn0032013
comp20569_c0	FBgn0030793
comp20585_c0	FBgn0032024
comp20590_c0	FBgn0039160
comp20591_c0	FBgn0004842
comp20593_c0	FBgn0032407
comp20597_c0	FBgn0030292
comp20601_c1	FBgn0037835
comp20602_c0	FBgn0262719
comp20603_c0	FBgn0038043
comp20607_c0	FBgn0038079
comp20608_c0	FBgn0052786
comp20615_c0	FBgn0001320
comp20616_c0	FBgn0029944
comp20619_c0	FBgn0030928
comp20621_c0	FBgn0037638
comp20624_c0	FBgn0030659
comp20626_c0	FBgn0039943
comp20627_c0	FBgn0030260
comp20629_c0	FBgn0037445
comp20630_c0	FBgn0259246
comp20631_c0	FBgn0041337
comp20634_c0	FBgn0000147
comp20636_c0	FBgn0031505
comp20638_c0	FBgn0259192
comp20639_c0	FBgn0029161
comp20641_c0	FBgn0262534
comp20650_c0	FBgn0000384
comp20656_c0	FBgn0264386
comp20672_c0	FBgn0010391
comp20674_c0	FBgn0034059
comp20687_c0	FBgn0038948
comp20689_c0	FBgn0032800
comp20694_c0	FBgn0032216
comp20696_c0	FBgn0034945
comp20697_c0	FBgn0035578
comp20702_c0	FBgn0027574
comp20703_c0	FBgn0260775
comp20707_c0	FBgn0032444
comp20710_c0	FBgn0034646
comp20714_c0	FBgn0063498
comp20717_c0	FBgn0067102
comp20724_c0	FBgn0031267
comp20725_c0	FBgn0002533
comp20738_c0	FBgn0030521
comp20742_c0	FBgn0053260
comp20750_c0	FBgn0030742
comp20755_c0	FBgn0038412
comp20759_c0	FBgn0052364
comp20761_c0	FBgn0266724
comp20763_c0	FBgn0039064
comp20764_c0	FBgn0036255
comp20766_c0	FBgn0032486
comp20773_c0	FBgn0025373
comp20781_c0	FBgn0038095
comp20786_c0	FBgn0037250
comp20787_c0	FBgn0264090
comp20806_c0	FBgn0029892
comp20811_c0	FBgn0031907
comp20813_c0	FBgn0008651
comp20815_c0	FBgn0038207
comp20818_c0	FBgn0029980
comp20819_c0	FBgn0037433
comp20829_c0	FBgn0031097
comp20832_c0	FBgn0262599
comp20834_c0	FBgn0038465
comp20842_c0	FBgn0031220
comp20844_c0	FBgn0011293
comp20845_c0	FBgn0037656
comp20850_c0	FBgn0039223
comp20851_c0	FBgn0026238
comp20854_c0	FBgn0031534
comp20855_c0	FBgn0032138
comp20861_c0	FBgn0031392
comp20864_c0	FBgn0261380
comp20868_c0	FBgn0004132
comp20876_c0	FBgn0034627
comp20878_c0	FBgn0034350
comp20890_c0	FBgn0032350
comp20893_c0	FBgn0037107
comp20896_c0	FBgn0054012
comp20899_c0	FBgn0025716
comp20907_c0	FBgn0035313
comp20910_c0	FBgn0033551
comp20915_c0	FBgn0039298
comp20920_c0	FBgn0039312
comp20923_c0	FBgn0040009
comp20928_c0	FBgn0030258
comp20930_c0	FBgn0037657
comp20934_c0	FBgn0039008
comp20941_c0	FBgn0038626
comp20946_c0	FBgn0261931
comp20947_c0	FBgn0053764
comp20954_c0	FBgn0037430
comp20959_c0	FBgn0033005
comp20961_c0	FBgn0264270
comp20963_c0	FBgn0037736
comp20964_c0	FBgn0031590
comp20965_c0	FBgn0003141
comp20981_c0	FBgn0033806
comp20982_c0	FBgn0031848
comp20989_c0	FBgn0261436
comp20996_c0	FBgn0052085
comp20998_c0	FBgn0032020
comp21004_c0	FBgn0004892
comp21007_c0	FBgn0022987
comp21014_c0	FBgn0024432
comp21019_c0	FBgn0036979
comp21033_c0	FBgn0040022
comp21036_c0	FBgn0085319
comp21040_c0	FBgn0036056
comp21048_c0	FBgn0003512
comp21051_c0	FBgn0037908
comp21063_c0	FBgn0053306
comp21065_c0	FBgn0037410
comp21067_c0	FBgn0036093
comp21068_c0	FBgn0030966
comp21078_c0	FBgn0040732
comp21085_c0	FBgn0039529
comp21093_c0	FBgn0053178
comp21094_c0	FBgn0000119
comp21095_c0	FBgn0039130
comp21104_c0	FBgn0000577
comp21109_c0	FBgn0037244
comp21110_c0	FBgn0038014
comp21115_c0	FBgn0032042
comp21116_c0	FBgn0050429
comp21117_c0	FBgn0037358
comp21120_c0	FBgn0037613
comp21126_c0	FBgn0036887
comp21132_c0	FBgn0037251
comp21135_c0	FBgn0031904
comp21144_c0	FBgn0046880
comp21149_c0	FBgn0037165
comp21163_c0	FBgn0023530
comp21167_c0	FBgn0024509
comp21168_c0	FBgn0003527
comp21169_c0	FBgn0031914
comp21175_c0	FBgn0027526
comp21178_c0	FBgn0029529
comp21180_c1	FBgn0259224
comp21181_c0	FBgn0031233
comp21182_c0	FBgn0034451
comp21187_c0	FBgn0262101
comp21191_c0	FBgn0031485
comp21197_c0	FBgn0038467
comp21200_c0	FBgn0035610
comp21211_c0	FBgn0005585
comp21219_c0	FBgn0025525
comp21222_c0	FBgn0037911
comp21228_c0	FBgn0035299
comp21230_c0	FBgn0065035
comp21235_c0	FBgn0262685
comp21236_c0	FBgn0036952
comp21237_c1	FBgn0032337
comp21244_c0	FBgn0052762
comp21245_c0	FBgn0085404
comp21250_c0	FBgn0032397
comp21251_c0	FBgn0011282
comp21252_c0	FBgn0037933
comp21265_c0	FBgn0050016
comp21268_c0	FBgn0034923
comp21271_c0	FBgn0016120
comp21277_c0	FBgn0039071
comp21278_c0	FBgn0036225
comp21287_c0	FBgn0028903
comp21290_c0	FBgn0019982
comp21311_c0	FBgn0037108
comp21315_c0	FBgn0261976
comp21317_c0	FBgn0037470
comp21322_c0	FBgn0040950
comp21324_c0	FBgn0030737
comp21329_c0	FBgn0039663
comp21331_c0	FBgn0038306
comp21335_c0	FBgn0031663
comp21338_c0	FBgn0036799
comp21340_c0	FBgn0015283
comp21342_c0	FBgn0053193
comp21343_c0	FBgn0031980
comp21346_c0	FBgn0030034
comp21351_c0	FBgn0035805
comp21353_c0	FBgn0028694
comp21354_c0	FBgn0263257
comp21355_c0	FBgn0033162
comp21356_c0	FBgn0260799
comp21362_c0	FBgn0031711
comp21365_c0	FBgn0003607
comp21367_c0	FBgn0038248
comp21374_c0	FBgn0053159
comp21375_c0	FBgn0086605
comp21377_c0	FBgn0030320
comp21378_c0	FBgn0000409
comp21382_c0	FBgn0036500
comp21385_c0	FBgn0029800
comp21387_c0	FBgn0033901
comp21388_c0	FBgn0035245
comp21394_c0	FBgn0250825
comp21399_c0	FBgn0031775
comp21400_c0	FBgn0038577
comp21406_c0	FBgn0034788
comp21407_c0	FBgn0028932
comp21417_c0	FBgn0026143
comp21418_c0	FBgn0039003
comp21426_c0	FBgn0036857
comp21429_c0	FBgn0052112
comp21439_c0	FBgn0033571
comp21440_c1	FBgn0039028
comp21444_c0	FBgn0035622
comp21445_c0	FBgn0027053
comp21452_c1	FBgn0031289
comp21453_c1	FBgn0038331
comp21458_c0	FBgn0010812
comp21459_c0	FBgn0034086
comp21459_c1	FBgn0021750
comp21462_c0	FBgn0028737
comp21463_c0	FBgn0262483
comp21464_c0	FBgn0039219
comp21465_c0	FBgn0034210
comp21468_c0	FBgn0051301
comp21471_c0	FBgn0028507
comp21472_c0	FBgn0039868
comp21478_c0	FBgn0015664
comp21480_c0	FBgn0011642
comp21481_c0	FBgn0030105
comp21488_c0	FBgn0034345
comp21489_c0	FBgn0038387
comp21491_c0	FBgn0038423
comp21493_c0	FBgn0003978
comp21499_c0	FBgn0002732
comp21501_c0	FBgn0028532
comp21506_c0	FBgn0015799
comp21509_c0	FBgn0017457
comp21510_c0	FBgn0033741
comp21511_c0	FBgn0039277
comp21513_c0	FBgn0024332
comp21517_c0	FBgn0013301
comp21519_c0	FBgn0030096
comp21525_c0	FBgn0022786
comp21528_c0	FBgn0040347
comp21530_c0	FBgn0001123
comp21531_c0	FBgn0036932
comp21533_c0	FBgn0010774
comp21538_c0	FBgn0263667
comp21540_c0	FBgn0036624
comp21541_c0	FBgn0035755
comp21543_c0	FBgn0262598
comp21546_c0	FBgn0086710
comp21547_c0	FBgn0040346
comp21548_c0	FBgn0037540
comp21558_c0	FBgn0037162
comp21564_c0	FBgn0034133
comp21568_c0	FBgn0004374
comp21572_c0	FBgn0039648
comp21575_c0	FBgn0022709
comp21582_c0	FBgn0034871
comp21584_c0	FBgn0024998
comp21595_c0	FBgn0051450
comp21597_c0	FBgn0031060
comp21600_c0	FBgn0034909
comp21610_c0	FBgn0031765
comp21622_c0	FBgn0052206
comp21629_c0	FBgn0030259
comp21638_c0	FBgn0029885
comp21641_c0	FBgn0261789
comp21642_c0	FBgn0021768
comp21648_c0	FBgn0265607
comp21653_c0	FBgn0038469
comp21655_c0	FBgn0032048
comp21659_c0	FBgn0038925
comp21665_c0	FBgn0032495
comp21668_c0	FBgn0038088
comp21685_c0	FBgn0036226
comp21688_c0	FBgn0263511
comp21697_c0	FBgn0037328
comp21697_c1	FBgn0014411
comp21700_c0	FBgn0033931
comp21702_c0	FBgn0034463
comp21707_c0	FBgn0033117
comp21708_c0	FBgn0039233
comp21709_c0	FBgn0260407
comp21714_c0	FBgn0050411
comp21716_c0	FBgn0034913
comp21720_c0	FBgn0038199
comp21722_c0	FBgn0028468
comp21725_c0	FBgn0032053
comp21728_c0	FBgn0051632
comp21729_c0	FBgn0038596
comp21738_c0	FBgn0053096
comp21740_c0	FBgn0038965
comp21744_c0	FBgn0025878
comp21746_c0	FBgn0015393
comp21748_c0	FBgn0033918
comp21751_c0	FBgn0029783
comp21755_c0	FBgn0051832
comp21762_c0	FBgn0000463
comp21770_c0	FBgn0261612
comp21773_c0	FBgn0000286
comp21784_c0	FBgn0005655
comp21787_c0	FBgn0011280
comp21792_c0	FBgn0037616
comp21797_c1	FBgn0033347
comp21798_c0	FBgn0013799
comp21810_c0	FBgn0039106
comp21817_c0	FBgn0063368
comp21821_c0	FBgn0037312
comp21825_c0	FBgn0261953
comp21826_c0	FBgn0032648
comp21834_c0	FBgn0025634
comp21837_c0	FBgn0051269
comp21842_c0	FBgn0011824
comp21852_c0	FBgn0031377
comp21867_c0	FBgn0243486
comp21869_c0	FBgn0038893
comp21875_c0	FBgn0052703
comp21877_c0	FBgn0024728
comp21893_c0	FBgn0039197
comp21896_c0	FBgn0000253
comp21897_c0	FBgn0037574
comp21900_c0	FBgn0036028
comp21903_c0	FBgn0037514
comp21904_c0	FBgn0035499
comp21906_c0	FBgn0040285
comp21908_c0	FBgn0037121
comp21911_c0	FBgn0034776
comp21914_c0	FBgn0031874
comp21922_c0	FBgn0032229
comp21923_c0	FBgn0037202
comp21925_c0	FBgn0030605
comp21926_c0	FBgn0039722
comp21930_c0	FBgn0039802
comp21931_c0	FBgn0032858
comp21932_c0	FBgn0026411
comp21934_c0	FBgn0033867
comp21938_c0	FBgn0034474
comp21943_c0	FBgn0000412
comp21945_c0	FBgn0033781
comp21948_c0	FBgn0034925
comp21949_c0	FBgn0000644
comp21950_c0	FBgn0027378
comp21952_c0	FBgn0000303
comp21953_c0	FBgn0010329
comp21957_c0	FBgn0033917
comp21965_c0	FBgn0013263
comp21966_c0	FBgn0003274
comp21967_c0	FBgn0003430
comp21969_c0	FBgn0085440
comp21973_c0	FBgn0262511
comp21976_c0	FBgn0033608
comp21980_c0	FBgn0028474
comp21981_c0	FBgn0264490
comp21985_c0	FBgn0085483
comp21988_c1	FBgn0052528
comp21989_c0	FBgn0038795
comp21992_c0	FBgn0058045
comp21993_c0	FBgn0015010
comp21996_c0	FBgn0051800
comp22002_c0	FBgn0031930
comp22003_c0	FBgn0038371
comp22004_c0	FBgn0028920
comp22010_c0	FBgn0032511
comp22011_c0	FBgn0030786
comp22015_c0	FBgn0260990
comp22016_c0	FBgn0027553
comp22021_c0	FBgn0016762
comp22025_c0	FBgn0052475
comp22026_c0	FBgn0052846
comp22031_c0	FBgn0044872
comp22039_c0	FBgn0035272
comp22048_c0	FBgn0033521
comp22050_c0	FBgn0026056
comp22053_c0	FBgn0004577
comp22055_c0	FBgn0032340
comp22056_c0	FBgn0037439
comp22058_c0	FBgn0023545
comp22066_c0	FBgn0029821
comp22076_c0	FBgn0037323
comp22079_c0	FBgn0039915
comp22082_c0	FBgn0001254
comp22083_c0	FBgn0032169
comp22084_c0	FBgn0037102
comp22086_c0	FBgn0030895
comp22089_c0	FBgn0037584
comp22096_c0	FBgn0050467
comp22098_c0	FBgn0037700
comp22099_c0	FBgn0025638
comp22102_c1	FBgn0038631
comp22117_c0	FBgn0039261
comp22119_c0	FBgn0022238
comp22122_c0	FBgn0032025
comp22123_c0	FBgn0023531
comp22124_c0	FBgn0003015
comp22125_c0	FBgn0041094
comp22128_c0	FBgn0262526
comp22129_c0	FBgn0034346
comp22130_c0	FBgn0025885
comp22135_c0	FBgn0264442
comp22137_c0	FBgn0011272
comp22140_c0	FBgn0031287
comp22141_c0	FBgn0041607
comp22147_c0	FBgn0033887
comp22148_c0	FBgn0002542
comp22150_c0	FBgn0032341
comp22157_c0	FBgn0034523
comp22163_c0	FBgn0086358
comp22167_c0	FBgn0002787
comp22170_c0	FBgn0034543
comp22177_c0	FBgn0260995
comp22178_c0	FBgn0030974
comp22189_c0	FBgn0035194
comp22190_c0	FBgn0034928
comp22215_c0	FBgn0035987
comp22218_c0	FBgn0039398
comp22223_c0	FBgn0037199
comp22230_c0	FBgn0033614
comp22234_c0	FBgn0032171
comp22235_c0	FBgn0025620
comp22238_c0	FBgn0033686
comp22239_c0	FBgn0037941
comp22242_c0	FBgn0037409
comp22246_c0	FBgn0086898
comp22247_c0	FBgn0082598
comp22248_c0	FBgn0036501
comp22251_c0	FBgn0036030
comp22255_c0	FBgn0005683
comp22262_c0	FBgn0039525
comp22264_c0	FBgn0038993
comp22268_c0	FBgn0037011
comp22274_c0	FBgn0051760
comp22280_c0	FBgn0032008
comp22282_c0	FBgn0011640
comp22285_c0	FBgn0031256
comp22286_c0	FBgn0033392
comp22287_c0	FBgn0038133
comp22295_c0	FBgn0029804
comp22298_c0	FBgn0028662
comp22303_c0	FBgn0039344
comp22306_c0	FBgn0037313
comp22310_c0	FBgn0031822
comp22313_c0	FBgn0003118
comp22314_c0	FBgn0052801
comp22316_c0	FBgn0038425
comp22324_c0	FBgn0030522
comp22326_c0	FBgn0033179
comp22335_c0	FBgn0040237
comp22338_c0	FBgn0034443
comp22341_c0	FBgn0003353
comp22346_c0	FBgn0033122
comp22348_c0	FBgn0037018
comp22353_c0	FBgn0051826
comp22357_c0	FBgn0085447
comp22360_c0	FBgn0015615
comp22364_c0	FBgn0041156
comp22365_c0	FBgn0035293
comp22371_c0	FBgn0042180
comp22374_c0	FBgn0034753
comp22380_c0	FBgn0050089
comp22382_c0	FBgn0033208
comp22387_c0	FBgn0034126
comp22390_c0	FBgn0028327
comp22394_c0	FBgn0035374
comp22395_c0	FBgn0040092
comp22396_c0	FBgn0000250
comp22397_c0	FBgn0001491
comp22402_c0	FBgn0034766
comp22403_c0	FBgn0010520
comp22404_c0	FBgn0030484
comp22406_c0	FBgn0032129
comp22407_c0	FBgn0039828
comp22409_c0	FBgn0030733
comp22411_c0	FBgn0035461
comp22413_c0	FBgn0027873
comp22414_c0	FBgn0052076
comp22417_c1	FBgn0010453
comp22420_c0	FBgn0003514
comp22421_c0	FBgn0263035
comp22422_c0	FBgn0262005
comp22428_c0	FBgn0000359
comp22429_c0	FBgn0029939
comp22438_c0	FBgn0032021
comp22439_c0	FBgn0035754
comp22440_c0	FBgn0034958
comp22446_c0	FBgn0087021
comp22449_c0	FBgn0035422
comp22450_c0	FBgn0036648
comp22451_c0	FBgn0032210
comp22460_c0	FBgn0045759
comp22462_c0	FBgn0028342
comp22468_c0	FBgn0020277
comp22469_c0	FBgn0031766
comp22472_c0	FBgn0031315
comp22474_c0	FBgn0038578
comp22475_c0	FBgn0052181
comp22476_c0	FBgn0021906
comp22484_c0	FBgn0033665
comp22486_c0	FBgn0032193
comp22490_c0	FBgn0037637
comp22491_c0	FBgn0051908
comp22493_c0	FBgn0031094
comp22498_c0	FBgn0036639
comp22500_c0	FBgn0000173
comp22501_c0	FBgn0032961
comp22505_c0	FBgn0263251
comp22507_c0	FBgn0039636
comp22509_c0	FBgn0261606
comp22512_c0	FBgn0029709
comp22513_c0	FBgn0037973
comp22515_c0	FBgn0026666
comp22517_c0	FBgn0032223
comp22520_c0	FBgn0032119
comp22530_c0	FBgn0260991
comp22533_c0	FBgn0034270
comp22535_c0	FBgn0040629
comp22536_c0	FBgn0050094
comp22541_c0	FBgn0027052
comp22542_c0	FBgn0031252
comp22546_c0	FBgn0035046
comp22549_c0	FBgn0051974
comp22552_c0	FBgn0032170
comp22553_c0	FBgn0002736
comp22555_c0	FBgn0036908
comp22556_c0	FBgn0034231
comp22562_c0	FBgn0250746
comp22568_c1	FBgn0052057
comp22569_c0	FBgn0039189
comp22570_c0	FBgn0031725
comp22573_c0	FBgn0053172
comp22577_c0	FBgn0036926
comp22579_c0	FBgn0033264
comp22580_c0	FBgn0038405
comp22581_c0	FBgn0262166
comp22585_c0	FBgn0030658
comp22588_c0	FBgn0028862
comp22590_c0	FBgn0024975
comp22592_c0	FBgn0266521
comp22594_c0	FBgn0032077
comp22595_c0	FBgn0039270
comp22600_c0	FBgn0051935
comp22601_c0	FBgn0036035
comp22613_c0	FBgn0039929
comp22614_c0	FBgn0030679
comp22617_c0	FBgn0031662
comp22621_c0	FBgn0052185
comp22623_c1	FBgn0040361
comp22624_c0	FBgn0030058
comp22625_c0	FBgn0036726
comp22627_c0	FBgn0025286
comp22631_c0	FBgn0044011
comp22635_c0	FBgn0038515
comp22642_c0	FBgn0032368
comp22646_c0	FBgn0001255
comp22650_c0	FBgn0028707
comp22651_c0	FBgn0035985
comp22661_c0	FBgn0260482
comp22662_c0	FBgn0013954
comp22663_c0	FBgn0037383
comp22665_c1	FBgn0002023
comp22670_c0	FBgn0037822
comp22674_c0	FBgn0039483
comp22675_c0	FBgn0033483
comp22676_c0	FBgn0046692
comp22677_c0	FBgn0023537
comp22679_c0	FBgn0086362
comp22681_c0	FBgn0038760
comp22685_c0	FBgn0032374
comp22693_c0	FBgn0038149
comp22694_c0	FBgn0019938
comp22699_c0	FBgn0034091
comp22700_c0	FBgn0260440
comp22702_c0	FBgn0000307
comp22704_c0	FBgn0027569
comp22705_c0	FBgn0259108
comp22710_c0	FBgn0085433
comp22713_c0	FBgn0028691
comp22719_c0	FBgn0025456
comp22722_c0	FBgn0038771
comp22723_c0	FBgn0000210
comp22728_c0	FBgn0030507
comp22729_c0	FBgn0033260
comp22732_c0	FBgn0038108
comp22734_c0	FBgn0037978
comp22737_c0	FBgn0024973
comp22741_c0	FBgn0032445
comp22742_c0	FBgn0039764
comp22745_c0	FBgn0030365
comp22746_c0	FBgn0038475
comp22747_c0	FBgn0052512
comp22754_c0	FBgn0037475
comp22759_c0	FBgn0260945
comp22761_c0	FBgn0040281
comp22764_c0	FBgn0034098
comp22766_c0	FBgn0015279
comp22767_c0	FBgn0053258
comp22772_c0	FBgn0038315
comp22773_c0	FBgn0030012
comp22774_c0	FBgn0033813
comp22787_c0	FBgn0039098
comp22788_c0	FBgn0032154
comp22789_c0	FBgn0039771
comp22790_c0	FBgn0036356
comp22791_c0	FBgn0015396
comp22796_c0	FBgn0052441
comp22797_c0	FBgn0051954
comp22799_c0	FBgn0039045
comp22800_c0	FBgn0024183
comp22802_c0	FBgn0037672
comp22804_c0	FBgn0261963
comp22806_c0	FBgn0003360
comp22808_c1	FBgn0063493
comp22809_c0	FBgn0261697
comp22814_c0	FBgn0030099
comp22815_c0	FBgn0031720
comp22817_c0	FBgn0069242
comp22818_c0	FBgn0039145
comp22823_c0	FBgn0035122
comp22832_c0	FBgn0029799
comp22833_c0	FBgn0032516
comp22835_c0	FBgn0023517
comp22838_c0	FBgn0085419
comp22839_c0	FBgn0038355
comp22845_c0	FBgn0035088
comp22856_c0	FBgn0039385
comp22858_c0	FBgn0038042
comp22859_c0	FBgn0011570
comp22860_c0	FBgn0027280
comp22861_c0	FBgn0043010
comp22862_c0	FBgn0036909
comp22863_c0	FBgn0031040
comp22864_c0	FBgn0038145
comp22867_c1	FBgn0000099
comp22869_c0	FBgn0000964
comp22877_c0	FBgn0034223
comp22879_c0	FBgn0027094
comp22881_c0	FBgn0037654
comp22886_c0	FBgn0039849
comp22889_c0	FBgn0058196
comp22890_c0	FBgn0035670
comp22891_c0	FBgn0035537
comp22893_c0	FBgn0010401
comp22894_c0	FBgn0037856
comp22898_c0	FBgn0039184
comp22903_c0	FBgn0032515
comp22907_c0	FBgn0037653
comp22913_c0	FBgn0039719
comp22915_c0	FBgn0028690
comp22917_c0	FBgn0032191
comp22918_c0	FBgn0010341
comp22920_c0	FBgn0031110
comp22921_c0	FBgn0000239
comp22923_c0	FBgn0030271
comp22924_c0	FBgn0029646
comp22926_c0	FBgn0029994
comp22928_c0	FBgn0025378
comp22932_c0	FBgn0261245
comp22933_c0	FBgn0038002
comp22942_c0	FBgn0038359
comp22943_c0	FBgn0051548
comp22945_c0	FBgn0033366
comp22946_c0	FBgn0052945
comp22947_c0	FBgn0036783
comp22948_c0	FBgn0038685
comp22950_c0	FBgn0023213
comp22951_c0	FBgn0039360
comp22952_c0	FBgn0027091
comp22953_c0	FBgn0038606
comp22956_c0	FBgn0000499
comp22962_c0	FBgn0040958
comp22964_c0	FBgn0032421
comp22966_c0	FBgn0034663
comp22971_c0	FBgn0085459
comp22975_c0	FBgn0020513
comp22976_c0	FBgn0032198
comp22981_c0	FBgn0031426
comp22984_c0	FBgn0031257
comp22986_c0	FBgn0034694
comp22987_c0	FBgn0030717
comp22987_c1	FBgn0015024
comp22988_c0	FBgn0037747
comp22989_c0	FBgn0037504
comp22993_c0	FBgn0024245
comp22995_c0	FBgn0035601
comp23000_c0	FBgn0036605
comp23003_c0	FBgn0010612
comp23004_c0	FBgn0051119
comp23005_c0	FBgn0015295
comp23006_c0	FBgn0030366
comp23007_c0	FBgn0031684
comp23010_c0	FBgn0264272
comp23014_c0	FBgn0035817
comp23015_c0	FBgn0035949
comp23019_c0	FBgn0024963
comp23022_c0	FBgn0261986
comp23023_c0	FBgn0034380
comp23026_c0	FBgn0035674
comp23027_c0	FBgn0024994
comp23031_c0	FBgn0260742
comp23032_c0	FBgn0033055
comp23034_c0	FBgn0030802
comp23035_c0	FBgn0036772
comp23040_c0	FBgn0012042
comp23043_c1	FBgn0025574
comp23045_c0	FBgn0037023
comp23049_c0	FBgn0031109
comp23051_c0	FBgn0034481
comp23056_c0	FBgn0031306
comp23060_c0	FBgn0022981
comp23063_c0	FBgn0037419
comp23066_c0	FBgn0023506
comp23074_c0	FBgn0004595
comp23075_c0	FBgn0261649
comp23076_c0	FBgn0036617
comp23077_c0	FBgn0037940
comp23080_c0	FBgn0030270
comp23083_c0	FBgn0003742
comp23084_c0	FBgn0037356
comp23087_c0	FBgn0264291
comp23091_c0	FBgn0037364
comp23093_c0	FBgn0265623
comp23096_c0	FBgn0038658
comp23098_c0	FBgn0037324
comp23099_c0	FBgn0036951
comp23100_c0	FBgn0032644
comp23101_c0	FBgn0029148
comp23103_c0	FBgn0053527
comp23106_c0	FBgn0036405
comp23108_c0	FBgn0037756
comp23109_c0	FBgn0031434
comp23113_c0	FBgn0030467
comp23114_c0	FBgn0000054
comp23118_c0	FBgn0030030
comp23120_c0	FBgn0036169
comp23121_c0	FBgn0033631
comp23122_c0	FBgn0037301
comp23124_c0	FBgn0026061
comp23126_c0	FBgn0039203
comp23127_c0	FBgn0035981
comp23130_c0	FBgn0030262
comp23134_c0	FBgn0028534
comp23140_c0	FBgn0040383
comp23141_c0	FBgn0036380
comp23144_c0	FBgn0011284
comp23146_c0	FBgn0038491
comp23147_c0	FBgn0033454
comp23151_c0	FBgn0035358
comp23152_c0	FBgn0016687
comp23153_c0	FBgn0035334
comp23157_c0	FBgn0034583
comp23158_c0	FBgn0263031
comp23159_c0	FBgn0261630
comp23160_c0	FBgn0014026
comp23161_c0	FBgn0051163
comp23164_c0	FBgn0025682
comp23165_c0	FBgn0027093
comp23166_c0	FBgn0050410
comp23169_c0	FBgn0039118
comp23174_c0	FBgn0039970
comp23175_c0	FBgn0025117
comp23177_c0	FBgn0033000
comp23182_c0	FBgn0039867
comp23183_c0	FBgn0040340
comp23185_c0	FBgn0023081
comp23187_c0	FBgn0011556
comp23190_c0	FBgn0052656
comp23192_c0	FBgn0034986
comp23193_c0	FBgn0004395
comp23195_c0	FBgn0025621
comp23196_c0	FBgn0262566
comp23197_c0	FBgn0038819
comp23198_c0	FBgn0030485
comp23200_c0	FBgn0038783
comp23203_c0	FBgn0027592
comp23205_c0	FBgn0038052
comp23207_c0	FBgn0037801
comp23208_c0	FBgn0002044
comp23209_c0	FBgn0033431
comp23214_c0	FBgn0001225
comp23216_c0	FBgn0039955
comp23217_c0	FBgn0035996
comp23219_c0	FBgn0033232
comp23221_c0	FBgn0259822
comp23224_c0	FBgn0038846
comp23225_c0	FBgn0032726
comp23229_c0	FBgn0027338
comp23230_c1	FBgn0050085
comp23232_c0	FBgn0032200
comp23233_c0	FBgn0051910
comp23234_c0	FBgn0085290
comp23237_c0	FBgn0030929
comp23239_c0	FBgn0026562
comp23240_c0	FBgn0052174
comp23241_c0	FBgn0033808
comp23242_c0	FBgn0036359
comp23248_c0	FBgn0034517
comp23249_c0	FBgn0004432
comp23251_c0	FBgn0034598
comp23252_c0	FBgn0000057
comp23253_c0	FBgn0031664
comp23256_c0	FBgn0034936
comp23258_c0	FBgn0033598
comp23259_c0	FBgn0036620
comp23266_c0	FBgn0050196
comp23267_c0	FBgn0035839
comp23268_c0	FBgn0033381
comp23271_c0	FBgn0260860
comp23273_c0	FBgn0015299
comp23274_c0	FBgn0036745
comp23275_c0	FBgn0035199
comp23278_c0	FBgn0027568
comp23279_c0	FBgn0032518
comp23284_c0	FBgn0032079
comp23285_c0	FBgn0022097
comp23286_c0	FBgn0031808
comp23288_c0	FBgn0035445
comp23291_c0	FBgn0043854
comp23292_c0	FBgn0023496
comp23293_c0	FBgn0036947
comp23299_c0	FBgn0266100
comp23305_c0	FBgn0263979
comp23307_c0	FBgn0002939
comp23314_c0	FBgn0038943
comp23315_c0	FBgn0053299
comp23317_c0	FBgn0033355
comp23326_c0	FBgn0039737
comp23329_c0	FBgn0033060
comp23332_c0	FBgn0036928
comp23335_c0	FBgn0035852
comp23337_c0	FBgn0037050
comp23339_c0	FBgn0028949
comp23341_c0	FBgn0051221
comp23342_c0	FBgn0038404
comp23345_c0	FBgn0043471
comp23354_c0	FBgn0263027
comp23361_c0	FBgn0266173
comp23362_c0	FBgn0011723
comp23363_c0	FBgn0040079
comp23365_c0	FBgn0020620
comp23369_c0	FBgn0053493
comp23371_c0	FBgn0039328
comp23372_c0	FBgn0259150
comp23374_c0	FBgn0033971
comp23376_c0	FBgn0004878
comp23378_c0	FBgn0029006
comp23380_c0	FBgn0004575
comp23386_c0	FBgn0030756
comp23389_c0	FBgn0038815
comp23393_c0	FBgn0036369
comp23397_c0	FBgn0003310
comp23401_c0	FBgn0010830
comp23402_c0	FBgn0027903
comp23406_c0	FBgn0038576
comp23407_c0	FBgn0037550
comp23408_c0	FBgn0031974
comp23409_c0	FBgn0038416
comp23411_c0	FBgn0025571
comp23414_c0	FBgn0030495
comp23416_c0	FBgn0037395
comp23419_c1	FBgn0053180
comp23420_c0	FBgn0033389
comp23423_c0	FBgn0031115
comp23424_c0	FBgn0085444
comp23426_c0	FBgn0265266
comp23427_c0	FBgn0030418
comp23428_c0	FBgn0032612
comp23429_c0	FBgn0032514
comp23432_c0	FBgn0040660
comp23433_c0	FBgn0033373
comp23434_c0	FBgn0034057
comp23435_c0	FBgn0030439
comp23437_c0	FBgn0262029
comp23441_c0	FBgn0038485
comp23444_c0	FBgn0037627
comp23448_c0	FBgn0036680
comp23451_c0	FBgn0033826
comp23461_c0	FBgn0039928
comp23466_c0	FBgn0034408
comp23469_c0	FBgn0000640
comp23471_c0	FBgn0037749
comp23475_c0	FBgn0036565
comp23478_c0	FBgn0011300
comp23479_c0	FBgn0029854
comp23480_c0	FBgn0264489
comp23487_c0	FBgn0010926
comp23488_c0	FBgn0036789
comp23489_c0	FBgn0034893
comp23494_c0	FBgn0027872
comp23495_c0	FBgn0038466
comp23500_c0	FBgn0052121
comp23501_c0	FBgn0037026
comp23502_c0	FBgn0000568
comp23503_c0	FBgn0029941
comp23507_c0	FBgn0029822
comp23509_c0	FBgn0030452
comp23510_c0	FBgn0029995
comp23517_c0	FBgn0029720
comp23518_c0	FBgn0037689
comp23524_c2	FBgn0013749
comp23527_c0	FBgn0263354
comp23528_c0	FBgn0030269
comp23529_c0	FBgn0036945
comp23531_c0	FBgn0024956
comp23533_c0	FBgn0035282
comp23534_c0	FBgn0038957
comp23536_c0	FBgn0036964
comp23538_c0	FBgn0031640
comp23544_c0	FBgn0015924
comp23545_c0	FBgn0039488
comp23549_c1	FBgn0000181
comp23550_c0	FBgn0039714
comp23551_c0	FBgn0031467
comp23552_c0	FBgn0038074
comp23555_c0	FBgn0003896
comp23558_c0	FBgn0038167
comp23560_c0	FBgn0034470
comp23562_c0	FBgn0261990
comp23563_c0	FBgn0039723
comp23567_c0	FBgn0038037
comp23568_c0	FBgn0033729
comp23570_c0	FBgn0040337
comp23571_c0	FBgn0032535
comp23572_c0	FBgn0032833
comp23573_c0	FBgn0038674
comp23575_c0	FBgn0000524
comp23576_c0	FBgn0261823
comp23582_c0	FBgn0039301
comp23587_c0	FBgn0038678
comp23590_c0	FBgn0053966
comp23591_c0	FBgn0039836
comp23595_c0	FBgn0033138
comp23597_c0	FBgn0264294
comp23599_c0	FBgn0053257
comp23601_c0	FBgn0021795
comp23604_c0	FBgn0038956
comp23605_c0	FBgn0052036
comp23606_c0	FBgn0036118
comp23612_c0	FBgn0259143
comp23615_c0	FBgn0261698
comp23618_c0	FBgn0050025
comp23619_c0	FBgn0024807
comp23621_c0	FBgn0030628
comp23623_c0	FBgn0034902
comp23627_c0	FBgn0010385
comp23628_c0	FBgn0031304
comp23631_c0	FBgn0021800
comp23632_c0	FBgn0029133
comp23638_c0	FBgn0051463
comp23644_c0	FBgn0052099
comp23645_c0	FBgn0036696
comp23646_c0	FBgn0041004
comp23647_c0	FBgn0036289
comp23648_c0	FBgn0031322
comp23650_c0	FBgn0030851
comp23651_c0	FBgn0035152
comp23653_c0	FBgn0033225
comp23661_c0	FBgn0031457
comp23664_c0	FBgn0039114
comp23668_c0	FBgn0035372
comp23670_c0	FBgn0051229
comp23671_c0	FBgn0032442
comp23674_c1	FBgn0004868
comp23675_c0	FBgn0035632
comp23676_c0	FBgn0026741
comp23677_c0	FBgn0032125
comp23679_c0	FBgn0035750
comp23680_c0	FBgn0034407
comp23682_c0	FBgn0052280
comp23683_c0	FBgn0039835
comp23684_c0	FBgn0037481
comp23686_c0	FBgn0038275
comp23689_c0	FBgn0033726
comp23690_c0	FBgn0035722
comp23693_c0	FBgn0038132
comp23701_c0	FBgn0000157
comp23703_c0	FBgn0039294
comp23708_c2	FBgn0015737
comp23710_c0	FBgn0250732
comp23712_c0	FBgn0022936
comp23713_c0	FBgn0031976
comp23717_c0	FBgn0261989
comp23721_c0	FBgn0036377
comp23722_c0	FBgn0031000
comp23724_c0	FBgn0259171
comp23725_c0	FBgn0052447
comp23726_c0	FBgn0039453
comp23729_c0	FBgn0030073
comp23732_c0	FBgn0003009
comp23734_c0	FBgn0039031
comp23741_c0	FBgn0026872
comp23742_c0	FBgn0039137
comp23745_c0	FBgn0038309
comp23746_c0	FBgn0053303
comp23750_c0	FBgn0011829
comp23752_c0	FBgn0051431
comp23753_c0	FBgn0034507
comp23755_c0	FBgn0031736
comp23757_c2	FBgn0039713
comp23765_c0	FBgn0051371
comp23771_c0	FBgn0022027
comp23772_c0	FBgn0015218
comp23775_c0	FBgn0263231
comp23780_c0	FBgn0085244
comp23781_c0	FBgn0264449
comp23787_c0	FBgn0052536
comp23792_c0	FBgn0032001
comp23796_c0	FBgn0051217
comp23797_c0	FBgn0030272
comp23798_c0	FBgn0035431
comp23801_c0	FBgn0036886
comp23802_c0	FBgn0028418
comp23803_c0	FBgn0038989
comp23804_c0	FBgn0025336
comp23805_c0	FBgn0032430
comp23811_c0	FBgn0043364
comp23813_c0	FBgn0053543
comp23815_c0	FBgn0037123
comp23820_c0	FBgn0051871
comp23822_c0	FBgn0000233
comp23823_c0	FBgn0086785
comp23826_c0	FBgn0038168
comp23827_c0	FBgn0033196
comp23831_c0	FBgn0040279
comp23832_c0	FBgn0262081
comp23833_c0	FBgn0037798
comp23833_c1	FBgn0037797
comp23835_c0	FBgn0039068
comp23839_c0	FBgn0038302
comp23840_c0	FBgn0034242
comp23842_c0	FBgn0040091
comp23843_c0	FBgn0035922
comp23848_c0	FBgn0038395
comp23865_c0	FBgn0069969
comp23868_c0	FBgn0029174
comp23869_c0	FBgn0010287
comp23877_c0	FBgn0260942
comp23878_c0	FBgn0030086
comp23879_c0	FBgn0062517
comp23879_c1	FBgn0040491
comp23887_c0	FBgn0087035
comp23888_c0	FBgn0015829
comp23891_c0	FBgn0031249
comp23892_c0	FBgn0035519
comp23895_c0	FBgn0000459
comp23897_c0	FBgn0014427
comp23898_c0	FBgn0034052
comp23902_c0	FBgn0019644
comp23903_c0	FBgn0000411
comp23906_c0	FBgn0033209
comp23908_c0	FBgn0014269
comp23909_c0	FBgn0053082
comp23912_c0	FBgn0266668
comp23913_c0	FBgn0266518
comp23915_c0	FBgn0031298
comp23917_c0	FBgn0030915
comp23922_c0	FBgn0034684
comp23923_c1	FBgn0262730
comp23926_c0	FBgn0030992
comp23927_c0	FBgn0039854
comp23929_c0	FBgn0046114
comp23930_c0	FBgn0260401
comp23931_c0	FBgn0039946
comp23933_c0	FBgn0003334
comp23936_c0	FBgn0031606
comp23938_c0	FBgn0026576
comp23941_c1	FBgn0010263
comp23943_c0	FBgn0026199
comp23944_c0	FBgn0031760
comp23945_c0	FBgn0031490
comp23950_c0	FBgn0011573
comp23956_c0	FBgn0015402
comp23958_c0	FBgn0032818
comp23959_c0	FBgn0033616
comp23965_c0	FBgn0033207
comp23968_c0	FBgn0037601
comp23972_c0	FBgn0035218
comp23973_c0	FBgn0042104
comp23974_c0	FBgn0029647
comp23976_c0	FBgn0020764
comp23978_c0	FBgn0029863
comp23980_c0	FBgn0014464
comp23981_c0	FBgn0035265
comp23982_c0	FBgn0035047
comp23985_c0	FBgn0017550
comp23989_c0	FBgn0038325
comp23993_c0	FBgn0000259
comp23994_c0	FBgn0030447
comp23998_c0	FBgn0052054
comp24001_c0	FBgn0037985
comp24002_c0	FBgn0050373
comp24005_c0	FBgn0036618
comp24006_c0	FBgn0030048
comp24007_c0	FBgn0035932
comp24011_c0	FBgn0033168
comp24012_c0	FBgn0038876
comp24016_c0	FBgn0031186
comp24017_c0	FBgn0030433
comp24019_c0	FBgn0030078
comp24021_c0	FBgn0035552
comp24030_c0	FBgn0003944
comp24032_c0	FBgn0037092
comp24033_c0	FBgn0031266
comp24036_c0	FBgn0050375
comp24039_c0	FBgn0033136
comp24040_c0	FBgn0032157
comp24041_c0	FBgn0035359
comp24042_c0	FBgn0031626
comp24045_c0	FBgn0010407
comp24049_c0	FBgn0033226
comp24057_c0	FBgn0033547
comp24058_c0	FBgn0051998
comp24060_c0	FBgn0031573
comp24061_c0	FBgn0260657
comp24062_c0	FBgn0004852
comp24064_c0	FBgn0038947
comp24066_c0	FBgn0039804
comp24068_c0	FBgn0004177
comp24072_c0	FBgn0041186
comp24073_c0	FBgn0015298
comp24078_c0	FBgn0027586
comp24081_c0	FBgn0036515
comp24082_c0	FBgn0038407
comp24083_c1	FBgn0030976
comp24084_c0	FBgn0264488
comp24085_c0	FBgn0037890
comp24089_c0	FBgn0032362
comp24093_c0	FBgn0031550
comp24094_c0	FBgn0035673
comp24097_c0	FBgn0004779
comp24099_c0	FBgn0063499
comp24100_c0	FBgn0030361
comp24102_c0	FBgn0034794
comp24103_c0	FBgn0026749
comp24105_c0	FBgn0023516
comp24107_c0	FBgn0052423
comp24109_c0	FBgn0033888
comp24113_c0	FBgn0034364
comp24115_c0	FBgn0034545
comp24118_c0	FBgn0030509
comp24119_c0	FBgn0036967
comp24120_c0	FBgn0026738
comp24121_c0	FBgn0033935
comp24123_c0	FBgn0037105
comp24124_c0	FBgn0038003
comp24125_c0	FBgn0036389
comp24128_c0	FBgn0027101
comp24129_c0	FBgn0030625
comp24136_c0	FBgn0051267
comp24138_c0	FBgn0053100
comp24144_c0	FBgn0029152
comp24145_c0	FBgn0027559
comp24147_c0	FBgn0022740
comp24151_c0	FBgn0001986
comp24154_c0	FBgn0034664
comp24161_c0	FBgn0033507
comp24165_c0	FBgn0032405
comp24166_c0	FBgn0037188
comp24168_c0	FBgn0037473
comp24169_c0	FBgn0033970
comp24170_c0	FBgn0036096
comp24171_c0	FBgn0004101
comp24172_c0	FBgn0031979
comp24174_c1	FBgn0051118
comp24175_c0	FBgn0038388
comp24176_c0	FBgn0259101
comp24177_c0	FBgn0036984
comp24179_c0	FBgn0033873
comp24180_c0	FBgn0261562
comp24181_c0	FBgn0039407
comp24183_c0	FBgn0030310
comp24186_c0	FBgn0004864
comp24186_c1	FBgn0063649
comp24188_c0	FBgn0040064
comp24189_c0	FBgn0085456
comp24191_c0	FBgn0030552
comp24197_c0	FBgn0023174
comp24199_c0	FBgn0034068
comp24201_c0	FBgn0261524
comp24202_c0	FBgn0031873
comp24205_c1	FBgn0086355
comp24206_c0	FBgn0030305
comp24209_c0	FBgn0036977
comp24210_c1	FBgn0037213
comp24211_c0	FBgn0034243
comp24212_c0	FBgn0031043
comp24213_c0	FBgn0036690
comp24214_c0	FBgn0031261
comp24215_c1	FBgn0000352
comp24218_c0	FBgn0264750
comp24221_c0	FBgn0039664
comp24223_c0	FBgn0030330
comp24227_c0	FBgn0029648
comp24230_c0	FBgn0035719
comp24231_c0	FBgn0039156
comp24232_c0	FBgn0015721
comp24234_c0	FBgn0033891
comp24236_c0	FBgn0033737
comp24237_c0	FBgn0025640
comp24238_c0	FBgn0028717
comp24239_c0	FBgn0003380
comp24241_c0	FBgn0026257
comp24243_c0	FBgn0003319
comp24245_c0	FBgn0000014
comp24246_c0	FBgn0037460
comp24250_c0	FBgn0036831
comp24251_c0	FBgn0031739
comp24252_c0	FBgn0024510
comp24254_c0	FBgn0038319
comp24262_c0	FBgn0085353
comp24264_c0	FBgn0032215
comp24266_c0	FBgn0039816
comp24267_c0	FBgn0025700
comp24269_c0	FBgn0034418
comp24270_c0	FBgn0034288
comp24272_c0	FBgn0058042
comp24274_c0	FBgn0266354
comp24278_c0	FBgn0036044
comp24282_c0	FBgn0039386
comp24287_c0	FBgn0036105
comp24290_c0	FBgn0032189
comp24292_c1	FBgn0051323
comp24296_c0	FBgn0050350
comp24298_c0	FBgn0038630
comp24302_c0	FBgn0013972
comp24305_c0	FBgn0261239
comp24307_c0	FBgn0060296
comp24308_c0	FBgn0000715
comp24310_c0	FBgn0030457
comp24311_c0	FBgn0030724
comp24314_c0	FBgn0030826
comp24315_c0	FBgn0037943
comp24319_c0	FBgn0052237
comp24321_c0	FBgn0037008
comp24323_c0	FBgn0032236
comp24324_c0	FBgn0039482
comp24325_c0	FBgn0015509
comp24326_c0	FBgn0041629
comp24329_c0	FBgn0037051
comp24330_c0	FBgn0016978
comp24331_c0	FBgn0032058
comp24333_c0	FBgn0034920
comp24334_c0	FBgn0015288
comp24337_c0	FBgn0039678
comp24339_c0	FBgn0020378
comp24341_c0	FBgn0033215
comp24343_c0	FBgn0038675
comp24350_c0	FBgn0031412
comp24351_c0	FBgn0034539
comp24352_c0	FBgn0036145
comp24355_c0	FBgn0037918
comp24357_c0	FBgn0010602
comp24358_c0	FBgn0051437
comp24359_c0	FBgn0035833
comp24361_c0	FBgn0034720
comp24363_c0	FBgn0014388
comp24370_c0	FBgn0029834
comp24371_c0	FBgn0020493
comp24372_c0	FBgn0034419
comp24373_c0	FBgn0036062
comp24376_c0	FBgn0036598
comp24377_c1	FBgn0035059
comp24378_c0	FBgn0023023
comp24381_c0	FBgn0044419
comp24382_c0	FBgn0027844
comp24386_c0	FBgn0039226
comp24387_c0	FBgn0029801
comp24388_c0	FBgn0025809
comp24391_c0	FBgn0044020
comp24395_c0	FBgn0041191
comp24397_c0	FBgn0039682
comp24411_c0	FBgn0083985
comp24413_c0	FBgn0034352
comp24415_c0	FBgn0261859
comp24417_c0	FBgn0011259
comp24421_c0	FBgn0037146
comp24422_c0	FBgn0050291
comp24423_c0	FBgn0261089
comp24425_c0	FBgn0032088
comp24426_c0	FBgn0040273
comp24427_c0	FBgn0039511
comp24428_c0	FBgn0003676
comp24430_c0	FBgn0053281
comp24434_c0	FBgn0037751
comp24436_c0	FBgn0051051
comp24437_c0	FBgn0030407
comp24439_c0	FBgn0027279
comp24440_c0	FBgn0011296
comp24441_c0	FBgn0033985
comp24442_c0	FBgn0052687
comp24443_c0	FBgn0043457
comp24449_c0	FBgn0035542
comp24452_c0	FBgn0030060
comp24453_c2	FBgn0014001
comp24455_c0	FBgn0053108
comp24457_c0	FBgn0053203
comp24460_c0	FBgn0051321
comp24463_c0	FBgn0266671
comp24465_c0	FBgn0029573
comp24468_c0	FBgn0035343
comp24470_c0	FBgn0030162
comp24473_c0	FBgn0004781
comp24474_c0	FBgn0030170
comp24476_c0	FBgn0035544
comp24477_c0	FBgn0030704
comp24481_c0	FBgn0031463
comp24483_c1	FBgn0032480
comp24484_c0	FBgn0028665
comp24487_c0	FBgn0265193
comp24489_c0	FBgn0037913
comp24490_c0	FBgn0027835
comp24494_c0	FBgn0034307
comp24497_c0	FBgn0031824
comp24498_c0	FBgn0029094
comp24499_c0	FBgn0087005
comp24500_c0	FBgn0003330
comp24503_c0	FBgn0000358
comp24504_c0	FBgn0047178
comp24506_c0	FBgn0036504
comp24510_c0	FBgn0002838
comp24511_c0	FBgn0030449
comp24513_c0	FBgn0038484
comp24515_c0	FBgn0032004
comp24516_c0	FBgn0039269
comp24516_c1	FBgn0039911
comp24517_c0	FBgn0013305
comp24519_c1	FBgn0002938
comp24520_c0	FBgn0004837
comp24521_c0	FBgn0037487
comp24524_c0	FBgn0026404
comp24525_c0	FBgn0034455
comp24527_c0	FBgn0261394
comp24528_c0	FBgn0030323
comp24530_c0	FBgn0052484
comp24532_c0	FBgn0035960
comp24537_c0	FBgn0002578
comp24539_c0	FBgn0035423
comp24540_c0	FBgn0261526
comp24542_c0	FBgn0262115
comp24543_c0	FBgn0004580
comp24545_c0	FBgn0004856
comp24548_c0	FBgn0025383
comp24549_c0	FBgn0033817
comp24551_c0	FBgn0030554
comp24552_c0	FBgn0033602
comp24553_c0	FBgn0035965
comp24555_c0	FBgn0031999
comp24559_c0	FBgn0263995
comp24561_c0	FBgn0035092
comp24562_c0	FBgn0039332
comp24564_c0	FBgn0028398
comp24566_c0	FBgn0015391
comp24568_c0	FBgn0033308
comp24569_c0	FBgn0031883
comp24571_c0	FBgn0028402
comp24572_c0	FBgn0032815
comp24573_c0	FBgn0037110
comp24575_c0	FBgn0016131
comp24580_c0	FBgn0263416
comp24583_c0	FBgn0030274
comp24588_c0	FBgn0030411
comp24590_c0	FBgn0031483
comp24591_c0	FBgn0031484
comp24592_c0	FBgn0025519
comp24593_c0	FBgn0003321
comp24594_c0	FBgn0028684
comp24596_c0	FBgn0001086
comp24599_c0	FBgn0035865
comp24600_c0	FBgn0003979
comp24601_c0	FBgn0034197
comp24602_c0	FBgn0039691
comp24604_c0	FBgn0033889
comp24606_c0	FBgn0030474
comp24607_c0	FBgn0037227
comp24608_c0	FBgn0031535
comp24609_c0	FBgn0030775
comp24611_c0	FBgn0030648
comp24613_c0	FBgn0030722
comp24620_c0	FBgn0030774
comp24624_c0	FBgn0032651
comp24625_c0	FBgn0264979
comp24626_c0	FBgn0033341
comp24628_c0	FBgn0022344
comp24634_c0	FBgn0032022
comp24635_c0	FBgn0027087
comp24636_c0	FBgn0042111
comp24637_c0	FBgn0033174
comp24638_c0	FBgn0000017
comp24639_c0	FBgn0034728
comp24640_c0	FBgn0026192
comp24641_c0	FBgn0001967
comp24643_c0	FBgn0030653
comp24644_c0	FBgn0085228
comp24652_c0	FBgn0031708
comp24652_c1	FBgn0031707
comp24653_c0	FBgn0036362
comp24656_c0	FBgn0039757
comp24657_c0	FBgn0029770
comp24658_c0	FBgn0039784
comp24659_c0	FBgn0027054
comp24661_c0	FBgn0011584
comp24664_c0	FBgn0024732
comp24665_c1	FBgn0033155
[truncated: 3,681 more rows]

## Sheet: MultipleTopHit
Duplicate entry found	comp10764_c0	FBgn0261046
Duplicate entry found	comp11648_c0	FBgn0050361
Duplicate entry found	comp14425_c0	FBgn0031254
Duplicate entry found	comp14425_c0	FBgn0031255
Duplicate entry found	comp14493_c0	FBgn0028686
Duplicate entry found	comp14493_c0	FBgn0037742
Duplicate entry found	comp14560_c0	FBgn0051198
Duplicate entry found	comp14566_c0	FBgn0034535
Duplicate entry found	comp14566_c0	FBgn0061362
Duplicate entry found	comp14634_c0	FBgn0033159
Duplicate entry found	comp14671_c0	FBgn0030995
Duplicate entry found	comp14671_c0	FBgn0033104
Duplicate entry found	comp14839_c0	FBgn0051617
Duplicate entry found	comp14839_c0	FBgn0053804
Duplicate entry found	comp14839_c0	FBgn0053810
Duplicate entry found	comp14839_c0	FBgn0053813
Duplicate entry found	comp14839_c0	FBgn0053816
Duplicate entry found	comp14839_c0	FBgn0053819
Duplicate entry found	comp14839_c0	FBgn0053822
Duplicate entry found	comp14839_c0	FBgn0053825
Duplicate entry found	comp14839_c0	FBgn0053828
Duplicate entry found	comp14839_c0	FBgn0053831
Duplicate entry found	comp14839_c0	FBgn0053837
Duplicate entry found	comp14839_c0	FBgn0053840
Duplicate entry found	comp14839_c0	FBgn0053843
Duplicate entry found	comp14839_c0	FBgn0053846
Duplicate entry found	comp14839_c0	FBgn0053849
Duplicate entry found	comp14839_c0	FBgn0053852
Duplicate entry found	comp14839_c0	FBgn0053855
Duplicate entry found	comp14839_c0	FBgn0053858
Duplicate entry found	comp14839_c0	FBgn0053861
Duplicate entry found	comp14839_c0	FBgn0053864
Duplicate entry found	comp14849_c0	FBgn0001313
Duplicate entry found	comp14849_c0	FBgn0001314
Duplicate entry found	comp14849_c0	FBgn0013809
Duplicate entry found	comp14849_c0	FBgn0013810
Duplicate entry found	comp14849_c0	FBgn0013811
Duplicate entry found	comp14849_c0	FBgn0013812
Duplicate entry found	comp14849_c0	FBgn0013813
Duplicate entry found	comp14849_c0	FBgn0035581
Duplicate entry found	comp14849_c0	FBgn0037726
Duplicate entry found	comp14849_c0	FBgn0039510
Duplicate entry found	comp14849_c0	FBgn0261797
Duplicate entry found	comp14858_c0	FBgn0030061
Duplicate entry found	comp14858_c0	FBgn0264389
Duplicate entry found	comp14886_c0	FBgn0028336
Duplicate entry found	comp14886_c0	FBgn0029890
Duplicate entry found	comp14886_c0	FBgn0036162
Duplicate entry found	comp14886_c0	FBgn0051874
Duplicate entry found	comp15348_c0	FBgn0051613
Duplicate entry found	comp15348_c0	FBgn0053803
Duplicate entry found	comp15348_c0	FBgn0053806
Duplicate entry found	comp15348_c0	FBgn0053809
Duplicate entry found	comp15348_c0	FBgn0053812
Duplicate entry found	comp15348_c0	FBgn0053815
Duplicate entry found	comp15348_c0	FBgn0053818
Duplicate entry found	comp15348_c0	FBgn0053821
Duplicate entry found	comp15348_c0	FBgn0053824
Duplicate entry found	comp15348_c0	FBgn0053827
Duplicate entry found	comp15348_c0	FBgn0053830
Duplicate entry found	comp15348_c0	FBgn0053833
Duplicate entry found	comp15348_c0	FBgn0053836
Duplicate entry found	comp15348_c0	FBgn0053839
Duplicate entry found	comp15348_c0	FBgn0053842
Duplicate entry found	comp15348_c0	FBgn0053845
Duplicate entry found	comp15348_c0	FBgn0053848
Duplicate entry found	comp15348_c0	FBgn0053851
Duplicate entry found	comp15348_c0	FBgn0053854
Duplicate entry found	comp15348_c0	FBgn0053857
Duplicate entry found	comp15348_c0	FBgn0053860
Duplicate entry found	comp15348_c0	FBgn0053863
Duplicate entry found	comp15348_c0	FBgn0053866
Duplicate entry found	comp16422_c0	FBgn0013981
Duplicate entry found	comp16422_c0	FBgn0051611
Duplicate entry found	comp16422_c0	FBgn0053871
Duplicate entry found	comp16422_c0	FBgn0053873
Duplicate entry found	comp16422_c0	FBgn0053875
Duplicate entry found	comp16422_c0	FBgn0053883
Duplicate entry found	comp16422_c0	FBgn0053885
Duplicate entry found	comp16422_c0	FBgn0053887
Duplicate entry found	comp16422_c0	FBgn0053889
Duplicate entry found	comp16422_c0	FBgn0053891
Duplicate entry found	comp16422_c0	FBgn0053893
Duplicate entry found	comp16422_c0	FBgn0053895
Duplicate entry found	comp16422_c0	FBgn0053897
Duplicate entry found	comp16422_c0	FBgn0053899
Duplicate entry found	comp16422_c0	FBgn0053901
Duplicate entry found	comp16422_c0	FBgn0053903
Duplicate entry found	comp16422_c0	FBgn0053905
Duplicate entry found	comp16422_c0	FBgn0053907
Duplicate entry found	comp16422_c0	FBgn0053909
Duplicate entry found	comp17078_c0	FBgn0013981
Duplicate entry found	comp17078_c0	FBgn0051611
Duplicate entry found	comp17078_c0	FBgn0053871
Duplicate entry found	comp17078_c0	FBgn0053873
Duplicate entry found	comp17078_c0	FBgn0053875
Duplicate entry found	comp17078_c0	FBgn0053883
Duplicate entry found	comp17078_c0	FBgn0053885
Duplicate entry found	comp17078_c0	FBgn0053887
Duplicate entry found	comp17078_c0	FBgn0053889
Duplicate entry found	comp17078_c0	FBgn0053891
Duplicate entry found	comp17078_c0	FBgn0053893
Duplicate entry found	comp17078_c0	FBgn0053895
Duplicate entry found	comp17078_c0	FBgn0053897
Duplicate entry found	comp17078_c0	FBgn0053899
Duplicate entry found	comp17078_c0	FBgn0053901
Duplicate entry found	comp17078_c0	FBgn0053903
Duplicate entry found	comp17078_c0	FBgn0053905
Duplicate entry found	comp17078_c0	FBgn0053907
Duplicate entry found	comp17078_c0	FBgn0053909
Duplicate entry found	comp17470_c0	FBgn0013810
Duplicate entry found	comp17677_c0	FBgn0032683
Duplicate entry found	comp17854_c0	FBgn0027578
Duplicate entry found	comp17854_c0	FBgn0039613
Duplicate entry found	comp17877_c0	FBgn0037140
Duplicate entry found	comp18067_c0	FBgn0034360
Duplicate entry found	comp18067_c0	FBgn0034361
Duplicate entry found	comp18172_c0	FBgn0000711
Duplicate entry found	comp18172_c0	FBgn0003132
Duplicate entry found	comp18172_c0	FBgn0003134
Duplicate entry found	comp18172_c0	FBgn0004103
Duplicate entry found	comp18206_c0	FBgn0017567
Duplicate entry found	comp18206_c0	FBgn0038369
Duplicate entry found	comp18344_c0	FBgn0034372
Duplicate entry found	comp18344_c0	FBgn0259202
Duplicate entry found	comp18376_c0	FBgn0040028
Duplicate entry found	comp18376_c0	FBgn0052819
Duplicate entry found	comp18376_c0	FBgn0052820
Duplicate entry found	comp18470_c0	FBgn0019686
Duplicate entry found	comp18470_c0	FBgn0051852
Duplicate entry found	comp18495_c0	FBgn0026380
Duplicate entry found	comp18495_c0	FBgn0037652
Duplicate entry found	comp18525_c0	FBgn0025837
Duplicate entry found	comp18525_c0	FBgn0030932
Duplicate entry found	comp18566_c0	FBgn0051618
Duplicate entry found	comp18566_c0	FBgn0053808
Duplicate entry found	comp18566_c0	FBgn0053814
Duplicate entry found	comp18566_c0	FBgn0053817
Duplicate entry found	comp18566_c0	FBgn0053820
Duplicate entry found	comp18566_c0	FBgn0053823
Duplicate entry found	comp18566_c0	FBgn0053826
Duplicate entry found	comp18566_c0	FBgn0053829
Duplicate entry found	comp18566_c0	FBgn0053832
Duplicate entry found	comp18566_c0	FBgn0053835
Duplicate entry found	comp18566_c0	FBgn0053838
Duplicate entry found	comp18566_c0	FBgn0053841
Duplicate entry found	comp18566_c0	FBgn0053844
Duplicate entry found	comp18566_c0	FBgn0053847
Duplicate entry found	comp18566_c0	FBgn0053850
Duplicate entry found	comp18566_c0	FBgn0053862
Duplicate entry found	comp18566_c0	FBgn0053865
Duplicate entry found	comp18584_c0	FBgn0035186
Duplicate entry found	comp18584_c0	FBgn0035187
Duplicate entry found	comp18702_c0	FBgn0053868
Duplicate entry found	comp18702_c0	FBgn0053870
Duplicate entry found	comp18702_c0	FBgn0053872
Duplicate entry found	comp18702_c0	FBgn0053874
Duplicate entry found	comp18702_c0	FBgn0053876
Duplicate entry found	comp18702_c0	FBgn0053878
Duplicate entry found	comp18702_c0	FBgn0053880
Duplicate entry found	comp18702_c0	FBgn0053882
Duplicate entry found	comp18702_c0	FBgn0053884
Duplicate entry found	comp18702_c0	FBgn0053886
Duplicate entry found	comp18702_c0	FBgn0053888
Duplicate entry found	comp18702_c0	FBgn0053890
Duplicate entry found	comp18702_c0	FBgn0053892
Duplicate entry found	comp18702_c0	FBgn0053894
Duplicate entry found	comp18702_c0	FBgn0053896
Duplicate entry found	comp18702_c0	FBgn0053898
Duplicate entry found	comp18702_c0	FBgn0053900
Duplicate entry found	comp18702_c0	FBgn0053902
Duplicate entry found	comp18702_c0	FBgn0053904
Duplicate entry found	comp18702_c0	FBgn0053906
Duplicate entry found	comp18702_c0	FBgn0053908
Duplicate entry found	comp18702_c0	FBgn0053910
Duplicate entry found	comp18702_c0	FBgn0061209
Duplicate entry found	comp18727_c0	FBgn0265045
Duplicate entry found	comp18833_c0	FBgn0029866
Duplicate entry found	comp18959_c0	FBgn0001125
Duplicate entry found	comp19188_c0	FBgn0261802
Duplicate entry found	comp19517_c0	FBgn0264598
Duplicate entry found	comp19524_c0	FBgn0262582
Duplicate entry found	comp19535_c0	FBgn0026713
Duplicate entry found	comp19535_c0	FBgn0033160
Duplicate entry found	comp19535_c0	FBgn0086444
Duplicate entry found	comp19535_c0	FBgn0086895
Duplicate entry found	comp19537_c0	FBgn0030177
Duplicate entry found	comp19537_c0	FBgn0030178
Duplicate entry found	comp19570_c0	FBgn0024920
Duplicate entry found	comp19570_c0	FBgn0031723
Duplicate entry found	comp19570_c0	FBgn0034503
Duplicate entry found	comp19722_c0	FBgn0036805
Duplicate entry found	comp19722_c0	FBgn0052202
Duplicate entry found	comp19726_c0	FBgn0024833
Duplicate entry found	comp19726_c0	FBgn0037709
Duplicate entry found	comp19774_c0	FBgn0032259
Duplicate entry found	comp19774_c0	FBgn0032260
Duplicate entry found	comp19802_c0	FBgn0028336
Duplicate entry found	comp19802_c0	FBgn0029890
Duplicate entry found	comp19802_c0	FBgn0036162
Duplicate entry found	comp19802_c0	FBgn0051874
Duplicate entry found	comp19820_c0	FBgn0004087
Duplicate entry found	comp19820_c0	FBgn0038437
Duplicate entry found	comp19840_c0	FBgn0034275
Duplicate entry found	comp19840_c0	FBgn0039736
Duplicate entry found	comp19862_c0	FBgn0037543
Duplicate entry found	comp19862_c0	FBgn0037544
Duplicate entry found	comp19915_c0	FBgn0016061
Duplicate entry found	comp19946_c0	FBgn0020429
Duplicate entry found	comp20213_c0	FBgn0035534
Duplicate entry found	comp20213_c0	FBgn0036038
Duplicate entry found	comp20232_c0	FBgn0033085
Duplicate entry found	comp20232_c0	FBgn0036142
Duplicate entry found	comp20284_c0	FBgn0034478
Duplicate entry found	comp20284_c0	FBgn0063261
Duplicate entry found	comp20365_c0	FBgn0014029
Duplicate entry found	comp20365_c0	FBgn0026361
Duplicate entry found	comp20491_c0	FBgn0038585
Duplicate entry found	comp20491_c0	FBgn0038586
Duplicate entry found	comp20529_c0	FBgn0016061
Duplicate entry found	comp20546_c0	FBgn0035209
Duplicate entry found	comp20546_c0	FBgn0035210
Duplicate entry found	comp20684_c0	FBgn0034877
Duplicate entry found	comp20684_c0	FBgn0034878
Duplicate entry found	comp20790_c0	FBgn0029867
Duplicate entry found	comp20790_c0	FBgn0029868
Duplicate entry found	comp20797_c0	FBgn0010397
Duplicate entry found	comp20835_c0	FBgn0014189
Duplicate entry found	comp20862_c0	FBgn0033494
Duplicate entry found	comp20869_c0	FBgn0000427
Duplicate entry found	comp20885_c0	FBgn0041180
Duplicate entry found	comp20885_c0	FBgn0041181
Duplicate entry found	comp20885_c0	FBgn0041182
Duplicate entry found	comp20897_c0	FBgn0025807
Duplicate entry found	comp20897_c0	FBgn0085284
Duplicate entry found	comp20949_c0	FBgn0037490
Duplicate entry found	comp20949_c0	FBgn0037491
Duplicate entry found	comp21013_c0	FBgn0040228
Duplicate entry found	comp21013_c0	FBgn0261881
Duplicate entry found	comp21016_c0	FBgn0002941
Duplicate entry found	comp21016_c0	FBgn0015561
Duplicate entry found	comp21049_c0	FBgn0011659
Duplicate entry found	comp21049_c0	FBgn0033523
Duplicate entry found	comp21054_c0	FBgn0040005
Duplicate entry found	comp21054_c0	FBgn0058439
Duplicate entry found	comp21057_c0	FBgn0031693
Duplicate entry found	comp21057_c0	FBgn0031694
Duplicate entry found	comp21057_c0	FBgn0031695
Duplicate entry found	comp21069_c0	FBgn0000261
Duplicate entry found	comp21069_c0	FBgn0032061
Duplicate entry found	comp21080_c0	FBgn0015765
Duplicate entry found	comp21080_c0	FBgn0024846
Duplicate entry found	comp21092_c0	FBgn0028858
Duplicate entry found	comp21092_c0	FBgn0030611
Duplicate entry found	comp21137_c0	FBgn0263980
Duplicate entry found	comp21142_c0	FBgn0014022
Duplicate entry found	comp21142_c0	FBgn0014023
Duplicate entry found	comp21158_c0	FBgn0002570
Duplicate entry found	comp21158_c0	FBgn0002571
Duplicate entry found	comp21158_c0	FBgn0032381
Duplicate entry found	comp21158_c0	FBgn0032382
Duplicate entry found	comp21158_c0	FBgn0033294
Duplicate entry found	comp21158_c0	FBgn0033296
Duplicate entry found	comp21158_c0	FBgn0033297
Duplicate entry found	comp21158_c0	FBgn0050359
Duplicate entry found	comp21158_c0	FBgn0050360
Duplicate entry found	comp21306_c0	FBgn0032030
Duplicate entry found	comp21306_c0	FBgn0032031
Duplicate entry found	comp21306_c0	FBgn0032032
Duplicate entry found	comp21325_c0	FBgn0035110
Duplicate entry found	comp21325_c0	FBgn0083953
Duplicate entry found	comp21371_c0	FBgn0003887
Duplicate entry found	comp21371_c0	FBgn0003888
Duplicate entry found	comp21371_c0	FBgn0003889
Duplicate entry found	comp21371_c0	FBgn0003890
Duplicate entry found	comp21424_c0	FBgn0030245
Duplicate entry found	comp21430_c0	FBgn0259704
Duplicate entry found	comp21430_c0	FBgn0259705
Duplicate entry found	comp21431_c0	FBgn0032797
Duplicate entry found	comp21438_c0	FBgn0031308
Duplicate entry found	comp21438_c0	FBgn0031309
Duplicate entry found	comp21454_c0	FBgn0028411
Duplicate entry found	comp21454_c0	FBgn0034908
Duplicate entry found	comp21518_c0	FBgn0030943
Duplicate entry found	comp21518_c0	FBgn0031975
Duplicate entry found	comp21534_c0	FBgn0039530
Duplicate entry found	comp21536_c0	FBgn0004589
Duplicate entry found	comp21536_c0	FBgn0004594
Duplicate entry found	comp21556_c0	FBgn0033240
Duplicate entry found	comp21556_c0	FBgn0033241
Duplicate entry found	comp21556_c0	FBgn0039073
Duplicate entry found	comp21628_c0	FBgn0034417
Duplicate entry found	comp21628_c0	FBgn0039874
Duplicate entry found	comp21632_c0	FBgn0001142
Duplicate entry found	comp21632_c0	FBgn0001145
Duplicate entry found	comp21640_c0	FBgn0039896
Duplicate entry found	comp21640_c0	FBgn0039939
Duplicate entry found	comp21646_c0	FBgn0039536
Duplicate entry found	comp21661_c0	FBgn0261393
Duplicate entry found	comp21670_c0	FBgn0028369
Duplicate entry found	comp21675_c0	FBgn0037707
Duplicate entry found	comp21675_c0	FBgn0037708
Duplicate entry found	comp21690_c0	FBgn0011676
Duplicate entry found	comp21737_c0	FBgn0036008
Duplicate entry found	comp21737_c0	FBgn0037912
Duplicate entry found	comp21764_c0	FBgn0038837
Duplicate entry found	comp21764_c0	FBgn0039916
Duplicate entry found	comp21764_c0	FBgn0039927
Duplicate entry found	comp21804_c0	FBgn0003892
Duplicate entry found	comp21970_c0	FBgn0015609
Duplicate entry found	comp21978_c0	FBgn0038590
Duplicate entry found	comp21978_c0	FBgn0259831
Duplicate entry found	comp22063_c0	FBgn0037262
Duplicate entry found	comp22063_c0	FBgn0037263
Duplicate entry found	comp22103_c0	FBgn0030600
Duplicate entry found	comp22107_c0	FBgn0029664
Duplicate entry found	comp22107_c0	FBgn0029665
Duplicate entry found	comp22133_c0	FBgn0003892
Duplicate entry found	comp22143_c0	FBgn0030686
Duplicate entry found	comp22143_c0	FBgn0031987
Duplicate entry found	comp22143_c0	FBgn0033072
Duplicate entry found	comp22144_c1	FBgn0036856
Duplicate entry found	comp22144_c1	FBgn0259720
Duplicate entry found	comp22166_c0	FBgn0039201
Duplicate entry found	comp22166_c0	FBgn0039403
Duplicate entry found	comp22240_c0	FBgn0029712
Duplicate entry found	comp22240_c0	FBgn0029713
Duplicate entry found	comp22307_c0	FBgn0015907
Duplicate entry found	comp22321_c0	FBgn0001218
Duplicate entry found	comp22321_c0	FBgn0001220
Duplicate entry found	comp22349_c0	FBgn0263980
Duplicate entry found	comp22389_c0	FBgn0035540
Duplicate entry found	comp22389_c0	FBgn0035541
Duplicate entry found	comp22400_c0	FBgn0038106
Duplicate entry found	comp22400_c0	FBgn0038107
Duplicate entry found	comp22443_c0	FBgn0039331
Duplicate entry found	comp22443_c0	FBgn0039909
Duplicate entry found	comp22461_c0	FBgn0026400
Duplicate entry found	comp22461_c0	FBgn0038903
Duplicate entry found	comp22519_c0	FBgn0011715
Duplicate entry found	comp22519_c0	FBgn0025825
Duplicate entry found	comp22550_c0	FBgn0002989
Duplicate entry found	comp22550_c0	FBgn0025109
Duplicate entry found	comp22567_c0	FBgn0015623
Duplicate entry found	comp22567_c0	FBgn0260933
Duplicate entry found	comp22578_c0	FBgn0000078
Duplicate entry found	comp22578_c0	FBgn0000079
Duplicate entry found	comp22578_c0	FBgn0020506
Duplicate entry found	comp22586_c0	FBgn0033942
Duplicate entry found	comp22586_c0	FBgn0050197
Duplicate entry found	comp22609_c0	FBgn0042125
Duplicate entry found	comp22609_c0	FBgn0042127
Duplicate entry found	comp22654_c0	FBgn0011676
Duplicate entry found	comp22672_c0	FBgn0024993
Duplicate entry found	comp22672_c0	FBgn0027564
Duplicate entry found	comp22692_c0	FBgn0002641
Duplicate entry found	comp22692_c0	FBgn0040650
Duplicate entry found	comp22698_c0	FBgn0028491
Duplicate entry found	comp22698_c0	FBgn0265575
Duplicate entry found	comp22709_c0	FBgn0031229
Duplicate entry found	comp22709_c0	FBgn0053635
Duplicate entry found	comp22711_c0	FBgn0022943
Duplicate entry found	comp22711_c0	FBgn0039204
Duplicate entry found	comp22711_c0	FBgn0039205
Duplicate entry found	comp22725_c0	FBgn0024189
Duplicate entry found	comp22725_c0	FBgn0029082
Duplicate entry found	comp22743_c0	FBgn0004587
Duplicate entry found	comp22743_c0	FBgn0040687
Duplicate entry found	comp22757_c0	FBgn0002031
Duplicate entry found	comp22757_c0	FBgn0011655
Duplicate entry found	comp22757_c0	FBgn0039859
Duplicate entry found	comp22760_c0	FBgn0004118
Duplicate entry found	comp22760_c0	FBgn0266347
Duplicate entry found	comp22775_c0	FBgn0032811
Duplicate entry found	comp22775_c0	FBgn0034611
Duplicate entry found	comp22777_c0	FBgn0038749
Duplicate entry found	comp22777_c0	FBgn0260234
Duplicate entry found	comp22778_c0	FBgn0033092
Duplicate entry found	comp22778_c0	FBgn0259483
Duplicate entry found	comp22811_c0	FBgn0017578
Duplicate entry found	comp22811_c0	FBgn0260857
Duplicate entry found	comp22820_c0	FBgn0037298
Duplicate entry found	comp22820_c0	FBgn0038038
Duplicate entry found	comp22829_c0	FBgn0027057
Duplicate entry found	comp22829_c0	FBgn0036827
Duplicate entry found	comp22836_c0	FBgn0038234
Duplicate entry found	comp22836_c0	FBgn0038235
Duplicate entry found	comp22852_c0	FBgn0036236
Duplicate entry found	comp22852_c0	FBgn0036237
Duplicate entry found	comp22852_c0	FBgn0061515
Duplicate entry found	comp22887_c0	FBgn0011747
Duplicate entry found	comp22887_c0	FBgn0261788
Duplicate entry found	comp22938_c0	FBgn0039466
Duplicate entry found	comp22940_c0	FBgn0038435
Duplicate entry found	comp22940_c0	FBgn0038436
Duplicate entry found	comp22957_c0	FBgn0015609
Duplicate entry found	comp22957_c0	FBgn0023215
Duplicate entry found	comp22957_c0	FBgn0262018
Duplicate entry found	comp22969_c0	FBgn0010786
Duplicate entry found	comp22969_c0	FBgn0031968
Duplicate entry found	comp22973_c0	FBgn0264255
Duplicate entry found	comp22977_c0	FBgn0003884
Duplicate entry found	comp22977_c0	FBgn0003885
Duplicate entry found	comp22977_c0	FBgn0003886
Duplicate entry found	comp22977_c0	FBgn0087040
Duplicate entry found	comp23021_c0	FBgn0038976
Duplicate entry found	comp23021_c0	FBgn0038977
Duplicate entry found	comp23024_c0	FBgn0037138
Duplicate entry found	comp23024_c0	FBgn0053092
Duplicate entry found	comp23042_c0	FBgn0034176
Duplicate entry found	comp23042_c0	FBgn0034362
Duplicate entry found	comp23048_c0	FBgn0031771
Duplicate entry found	comp23048_c0	FBgn0034251
Duplicate entry found	comp23058_c0	FBgn0043455
Duplicate entry found	comp23058_c0	FBgn0264325
Duplicate entry found	comp23082_c0	FBgn0037044
Duplicate entry found	comp23082_c0	FBgn0037045
Duplicate entry found	comp23094_c0	FBgn0033968
Duplicate entry found	comp23094_c0	FBgn0051198
Duplicate entry found	comp23094_c0	FBgn0259237
Duplicate entry found	comp23117_c0	FBgn0010246
Duplicate entry found	comp23117_c0	FBgn0086347
Duplicate entry found	comp23133_c0	FBgn0000810
Duplicate entry found	comp23133_c0	FBgn0030242
Duplicate entry found	comp23188_c0	FBgn0032261
Duplicate entry found	comp23188_c0	FBgn0032262
Duplicate entry found	comp23194_c0	FBgn0038810
Duplicate entry found	comp23194_c0	FBgn0038811
Duplicate entry found	comp23235_c0	FBgn0052240
Duplicate entry found	comp23235_c0	FBgn0263988
Duplicate entry found	comp23243_c0	FBgn0003416
Duplicate entry found	comp23243_c0	FBgn0022986
Duplicate entry found	comp23250_c0	FBgn0003721
Duplicate entry found	comp23257_c0	FBgn0030956
Duplicate entry found	comp23257_c0	FBgn0030959
Duplicate entry found	comp23270_c0	FBgn0037770
Duplicate entry found	comp23270_c0	FBgn0086442
Duplicate entry found	comp23290_c0	FBgn0000427
Duplicate entry found	comp23300_c0	FBgn0086446
Duplicate entry found	comp23300_c0	FBgn0086447
Duplicate entry found	comp23303_c0	FBgn0052425
Duplicate entry found	comp23308_c0	FBgn0016754
Duplicate entry found	comp23319_c0	FBgn0032598
Duplicate entry found	comp23319_c0	FBgn0261068
Duplicate entry found	comp23321_c0	FBgn0025740
Duplicate entry found	comp23321_c0	FBgn0025741
Duplicate entry found	comp23348_c0	FBgn0001313
Duplicate entry found	comp23348_c0	FBgn0013809
Duplicate entry found	comp23348_c0	FBgn0013810
Duplicate entry found	comp23348_c0	FBgn0013811
Duplicate entry found	comp23348_c0	FBgn0035581
Duplicate entry found	comp23355_c0	FBgn0263219
Duplicate entry found	comp23375_c0	FBgn0033302
Duplicate entry found	comp23375_c0	FBgn0033304
Duplicate entry found	comp23385_c0	FBgn0265778
Duplicate entry found	comp23392_c0	FBgn0028406
Duplicate entry found	comp23392_c0	FBgn0051728
Duplicate entry found	comp23399_c0	FBgn0004463
Duplicate entry found	comp23399_c0	FBgn0262955
Duplicate entry found	comp23458_c0	FBgn0026409
Duplicate entry found	comp23463_c0	FBgn0030586
Duplicate entry found	comp23463_c0	FBgn0030587
Duplicate entry found	comp23465_c0	FBgn0037897
Duplicate entry found	comp23473_c0	FBgn0030121
Duplicate entry found	comp23473_c0	FBgn0039799
Duplicate entry found	comp23522_c0	FBgn0038734
Duplicate entry found	comp23548_c0	FBgn0038453
Duplicate entry found	comp23548_c0	FBgn0038454
Duplicate entry found	comp23554_c0	FBgn0034459
Duplicate entry found	comp23554_c0	FBgn0039501
Duplicate entry found	comp23557_c0	FBgn0000036
Duplicate entry found	comp23557_c0	FBgn0000039
Duplicate entry found	comp23564_c0	FBgn0010750
Duplicate entry found	comp23564_c0	FBgn0037276
Duplicate entry found	comp23566_c0	FBgn0031493
Duplicate entry found	comp23566_c0	FBgn0032873
Duplicate entry found	comp23579_c1	FBgn0016975
Duplicate entry found	comp23579_c1	FBgn0016976
Duplicate entry found	comp23588_c0	FBgn0010348
Duplicate entry found	comp23588_c0	FBgn0037200
Duplicate entry found	comp23593_c0	FBgn0033052
Duplicate entry found	comp23593_c0	FBgn0033810
Duplicate entry found	comp23598_c0	FBgn0033661
Duplicate entry found	comp23608_c0	FBgn0033086
Duplicate entry found	comp23608_c0	FBgn0033087
Duplicate entry found	comp23609_c0	FBgn0004403
Duplicate entry found	comp23609_c0	FBgn0004404
Duplicate entry found	comp23616_c0	FBgn0032642
Duplicate entry found	comp23616_c0	FBgn0032643
Duplicate entry found	comp23625_c0	FBgn0263197
Duplicate entry found	comp23626_c0	FBgn0015834
Duplicate entry found	comp23626_c0	FBgn0031657
Duplicate entry found	comp23626_c0	FBgn0083961
Duplicate entry found	comp23637_c0	FBgn0259111
Duplicate entry found	comp23652_c0	FBgn0001089
Duplicate entry found	comp23652_c0	FBgn0260746
Duplicate entry found	comp23655_c1	FBgn0033528
Duplicate entry found	comp23655_c1	FBgn0037489
Duplicate entry found	comp23658_c0	FBgn0032296
Duplicate entry found	comp23658_c0	FBgn0035491
Duplicate entry found	comp23672_c0	FBgn0013813
Duplicate entry found	comp23695_c0	FBgn0032419
Duplicate entry found	comp23695_c0	FBgn0032420
Duplicate entry found	comp23706_c0	FBgn0002590
Duplicate entry found	comp23706_c0	FBgn0086904
Duplicate entry found	comp23718_c0	FBgn0003861
Duplicate entry found	comp23718_c0	FBgn0005614
Duplicate entry found	comp23718_c0	FBgn0032593
Duplicate entry found	comp23723_c0	FBgn0014189
Duplicate entry found	comp23754_c0	FBgn0053196
Duplicate entry found	comp23756_c0	FBgn0024836
Duplicate entry found	comp23785_c0	FBgn0015011
Duplicate entry found	comp23785_c0	FBgn0035371
Duplicate entry found	comp23824_c0	FBgn0038109
Duplicate entry found	comp23824_c0	FBgn0038110
Duplicate entry found	comp23834_c0	FBgn0030406
Duplicate entry found	comp23834_c0	FBgn0260855
Duplicate entry found	comp23847_c0	FBgn0039461
Duplicate entry found	comp23847_c0	FBgn0040805
Duplicate entry found	comp23851_c0	FBgn0024542
Duplicate entry found	comp23851_c0	FBgn0028648
Duplicate entry found	comp23855_c0	FBgn0003067
Duplicate entry found	comp23855_c0	FBgn0034356
Duplicate entry found	comp23867_c0	FBgn0013809
Duplicate entry found	comp23873_c0	FBgn0003285
Duplicate entry found	comp23873_c0	FBgn0028369
Duplicate entry found	comp23883_c0	FBgn0015278
Duplicate entry found	comp23894_c0	FBgn0036410
Duplicate entry found	comp23894_c0	FBgn0040070
Duplicate entry found	comp23907_c0	FBgn0053978
Duplicate entry found	comp23918_c0	FBgn0000497
Duplicate entry found	comp23924_c0	FBgn0021764
Duplicate entry found	comp23940_c0	FBgn0033302
Duplicate entry found	comp23940_c0	FBgn0033304
Duplicate entry found	comp23946_c0	FBgn0022338
Duplicate entry found	comp23946_c0	FBgn0261792
Duplicate entry found	comp23947_c0	FBgn0000617
Duplicate entry found	comp23947_c0	FBgn0030871
Duplicate entry found	comp23960_c0	FBgn0033468
Duplicate entry found	comp23960_c0	FBgn0034277
Duplicate entry found	comp23984_c0	FBgn0021967
Duplicate entry found	comp23984_c0	FBgn0031540
Duplicate entry found	comp23995_c0	FBgn0000146
Duplicate entry found	comp23995_c0	FBgn0004872
Duplicate entry found	comp24023_c0	FBgn0050382
Duplicate entry found	comp24023_c0	FBgn0263121
Duplicate entry found	comp24026_c0	FBgn0028886
Duplicate entry found	comp24026_c0	FBgn0029762
Duplicate entry found	comp24026_c0	FBgn0033443
Duplicate entry found	comp24026_c0	FBgn0033708
Duplicate entry found	comp24026_c0	FBgn0034381
Duplicate entry found	comp24026_c0	FBgn0035969
Duplicate entry found	comp24031_c0	FBgn0029512
Duplicate entry found	comp24031_c0	FBgn0086134
Duplicate entry found	comp24053_c0	FBgn0027889
Duplicate entry found	comp24053_c0	FBgn0039459
Duplicate entry found	comp24071_c0	FBgn0053196
Duplicate entry found	comp24075_c0	FBgn0038195
Duplicate entry found	comp24075_c0	FBgn0038196
Duplicate entry found	comp24076_c0	FBgn0028562
Duplicate entry found	comp24076_c0	FBgn0028563
Duplicate entry found	comp24086_c0	FBgn0028491
Duplicate entry found	comp24086_c0	FBgn0265575
Duplicate entry found	comp24116_c0	FBgn0010452
Duplicate entry found	comp24116_c0	FBgn0023095
Duplicate entry found	comp24132_c0	FBgn0036036
Duplicate entry found	comp24132_c0	FBgn0261530
Duplicate entry found	comp24133_c1	FBgn0030240
Duplicate entry found	comp24133_c1	FBgn0036813
Duplicate entry found	comp24156_c0	FBgn0034225
Duplicate entry found	comp24156_c0	FBgn0050104
Duplicate entry found	comp24190_c0	FBgn0015570
Duplicate entry found	comp24190_c0	FBgn0261393
Duplicate entry found	comp24195_c0	FBgn0035592
Duplicate entry found	comp24195_c0	FBgn0035593
Duplicate entry found	comp24198_c0	FBgn0002626
Duplicate entry found	comp24198_c0	FBgn0032906
Duplicate entry found	comp24220_c0	FBgn0002948
Duplicate entry found	comp24220_c0	FBgn0030317
Duplicate entry found	comp24226_c0	FBgn0039331
Duplicate entry found	comp24226_c0	FBgn0039909
Duplicate entry found	comp24256_c0	FBgn0039530
Duplicate entry found	comp24276_c0	FBgn0052425
Duplicate entry found	comp24299_c0	FBgn0013307
Duplicate entry found	comp24299_c0	FBgn0033249
Duplicate entry found	comp24303_c0	FBgn0039508
Duplicate entry found	comp24303_c0	FBgn0039509
Duplicate entry found	comp24309_c0	FBgn0032144
Duplicate entry found	comp24320_c0	FBgn0062412
Duplicate entry found	comp24320_c0	FBgn0264297
Duplicate entry found	comp24338_c0	FBgn0032940
Duplicate entry found	comp24349_c0	FBgn0265184
Duplicate entry found	comp24349_c0	FBgn0265192
Duplicate entry found	comp24356_c0	FBgn0026313
Duplicate entry found	comp24356_c0	FBgn0052677
Duplicate entry found	comp24365_c0	FBgn0031170
Duplicate entry found	comp24365_c0	FBgn0036747
Duplicate entry found	comp24366_c0	FBgn0025626
Duplicate entry found	comp24366_c0	FBgn0266195
Duplicate entry found	comp24375_c0	FBgn0031734
Duplicate entry found	comp24375_c0	FBgn0039594
Duplicate entry found	comp24379_c0	FBgn0033413
Duplicate entry found	comp24379_c0	FBgn0038837
Duplicate entry found	comp24379_c0	FBgn0038840
Duplicate entry found	comp24379_c0	FBgn0039916
Duplicate entry found	comp24379_c0	FBgn0039927
Duplicate entry found	comp24390_c0	FBgn0000711
Duplicate entry found	comp24390_c0	FBgn0003132
Duplicate entry found	comp24390_c0	FBgn0003134
Duplicate entry found	comp24390_c0	FBgn0004103
Duplicate entry found	comp24399_c0	FBgn0085412
Duplicate entry found	comp24432_c0	FBgn0039787
Duplicate entry found	comp24438_c0	FBgn0027582
Duplicate entry found	comp24438_c0	FBgn0041246
Duplicate entry found	comp24446_c0	FBgn0002592
Duplicate entry found	comp24446_c0	FBgn0033028
Duplicate entry found	comp24459_c0	FBgn0029975
Duplicate entry found	comp24459_c0	FBgn0266053
Duplicate entry found	comp24461_c0	FBgn0053196
Duplicate entry found	comp24466_c0	FBgn0001079
Duplicate entry found	comp24466_c0	FBgn0030947
Duplicate entry found	comp24472_c0	FBgn0003090
Duplicate entry found	comp24472_c0	FBgn0263934
Duplicate entry found	comp24476_c1	FBgn0024320
Duplicate entry found	comp24476_c1	FBgn0261675
Duplicate entry found	comp24491_c0	FBgn0027584
Duplicate entry found	comp24491_c0	FBgn0032132
Duplicate entry found	comp24495_c0	FBgn0037994
Duplicate entry found	comp24495_c0	FBgn0040227
Duplicate entry found	comp24514_c0	FBgn0016794
Duplicate entry found	comp24514_c0	FBgn0029693
Duplicate entry found	comp24526_c0	FBgn0035154
Duplicate entry found	comp24526_c0	FBgn0052483
Duplicate entry found	comp24533_c0	FBgn0010097
Duplicate entry found	comp24533_c0	FBgn0260639
Duplicate entry found	comp24554_c0	FBgn0038347
Duplicate entry found	comp24554_c0	FBgn0038348
Duplicate entry found	comp24554_c0	FBgn0038349
Duplicate entry found	comp24554_c0	FBgn0038350
Duplicate entry found	comp24567_c0	FBgn0038017
Duplicate entry found	comp24567_c0	FBgn0038958
Duplicate entry found	comp24579_c0	FBgn0031260
Duplicate entry found	comp24579_c0	FBgn0031607
Duplicate entry found	comp24582_c1	FBgn0037140
Duplicate entry found	comp24582_c1	FBgn0037144
Duplicate entry found	comp24587_c0	FBgn0038260
Duplicate entry found	comp24587_c0	FBgn0038261
Duplicate entry found	comp24587_c0	FBgn0038262
Duplicate entry found	comp24587_c0	FBgn0038715
Duplicate entry found	comp24587_c0	FBgn0038716
Duplicate entry found	comp24587_c0	FBgn0038717
Duplicate entry found	comp24587_c0	FBgn0038718
Duplicate entry found	comp24587_c0	FBgn0038719
Duplicate entry found	comp24587_c0	FBgn0038720
Duplicate entry found	comp24589_c0	FBgn0032925
Duplicate entry found	comp24589_c0	FBgn0263051
Duplicate entry found	comp24603_c0	FBgn0027583
Duplicate entry found	comp24603_c0	FBgn0039689
Duplicate entry found	comp24603_c0	FBgn0039690
Duplicate entry found	comp24614_c0	FBgn0263395
Duplicate entry found	comp24622_c0	FBgn0035526
Duplicate entry found	comp24622_c0	FBgn0039341
Duplicate entry found	comp24651_c0	FBgn0025615
Duplicate entry found	comp24651_c0	FBgn0029718
Duplicate entry found	comp24671_c0	FBgn0025837
Duplicate entry found	comp24671_c0	FBgn0030932
Duplicate entry found	comp24721_c0	FBgn0035624
Duplicate entry found	comp24721_c0	FBgn0260856
Duplicate entry found	comp24733_c0	FBgn0036816
Duplicate entry found	comp24733_c0	FBgn0064119
Duplicate entry found	comp24749_c0	FBgn0031059
Duplicate entry found	comp24749_c0	FBgn0086384
Duplicate entry found	comp24752_c0	FBgn0038868
Duplicate entry found	comp24752_c0	FBgn0038869
Duplicate entry found	comp24761_c0	FBgn0052500
Duplicate entry found	comp24761_c0	FBgn0052857
Duplicate entry found	comp24761_c0	FBgn0053502
Duplicate entry found	comp24762_c0	FBgn0032209
Duplicate entry found	comp24762_c0	FBgn0032913
Duplicate entry found	comp24764_c0	FBgn0015513
Duplicate entry found	comp24764_c0	FBgn0264324
Duplicate entry found	comp24765_c0	FBgn0032398
Duplicate entry found	comp24765_c0	FBgn0032446
Duplicate entry found	comp24806_c0	FBgn0000146
Duplicate entry found	comp24806_c0	FBgn0004872
Duplicate entry found	comp24809_c0	FBgn0027490
Duplicate entry found	comp24809_c0	FBgn0051992
Duplicate entry found	comp24814_c0	FBgn0039180
Duplicate entry found	comp24814_c0	FBgn0263398
Duplicate entry found	comp24815_c0	FBgn0002543
Duplicate entry found	comp24815_c0	FBgn0041097
Duplicate entry found	comp24828_c0	FBgn0085210
Duplicate entry found	comp24828_c0	FBgn0260969
Duplicate entry found	comp24837_c0	FBgn0003139
Duplicate entry found	comp24837_c0	FBgn0029778
Duplicate entry found	comp24843_c0	FBgn0030087
Duplicate entry found	comp24844_c0	FBgn0033915
Duplicate entry found	comp24844_c0	FBgn0052075
Duplicate entry found	comp24857_c1	FBgn0021847
Duplicate entry found	comp24857_c1	FBgn0032033
Duplicate entry found	comp24873_c0	FBgn0038715
Duplicate entry found	comp24873_c0	FBgn0038717
Duplicate entry found	comp24873_c0	FBgn0038718
Duplicate entry found	comp24873_c0	FBgn0038719
Duplicate entry found	comp24882_c0	FBgn0038766
Duplicate entry found	comp24882_c0	FBgn0038767
Duplicate entry found	comp24899_c0	FBgn0032431
Duplicate entry found	comp24899_c0	FBgn0265298
Duplicate entry found	comp24903_c0	FBgn0029117
Duplicate entry found	comp24903_c0	FBgn0261445
Duplicate entry found	comp24926_c0	FBgn0011722
Duplicate entry found	comp24926_c0	FBgn0032018
Duplicate entry found	comp24929_c0	FBgn0036348
Duplicate entry found	comp24929_c0	FBgn0038751
Duplicate entry found	comp24952_c0	FBgn0036905
Duplicate entry found	comp24952_c0	FBgn0260434
Duplicate entry found	comp24975_c0	FBgn0002569
Duplicate entry found	comp24979_c0	FBgn0036764
Duplicate entry found	comp24979_c0	FBgn0037203
Duplicate entry found	comp24991_c0	FBgn0037538
Duplicate entry found	comp24991_c0	FBgn0037539
Duplicate entry found	comp24999_c0	FBgn0033257
Duplicate entry found	comp24999_c0	FBgn0033258
Duplicate entry found	comp25002_c0	FBgn0034691
Duplicate entry found	comp25002_c0	FBgn0034692
Duplicate entry found	comp25027_c0	FBgn0000551
Duplicate entry found	comp25027_c0	FBgn0024191
Duplicate entry found	comp25046_c1	FBgn0001222
Duplicate entry found	comp25046_c1	FBgn0040465
Duplicate entry found	comp25059_c0	FBgn0031285
Duplicate entry found	comp25059_c0	FBgn0031286
Duplicate entry found	comp25082_c0	FBgn0012051
Duplicate entry found	comp25082_c0	FBgn0025866
Duplicate entry found	comp25094_c0	FBgn0027546
Duplicate entry found	comp25094_c0	FBgn0029003
Duplicate entry found	comp25108_c0	FBgn0000139
Duplicate entry found	comp25108_c0	FBgn0051125
Duplicate entry found	comp25120_c0	FBgn0031635
Duplicate entry found	comp25120_c0	FBgn0051111
Duplicate entry found	comp25126_c0	FBgn0004106
Duplicate entry found	comp25126_c0	FBgn0035169
Duplicate entry found	comp25129_c0	FBgn0052803
Duplicate entry found	comp25129_c0	FBgn0086768
Duplicate entry found	comp25135_c0	FBgn0015621
Duplicate entry found	comp25135_c0	FBgn0029945
Duplicate entry found	comp25138_c0	FBgn0032863
Duplicate entry found	comp25138_c0	FBgn0051687
Duplicate entry found	comp25140_c0	FBgn0039555
Duplicate entry found	comp25140_c0	FBgn0053213
Duplicate entry found	comp25141_c0	FBgn0003278
Duplicate entry found	comp25141_c1	FBgn0003278
Duplicate entry found	comp25143_c0	FBgn0036915
Duplicate entry found	comp25143_c0	FBgn0036916
Duplicate entry found	comp25161_c0	FBgn0050069
Duplicate entry found	comp25167_c0	FBgn0037377
Duplicate entry found	comp25167_c0	FBgn0037378
Duplicate entry found	comp25170_c0	FBgn0038339
Duplicate entry found	comp25179_c0	FBgn0015805
Duplicate entry found	comp25179_c0	FBgn0025825
Duplicate entry found	comp25180_c0	FBgn0001089
Duplicate entry found	comp25180_c0	FBgn0260746
Duplicate entry found	comp25182_c0	FBgn0004364
Duplicate entry found	comp25182_c0	FBgn0034476
Duplicate entry found	comp25196_c0	FBgn0011290
Duplicate entry found	comp25196_c0	FBgn0037930
Duplicate entry found	comp25211_c0	FBgn0010303
Duplicate entry found	comp25211_c0	FBgn0032513
Duplicate entry found	comp25216_c0	FBgn0003261
Duplicate entry found	comp25216_c0	FBgn0029979
Duplicate entry found	comp25216_c0	FBgn0035720
Duplicate entry found	comp25222_c0	FBgn0038680
Duplicate entry found	comp25222_c0	FBgn0038681
Duplicate entry found	comp25243_c0	FBgn0031398
Duplicate entry found	comp25243_c0	FBgn0085203
Duplicate entry found	comp25249_c0	FBgn0029957
Duplicate entry found	comp25249_c0	FBgn0029958
Duplicate entry found	comp25258_c0	FBgn0031702
Duplicate entry found	comp25258_c0	FBgn0039938
Duplicate entry found	comp25260_c0	FBgn0013809
Duplicate entry found	comp25260_c0	FBgn0013810
Duplicate entry found	comp25260_c0	FBgn0013811
Duplicate entry found	comp25260_c0	FBgn0013812
Duplicate entry found	comp25260_c0	FBgn0013813
Duplicate entry found	comp25260_c0	FBgn0035581
Duplicate entry found	comp25260_c0	FBgn0037726
Duplicate entry found	comp25260_c0	FBgn0039510
Duplicate entry found	comp25285_c0	FBgn0002569
Duplicate entry found	comp25285_c0	FBgn0002570
Duplicate entry found	comp25285_c0	FBgn0002571
Duplicate entry found	comp25285_c0	FBgn0032381
Duplicate entry found	comp25285_c0	FBgn0032382
Duplicate entry found	comp25285_c0	FBgn0033294
Duplicate entry found	comp25285_c0	FBgn0033296
Duplicate entry found	comp25285_c0	FBgn0033297
Duplicate entry found	comp25285_c0	FBgn0050359
Duplicate entry found	comp25285_c0	FBgn0050360
Duplicate entry found	comp25286_c1	FBgn0266098
Duplicate entry found	comp25290_c0	FBgn0029714
Duplicate entry found	comp25290_c0	FBgn0029715
Duplicate entry found	comp25295_c0	FBgn0010622
Duplicate entry found	comp25295_c0	FBgn0037255
Duplicate entry found	comp25309_c0	FBgn0028422
Duplicate entry found	comp25309_c0	FBgn0038840
Duplicate entry found	comp25309_c0	FBgn0051201
Duplicate entry found	comp25321_c0	FBgn0263598
Duplicate entry found	comp25321_c0	FBgn0265262
Duplicate entry found	comp25322_c0	FBgn0042175
Duplicate entry found	comp25322_c0	FBgn0051683
Duplicate entry found	comp25331_c0	FBgn0263395
Duplicate entry found	comp25333_c0	FBgn0032144
Duplicate entry found	comp25335_c1	FBgn0024841
Duplicate entry found	comp25335_c1	FBgn0039687
Duplicate entry found	comp25356_c0	FBgn0031533
Duplicate entry found	comp25356_c0	FBgn0036996
Duplicate entry found	comp25359_c0	FBgn0015270
Duplicate entry found	comp25359_c0	FBgn0034304
Duplicate entry found	comp25359_c0	FBgn0034479
Duplicate entry found	comp25368_c0	FBgn0002569
Duplicate entry found	comp25368_c0	FBgn0002570
Duplicate entry found	comp25368_c0	FBgn0002571
Duplicate entry found	comp25368_c0	FBgn0032381
Duplicate entry found	comp25368_c0	FBgn0032382
Duplicate entry found	comp25368_c0	FBgn0033294
Duplicate entry found	comp25368_c0	FBgn0033296
Duplicate entry found	comp25368_c0	FBgn0033297
Duplicate entry found	comp25368_c0	FBgn0050359
Duplicate entry found	comp25368_c0	FBgn0050360
Duplicate entry found	comp25371_c0	FBgn0039338
Duplicate entry found	comp25371_c0	FBgn0260243
Duplicate entry found	comp25374_c0	FBgn0034793
Duplicate entry found	comp25374_c0	FBgn0259979
Duplicate entry found	comp25389_c0	FBgn0029866
Duplicate entry found	comp25391_c0	FBgn0038853
Duplicate entry found	comp25395_c0	FBgn0023423
Duplicate entry found	comp25395_c0	FBgn0037646
Duplicate entry found	comp25395_c0	FBgn0037647
Duplicate entry found	comp25399_c0	FBgn0041180
Duplicate entry found	comp25399_c0	FBgn0041181
Duplicate entry found	comp25399_c0	FBgn0041182
Duplicate entry found	comp25399_c0	FBgn0041183
Duplicate entry found	comp25405_c3	FBgn0014020
Duplicate entry found	comp25405_c3	FBgn0024315
Duplicate entry found	comp25405_c3	FBgn0029727
Duplicate entry found	comp25411_c0	FBgn0024814
Duplicate entry found	comp25411_c0	FBgn0036959
Duplicate entry found	comp25417_c0	FBgn0035231
Duplicate entry found	comp25417_c0	FBgn0039650
Duplicate entry found	comp25417_c0	FBgn0041342
Duplicate entry found	comp25426_c0	FBgn0010352
Duplicate entry found	comp25426_c0	FBgn0035240
Duplicate entry found	comp25426_c0	FBgn0039827
Duplicate entry found	comp25437_c0	FBgn0039528
Duplicate entry found	comp25440_c0	FBgn0033302
Duplicate entry found	comp25440_c0	FBgn0033304
Duplicate entry found	comp25448_c0	FBgn0029690
Duplicate entry found	comp25450_c0	FBgn0024806
Duplicate entry found	comp25450_c0	FBgn0052220
Duplicate entry found	comp25451_c0	FBgn0033048
Duplicate entry found	comp25451_c0	FBgn0034782
Duplicate entry found	comp25451_c0	FBgn0034783
Duplicate entry found	comp25451_c0	FBgn0034784
Duplicate entry found	comp25451_c0	FBgn0050265
Duplicate entry found	comp25451_c0	FBgn0050272
Duplicate entry found	comp25471_c0	FBgn0260653
Duplicate entry found	comp25476_c0	FBgn0024836
Duplicate entry found	comp25498_c0	FBgn0027358
Duplicate entry found	comp25498_c0	FBgn0031041
Duplicate entry found	comp25498_c0	FBgn0040334
Duplicate entry found	comp25511_c0	FBgn0021874
Duplicate entry found	comp25511_c0	FBgn0031265
Duplicate entry found	comp25532_c0	FBgn0038268
Duplicate entry found	comp25532_c0	FBgn0038269
Duplicate entry found	comp25538_c0	FBgn0031650
Duplicate entry found	comp25538_c0	FBgn0031651
Duplicate entry found	comp25551_c0	FBgn0011571
Duplicate entry found	comp25551_c0	FBgn0262734
Duplicate entry found	comp25552_c0	FBgn0024957
Duplicate entry found	comp25552_c0	FBgn0024958
Duplicate entry found	comp25553_c1	FBgn0003887
Duplicate entry found	comp25553_c1	FBgn0003888
Duplicate entry found	comp25553_c1	FBgn0003889
Duplicate entry found	comp25553_c1	FBgn0003890
Duplicate entry found	comp25562_c0	FBgn0037215
Duplicate entry found	comp25566_c0	FBgn0032399
Duplicate entry found	comp25566_c0	FBgn0038321
Duplicate entry found	comp25570_c0	FBgn0003720
Duplicate entry found	comp25570_c0	FBgn0034029
Duplicate entry found	comp25591_c0	FBgn0038700
Duplicate entry found	comp25591_c0	FBgn0038701
Duplicate entry found	comp25595_c0	FBgn0035057
Duplicate entry found	comp25595_c0	FBgn0040666
Duplicate entry found	comp25616_c0	FBgn0004620
Duplicate entry found	comp25616_c0	FBgn0020429
Duplicate entry found	comp25616_c0	FBgn0026255
Duplicate entry found	comp25616_c0	FBgn0046113
Duplicate entry found	comp25625_c0	FBgn0053196
Duplicate entry found	comp25631_c1	FBgn0036765
Duplicate entry found	comp25631_c1	FBgn0052191
Duplicate entry found	comp25636_c0	FBgn0033471
Duplicate entry found	comp25636_c0	FBgn0050392
Duplicate entry found	comp25637_c0	FBgn0027079
Duplicate entry found	comp25637_c0	FBgn0035942
Duplicate entry found	comp25640_c0	FBgn0030571
Duplicate entry found	comp25640_c0	FBgn0030572
Duplicate entry found	comp25641_c0	FBgn0036880
Duplicate entry found	comp25641_c0	FBgn0038462
Duplicate entry found	comp25649_c0	FBgn0034876
Duplicate entry found	comp25649_c0	FBgn0050185
Duplicate entry found	comp25659_c0	FBgn0033159
Duplicate entry found	comp25659_c0	FBgn0261046
Duplicate entry found	comp25659_c0	FBgn0263219
Duplicate entry found	comp25659_c0	FBgn0265296
Duplicate entry found	comp25669_c0	FBgn0024227
Duplicate entry found	comp25669_c0	FBgn0038950
Duplicate entry found	comp25669_c0	FBgn0262112
Duplicate entry found	comp25673_c0	FBgn0035155
Duplicate entry found	comp25673_c0	FBgn0260862
Duplicate entry found	comp25684_c0	FBgn0030344
Duplicate entry found	comp25684_c0	FBgn0037037
Duplicate entry found	comp25688_c0	FBgn0033133
Duplicate entry found	comp25688_c0	FBgn0036484
Duplicate entry found	comp25703_c0	FBgn0033828
Duplicate entry found	comp25703_c0	FBgn0085318
Duplicate entry found	comp25706_c0	FBgn0017566
Duplicate entry found	comp25706_c0	FBgn0034667
Duplicate entry found	comp25707_c0	FBgn0016700
Duplicate entry found	comp25707_c0	FBgn0035405
Duplicate entry found	comp25715_c0	FBgn0030839
Duplicate entry found	comp25715_c0	FBgn0037608
Duplicate entry found	comp25726_c0	FBgn0035890
Duplicate entry found	comp25726_c0	FBgn0265102
Duplicate entry found	comp25730_c0	FBgn0037341
Duplicate entry found	comp25730_c0	FBgn0037342
Duplicate entry found	comp25742_c0	FBgn0037610
Duplicate entry found	comp25742_c0	FBgn0037611
Duplicate entry found	comp25752_c0	FBgn0033377
Duplicate entry found	comp25752_c0	FBgn0033969
Duplicate entry found	comp25756_c0	FBgn0037818
Duplicate entry found	comp25756_c0	FBgn0039049
Duplicate entry found	comp25756_c0	FBgn0039050
Duplicate entry found	comp25758_c0	FBgn0035205
Duplicate entry found	comp25758_c0	FBgn0035206
Duplicate entry found	comp25770_c0	FBgn0001313
Duplicate entry found	comp25770_c0	FBgn0001314
Duplicate entry found	comp25770_c0	FBgn0013809
Duplicate entry found	comp25770_c0	FBgn0013810
Duplicate entry found	comp25770_c0	FBgn0013811
Duplicate entry found	comp25770_c0	FBgn0013812
Duplicate entry found	comp25770_c0	FBgn0013813
Duplicate entry found	comp25770_c0	FBgn0035581
Duplicate entry found	comp25770_c0	FBgn0037726
Duplicate entry found	comp25770_c0	FBgn0039510
Duplicate entry found	comp25775_c1	FBgn0003042
Duplicate entry found	comp25775_c1	FBgn0003114
Duplicate entry found	comp25805_c0	FBgn0039625
Duplicate entry found	comp25805_c0	FBgn0039629
Duplicate entry found	comp25809_c0	FBgn0029503
Duplicate entry found	comp25809_c0	FBgn0039163
Duplicate entry found	comp25811_c0	FBgn0030189
Duplicate entry found	comp25834_c1	FBgn0002781
Duplicate entry found	comp25834_c1	FBgn0261838
Duplicate entry found	comp25834_c1	FBgn0266172
Duplicate entry found	comp25836_c0	FBgn0035726
Duplicate entry found	comp25839_c0	FBgn0032618
Duplicate entry found	comp25839_c0	FBgn0085342
Duplicate entry found	comp25862_c0	FBgn0031317
Duplicate entry found	comp25862_c0	FBgn0051922
Duplicate entry found	comp25866_c0	FBgn0014863
Duplicate entry found	comp25866_c0	FBgn0031776
Duplicate entry found	comp25866_c0	FBgn0031777
Duplicate entry found	comp25866_c0	FBgn0259209
Duplicate entry found	comp25874_c0	FBgn0020018
Duplicate entry found	comp25874_c0	FBgn0051126
Duplicate entry found	comp25877_c0	FBgn0037688
Duplicate entry found	comp25877_c0	FBgn0038373
Duplicate entry found	comp25886_c0	FBgn0039019
Duplicate entry found	comp25886_c0	FBgn0039020
Duplicate entry found	comp25894_c0	FBgn0028886
Duplicate entry found	comp25894_c0	FBgn0029762
Duplicate entry found	comp25894_c0	FBgn0033443
Duplicate entry found	comp25894_c0	FBgn0033708
Duplicate entry found	comp25894_c0	FBgn0034381
Duplicate entry found	comp25894_c0	FBgn0035969
Duplicate entry found	comp25896_c0	FBgn0032705
Duplicate entry found	comp25896_c0	FBgn0032706
Duplicate entry found	comp25902_c0	FBgn0015019
Duplicate entry found	comp25902_c0	FBgn0015351
Duplicate entry found	comp25902_c0	FBgn0033364
Duplicate entry found	comp25914_c0	FBgn0030806
Duplicate entry found	comp25914_c0	FBgn0030833
Duplicate entry found	comp25917_c1	FBgn0034065
Duplicate entry found	comp25917_c1	FBgn0034066
Duplicate entry found	comp25930_c0	FBgn0028669
Duplicate entry found	comp25930_c0	FBgn0028670
Duplicate entry found	comp25930_c0	FBgn0028671
Duplicate entry found	comp25930_c0	FBgn0032373
Duplicate entry found	comp25930_c0	FBgn0038613
Duplicate entry found	comp25931_c0	FBgn0265189
Duplicate entry found	comp25931_c0	FBgn0265190
Duplicate entry found	comp25938_c0	FBgn0019932
Duplicate entry found	comp25938_c0	FBgn0260750
Duplicate entry found	comp25947_c0	FBgn0001624
Duplicate entry found	comp25947_c0	FBgn0036184
Duplicate entry found	comp25949_c1	FBgn0020392
Duplicate entry found	comp25949_c1	FBgn0031799
Duplicate entry found	comp25951_c0	FBgn0030081
Duplicate entry found	comp25951_c0	FBgn0032346
Duplicate entry found	comp25951_c0	FBgn0083943
Duplicate entry found	comp25962_c0	FBgn0031281
Duplicate entry found	comp25962_c0	FBgn0086130
Duplicate entry found	comp25964_c0	FBgn0002570
Duplicate entry found	comp25964_c0	FBgn0002571
Duplicate entry found	comp25964_c0	FBgn0032381
Duplicate entry found	comp25964_c0	FBgn0032382
Duplicate entry found	comp25964_c0	FBgn0033294
Duplicate entry found	comp25964_c0	FBgn0033296
Duplicate entry found	comp25964_c0	FBgn0033297
Duplicate entry found	comp25964_c0	FBgn0050359
Duplicate entry found	comp25964_c0	FBgn0050360
Duplicate entry found	comp25984_c0	FBgn0027376
Duplicate entry found	comp25984_c0	FBgn0261575
Duplicate entry found	comp25998_c0	FBgn0038680
Duplicate entry found	comp25998_c0	FBgn0038681
Duplicate entry found	comp26003_c0	FBgn0261362
Duplicate entry found	comp26005_c0	FBgn0015282
Duplicate entry found	comp26005_c0	FBgn0030718
Duplicate entry found	comp26005_c0	FBgn0051759
Duplicate entry found	comp26008_c0	FBgn0035168
Duplicate entry found	comp26008_c0	FBgn0263697
Duplicate entry found	comp26015_c0	FBgn0083967
Duplicate entry found	comp26015_c0	FBgn0260467
Duplicate entry found	comp26019_c0	FBgn0034961
Duplicate entry found	comp26019_c0	FBgn0034970
Duplicate entry found	comp26020_c0	FBgn0010770
Duplicate entry found	comp26020_c0	FBgn0038857
Duplicate entry found	comp26030_c0	FBgn0004364
Duplicate entry found	comp26030_c0	FBgn0029114
Duplicate entry found	comp26030_c0	FBgn0034476
Duplicate entry found	comp26030_c0	FBgn0036494
Duplicate entry found	comp26033_c0	FBgn0036291
Duplicate entry found	comp26033_c0	FBgn0036292
Duplicate entry found	comp26034_c0	FBgn0010339
Duplicate entry found	comp26034_c0	FBgn0260012
Duplicate entry found	comp26035_c1	FBgn0012036
Duplicate entry found	comp26035_c1	FBgn0051075
Duplicate entry found	comp26051_c0	FBgn0033437
Duplicate entry found	comp26051_c0	FBgn0050000
Duplicate entry found	comp26055_c0	FBgn0038617
Duplicate entry found	comp26055_c0	FBgn0264751
Duplicate entry found	comp26061_c0	FBgn0011768
Duplicate entry found	comp26061_c0	FBgn0040336
Duplicate entry found	comp26063_c1	FBgn0038818
Duplicate entry found	comp26075_c0	FBgn0033731
Duplicate entry found	comp26075_c0	FBgn0265959
Duplicate entry found	comp26082_c0	FBgn0001981
Duplicate entry found	comp26082_c0	FBgn0003448
Duplicate entry found	comp26088_c0	FBgn0259176
Duplicate entry found	comp26096_c0	FBgn0030890
Duplicate entry found	comp26096_c0	FBgn0035649
Duplicate entry found	comp26098_c0	FBgn0005664
Duplicate entry found	comp26098_c0	FBgn0030494
Duplicate entry found	comp26101_c0	FBgn0263993
Duplicate entry found	comp26124_c0	FBgn0001197
Duplicate entry found	comp26124_c0	FBgn0002643
Duplicate entry found	comp26127_c0	FBgn0033494
Duplicate entry found	comp26138_c1	FBgn0024326
Duplicate entry found	comp26138_c1	FBgn0052296
Duplicate entry found	comp26138_c1	FBgn0263977
Duplicate entry found	comp26149_c0	FBgn0042086
Duplicate entry found	comp26149_c0	FBgn0050160
Duplicate entry found	comp26150_c0	FBgn0260390
Duplicate entry found	comp26150_c0	FBgn0260398
Duplicate entry found	comp26165_c0	FBgn0016691
Duplicate entry found	comp26165_c0	FBgn0030630
Duplicate entry found	comp26172_c0	FBgn0002940
Duplicate entry found	comp26172_c0	FBgn0003248
Duplicate entry found	comp26173_c0	FBgn0037815
Duplicate entry found	comp26173_c0	FBgn0037816
Duplicate entry found	comp26175_c0	FBgn0038855
Duplicate entry found	comp26175_c0	FBgn0266674
Duplicate entry found	comp26178_c1	FBgn0026255
Duplicate entry found	comp26178_c1	FBgn0038837
Duplicate entry found	comp26178_c1	FBgn0038840
Duplicate entry found	comp26178_c1	FBgn0039927
Duplicate entry found	comp26179_c0	FBgn0261279
Duplicate entry found	comp26180_c0	FBgn0052191
Duplicate entry found	comp26188_c0	FBgn0035498
Duplicate entry found	comp26188_c0	FBgn0036688
Duplicate entry found	comp26191_c0	FBgn0031161
Duplicate entry found	comp26191_c0	FBgn0039343
Duplicate entry found	comp26196_c0	FBgn0261393
Duplicate entry found	comp26199_c0	FBgn0016054
Duplicate entry found	comp26199_c0	FBgn0032869
Duplicate entry found	comp26212_c0	FBgn0032781
Duplicate entry found	comp26212_c0	FBgn0034735
Duplicate entry found	comp26233_c0	FBgn0020643
Duplicate entry found	comp26233_c0	FBgn0020644
Duplicate entry found	comp26247_c0	FBgn0030678
Duplicate entry found	comp26247_c0	FBgn0035838
Duplicate entry found	comp26259_c0	FBgn0038173
Duplicate entry found	comp26263_c0	FBgn0035197
Duplicate entry found	comp26263_c0	FBgn0035198
Duplicate entry found	comp26272_c0	FBgn0010213
Duplicate entry found	comp26272_c0	FBgn0054003
Duplicate entry found	comp26278_c0	FBgn0035229
Duplicate entry found	comp26279_c0	FBgn0016754
Duplicate entry found	comp26283_c0	FBgn0035871
Duplicate entry found	comp26283_c0	FBgn0087039
Duplicate entry found	comp26287_c1	FBgn0030291
Duplicate entry found	comp26287_c1	FBgn0030293
Duplicate entry found	comp26292_c0	FBgn0034047
Duplicate entry found	comp26292_c0	FBgn0039266
Duplicate entry found	comp26292_c0	FBgn0039889
Duplicate entry found	comp26301_c2	FBgn0036893
Duplicate entry found	comp26301_c2	FBgn0039869
Duplicate entry found	comp26301_c2	FBgn0039870
Duplicate entry found	comp26301_c2	FBgn0040284
Duplicate entry found	comp26301_c2	FBgn0261933
Duplicate entry found	comp26302_c0	FBgn0030874
Duplicate entry found	comp26302_c0	FBgn0052554
Duplicate entry found	comp26315_c0	FBgn0004828
Duplicate entry found	comp26315_c0	FBgn0014857
Duplicate entry found	comp26315_c2	FBgn0003159
Duplicate entry found	comp26315_c2	FBgn0019957
Duplicate entry found	comp26322_c0	FBgn0034033
Duplicate entry found	comp26322_c0	FBgn0034417
Duplicate entry found	comp26322_c0	FBgn0039874
Duplicate entry found	comp26331_c0	FBgn0053510
Duplicate entry found	comp26331_c0	FBgn0053511
Duplicate entry found	comp26333_c0	FBgn0015582
Duplicate entry found	comp26333_c0	FBgn0033610
Duplicate entry found	comp26339_c0	FBgn0002569
Duplicate entry found	comp26339_c0	FBgn0002571
Duplicate entry found	comp26339_c0	FBgn0033294
Duplicate entry found	comp26344_c0	FBgn0031451
Duplicate entry found	comp26344_c0	FBgn0031452
Duplicate entry found	comp26344_c0	FBgn0250906
Duplicate entry found	comp26346_c0	FBgn0035511
Duplicate entry found	comp26346_c0	FBgn0053302
Duplicate entry found	comp26353_c0	FBgn0033705
Duplicate entry found	comp26353_c0	FBgn0265297
Duplicate entry found	comp26355_c0	FBgn0263120
Duplicate entry found	comp26355_c0	FBgn0263197
Duplicate entry found	comp26360_c0	FBgn0004171
Duplicate entry found	comp26360_c0	FBgn0031859
Duplicate entry found	comp26373_c1	FBgn0031629
Duplicate entry found	comp26373_c1	FBgn0035430
Duplicate entry found	comp26375_c0	FBgn0014879
Duplicate entry found	comp26375_c0	FBgn0024329
Duplicate entry found	comp26376_c0	FBgn0033233
Duplicate entry found	comp26376_c0	FBgn0053182
Duplicate entry found	comp26384_c0	FBgn0000370
Duplicate entry found	comp26384_c0	FBgn0032780
Duplicate entry found	comp26386_c0	FBgn0004777
Duplicate entry found	comp26386_c0	FBgn0035513
Duplicate entry found	comp26387_c0	FBgn0031690
Duplicate entry found	comp26387_c0	FBgn0031692
Duplicate entry found	comp26387_c0	FBgn0038966
Duplicate entry found	comp26387_c0	FBgn0039054
Duplicate entry found	comp26397_c0	FBgn0030350
Duplicate entry found	comp26397_c0	FBgn0030837
Duplicate entry found	comp26407_c0	FBgn0032870
Duplicate entry found	comp26407_c0	FBgn0052579
Duplicate entry found	comp26413_c0	FBgn0027339
Duplicate entry found	comp26413_c0	FBgn0032940
Duplicate entry found	comp26417_c0	FBgn0038045
Duplicate entry found	comp26417_c0	FBgn0038046
Duplicate entry found	comp26418_c0	FBgn0032595
Duplicate entry found	comp26418_c0	FBgn0051812
Duplicate entry found	comp26419_c0	FBgn0037305
Duplicate entry found	comp26419_c0	FBgn0264785
Duplicate entry found	comp26421_c0	FBgn0051342
Duplicate entry found	comp26424_c0	FBgn0033095
Duplicate entry found	comp26424_c0	FBgn0266525
Duplicate entry found	comp26430_c0	FBgn0028997
Duplicate entry found	comp26430_c0	FBgn0037730
Duplicate entry found	comp26433_c0	FBgn0028520
Duplicate entry found	comp26433_c0	FBgn0035520
Duplicate entry found	comp26434_c0	FBgn0086450
Duplicate entry found	comp26468_c0	FBgn0035375
Duplicate entry found	comp26468_c0	FBgn0051956
Duplicate entry found	comp26473_c0	FBgn0004908
Duplicate entry found	comp26473_c0	FBgn0037578
Duplicate entry found	comp26482_c0	FBgn0014366
Duplicate entry found	comp26482_c0	FBgn0037345
Duplicate entry found	comp26483_c0	FBgn0002924
Duplicate entry found	comp26483_c0	FBgn0039698
Duplicate entry found	comp26489_c0	FBgn0037368
Duplicate entry found	comp26489_c0	FBgn0037369
Duplicate entry found	comp26490_c1	FBgn0010383
Duplicate entry found	comp26490_c1	FBgn0039116
Duplicate entry found	comp26490_c1	FBgn0039117
Duplicate entry found	comp26491_c1	FBgn0265991
Duplicate entry found	comp26492_c0	FBgn0015575
Duplicate entry found	comp26496_c0	FBgn0029819
Duplicate entry found	comp26496_c0	FBgn0036305
Duplicate entry found	comp26496_c0	FBgn0052109
Duplicate entry found	comp26496_c2	FBgn0015790
Duplicate entry found	comp26496_c2	FBgn0038400
Duplicate entry found	comp26502_c0	FBgn0000592
Duplicate entry found	comp26502_c0	FBgn0000594
Duplicate entry found	comp26502_c0	FBgn0036263
Duplicate entry found	comp26510_c0	FBgn0027084
Duplicate entry found	comp26510_c0	FBgn0034725
Duplicate entry found	comp26525_c0	FBgn0030876
Duplicate entry found	comp26525_c0	FBgn0030877
Duplicate entry found	comp26527_c0	FBgn0037549
Duplicate entry found	comp26527_c0	FBgn0259676
Duplicate entry found	comp26532_c0	FBgn0085434
Duplicate entry found	comp26532_c0	FBgn0264255
Duplicate entry found	comp26555_c0	FBgn0025635
Duplicate entry found	comp26555_c0	FBgn0029756
Duplicate entry found	comp26563_c0	FBgn0022359
Duplicate entry found	comp26563_c0	FBgn0024289
Duplicate entry found	comp26564_c0	FBgn0038582
Duplicate entry found	comp26564_c0	FBgn0038860
Duplicate entry found	comp26573_c0	FBgn0033934
Duplicate entry found	comp26573_c0	FBgn0262737
Duplicate entry found	comp26577_c0	FBgn0013762
Duplicate entry found	comp26577_c0	FBgn0261841
Duplicate entry found	comp26577_c0	FBgn0261843
Duplicate entry found	comp26579_c0	FBgn0003462
Duplicate entry found	comp26579_c0	FBgn0036888
Duplicate entry found	comp26580_c0	FBgn0033367
Duplicate entry found	comp26580_c0	FBgn0261362
Duplicate entry found	comp26580_c0	FBgn0261363
Duplicate entry found	comp26583_c0	FBgn0032910
Duplicate entry found	comp26583_c0	FBgn0033421
Duplicate entry found	comp26586_c0	FBgn0039748
Duplicate entry found	comp26586_c0	FBgn0039749
Duplicate entry found	comp26591_c0	FBgn0013548
Duplicate entry found	comp26591_c0	FBgn0033740
Duplicate entry found	comp26600_c0	FBgn0034569
Duplicate entry found	comp26600_c0	FBgn0262124
Duplicate entry found	comp26610_c0	FBgn0034229
Duplicate entry found	comp26610_c0	FBgn0034232
Duplicate entry found	comp26619_c0	FBgn0032330
Duplicate entry found	comp26619_c0	FBgn0036900
Duplicate entry found	comp26621_c1	FBgn0002571
Duplicate entry found	comp26621_c1	FBgn0033294
Duplicate entry found	comp26621_c1	FBgn0050359
Duplicate entry found	comp26634_c0	FBgn0029853
Duplicate entry found	comp26634_c0	FBgn0033032
Duplicate entry found	comp26637_c0	FBgn0001297
Duplicate entry found	comp26637_c0	FBgn0031633
Duplicate entry found	comp26637_c0	FBgn0031779
Duplicate entry found	comp26638_c0	FBgn0033816
Duplicate entry found	comp26638_c0	FBgn0034729
Duplicate entry found	comp26639_c0	FBgn0043806
Duplicate entry found	comp26639_c0	FBgn0260653
Duplicate entry found	comp26639_c0	FBgn0261341
Duplicate entry found	comp26646_c0	FBgn0014869
Duplicate entry found	comp26646_c0	FBgn0051251
Duplicate entry found	comp26661_c0	FBgn0039049
Duplicate entry found	comp26665_c0	FBgn0035639
Duplicate entry found	comp26665_c0	FBgn0035640
Duplicate entry found	comp26668_c0	FBgn0043884
Duplicate entry found	comp26670_c0	FBgn0004901
Duplicate entry found	comp26670_c0	FBgn0041194
Duplicate entry found	comp26677_c1	FBgn0000464
Duplicate entry found	comp26678_c0	FBgn0002932
Duplicate entry found	comp26678_c0	FBgn0021760
Duplicate entry found	comp26678_c0	FBgn0031047
Duplicate entry found	comp26682_c0	FBgn0023515
Duplicate entry found	comp26682_c0	FBgn0039969
Duplicate entry found	comp26682_c0	FBgn0039993
Duplicate entry found	comp26682_c0	FBgn0262782
Duplicate entry found	comp26685_c0	FBgn0050069
Duplicate entry found	comp26685_c0	FBgn0260439
Duplicate entry found	comp26688_c0	FBgn0032470
Duplicate entry found	comp26688_c0	FBgn0033636
Duplicate entry found	comp26694_c0	FBgn0019952
Duplicate entry found	comp26694_c0	FBgn0086365
Duplicate entry found	comp26700_c0	FBgn0036135
Duplicate entry found	comp26700_c0	FBgn0036136
Duplicate entry found	comp26703_c2	FBgn0028579
Duplicate entry found	comp26703_c2	FBgn0052573
Duplicate entry found	comp26716_c0	FBgn0020440
Duplicate entry found	comp26716_c0	FBgn0034505
Duplicate entry found	comp26729_c0	FBgn0034715
Duplicate entry found	comp26729_c0	FBgn0034716
Duplicate entry found	comp26744_c0	FBgn0030345
Duplicate entry found	comp26744_c0	FBgn0030346
Duplicate entry found	comp26745_c1	FBgn0003391
Duplicate entry found	comp26745_c1	FBgn0030434
Duplicate entry found	comp26752_c0	FBgn0033184
Duplicate entry found	comp26752_c0	FBgn0033186
Duplicate entry found	comp26755_c0	FBgn0051716
Duplicate entry found	comp26755_c0	FBgn0263108
Duplicate entry found	comp26759_c0	FBgn0000473
Duplicate entry found	comp26759_c0	FBgn0013771
Duplicate entry found	comp26759_c0	FBgn0033981
Duplicate entry found	comp26761_c1	FBgn0033669
Duplicate entry found	comp26761_c1	FBgn0052392
Duplicate entry found	comp26770_c0	FBgn0030608
Duplicate entry found	comp26770_c0	FBgn0039730
Duplicate entry found	comp26779_c0	FBgn0030057
Duplicate entry found	comp26779_c0	FBgn0053140
Duplicate entry found	comp26780_c0	FBgn0027095
Duplicate entry found	comp26780_c0	FBgn0038420
Duplicate entry found	comp26794_c1	FBgn0016715
Duplicate entry found	comp26794_c1	FBgn0029514
Duplicate entry found	comp26797_c0	FBgn0032464
Duplicate entry found	comp26797_c0	FBgn0263598
Duplicate entry found	comp26797_c0	FBgn0265262
Duplicate entry found	comp26802_c0	FBgn0033549
Duplicate entry found	comp26802_c0	FBgn0033550
Duplicate entry found	comp26808_c0	FBgn0030968
Duplicate entry found	comp26808_c0	FBgn0085451
Duplicate entry found	comp26810_c0	FBgn0003744
Duplicate entry found	comp26810_c0	FBgn0050122
Duplicate entry found	comp26812_c1	FBgn0032291
Duplicate entry found	comp26812_c1	FBgn0032292
Duplicate entry found	comp26815_c0	FBgn0036300
Duplicate entry found	comp26815_c0	FBgn0036301
Duplicate entry found	comp26816_c0	FBgn0034816
Duplicate entry found	comp26816_c0	FBgn0034817
Duplicate entry found	comp26819_c0	FBgn0014075
Duplicate entry found	comp26819_c0	FBgn0034658
Duplicate entry found	comp26822_c0	FBgn0032683
Duplicate entry found	comp26845_c0	FBgn0037153
Duplicate entry found	comp26846_c0	FBgn0030341
Duplicate entry found	comp26846_c0	FBgn0033769
Duplicate entry found	comp26853_c0	FBgn0031454
Duplicate entry found	comp26853_c0	FBgn0031455
Duplicate entry found	comp26859_c0	FBgn0052570
Duplicate entry found	comp26859_c0	FBgn0052574
Duplicate entry found	comp26862_c0	FBgn0027537
Duplicate entry found	comp26862_c0	FBgn0030530
Duplicate entry found	comp26862_c0	FBgn0038274
Duplicate entry found	comp26863_c0	FBgn0033286
Duplicate entry found	comp26863_c0	FBgn0053340
Duplicate entry found	comp26864_c0	FBgn0038700
Duplicate entry found	comp26864_c0	FBgn0038701
Duplicate entry found	comp26867_c0	FBgn0086346
Duplicate entry found	comp26867_c0	FBgn0263025
Duplicate entry found	comp26870_c0	FBgn0031872
Duplicate entry found	comp26870_c0	FBgn0040388
Duplicate entry found	comp26873_c0	FBgn0033978
Duplicate entry found	comp26874_c1	FBgn0003256
Duplicate entry found	comp26874_c1	FBgn0266449
Duplicate entry found	comp26879_c0	FBgn0014469
Duplicate entry found	comp26879_c0	FBgn0015034
Duplicate entry found	comp26879_c0	FBgn0015035
Duplicate entry found	comp26880_c1	FBgn0086711
Duplicate entry found	comp26880_c1	FBgn0266446
Duplicate entry found	comp26882_c0	FBgn0037852
Duplicate entry found	comp26882_c0	FBgn0051789
Duplicate entry found	comp26888_c0	FBgn0011746
Duplicate entry found	comp26888_c0	FBgn0033130
Duplicate entry found	comp26893_c0	FBgn0037826
Duplicate entry found	comp26893_c0	FBgn0051391
Duplicate entry found	comp26897_c0	FBgn0029993
Duplicate entry found	comp26897_c0	FBgn0032520
Duplicate entry found	comp26898_c2	FBgn0000015
Duplicate entry found	comp26898_c2	FBgn0029996
Duplicate entry found	comp26898_c2	FBgn0032172
Duplicate entry found	comp26898_c2	FBgn0033753
Duplicate entry found	comp26898_c2	FBgn0033754
Duplicate entry found	comp26899_c0	FBgn0038680
Duplicate entry found	comp26899_c0	FBgn0038681
Duplicate entry found	comp26903_c0	FBgn0033349
Duplicate entry found	comp26903_c0	FBgn0033479
Duplicate entry found	comp26903_c0	FBgn0260399
Duplicate entry found	comp26907_c0	FBgn0034402
Duplicate entry found	comp26907_c0	FBgn0034403
Duplicate entry found	comp26913_c1	FBgn0040765
Duplicate entry found	comp26913_c1	FBgn0262636
Duplicate entry found	comp26915_c0	FBgn0004407
Duplicate entry found	comp26915_c0	FBgn0015271
Duplicate entry found	comp26915_c0	FBgn0064115
Duplicate entry found	comp26926_c0	FBgn0023171
Duplicate entry found	comp26926_c0	FBgn0050381
Duplicate entry found	comp26927_c0	FBgn0032390
Duplicate entry found	comp26927_c0	FBgn0032391
Duplicate entry found	comp26936_c0	FBgn0038680
Duplicate entry found	comp26936_c0	FBgn0038681
Duplicate entry found	comp26943_c1	FBgn0003612
Duplicate entry found	comp26943_c1	FBgn0033380
Duplicate entry found	comp26946_c0	FBgn0026713
Duplicate entry found	comp26946_c0	FBgn0033160
Duplicate entry found	comp26946_c0	FBgn0086444
Duplicate entry found	comp26946_c0	FBgn0086895
Duplicate entry found	comp26950_c0	FBgn0004512
Duplicate entry found	comp26950_c0	FBgn0004513
Duplicate entry found	comp26950_c0	FBgn0035695
Duplicate entry found	comp26950_c0	FBgn0036735
Duplicate entry found	comp26953_c0	FBgn0031516
Duplicate entry found	comp26953_c0	FBgn0083946
Duplicate entry found	comp26959_c0	FBgn0003390
Duplicate entry found	comp26959_c0	FBgn0032822
Duplicate entry found	comp26968_c0	FBgn0038715
Duplicate entry found	comp26968_c0	FBgn0038717
Duplicate entry found	comp26968_c0	FBgn0038718
Duplicate entry found	comp26968_c0	FBgn0038719
Duplicate entry found	comp26969_c0	FBgn0028554
Duplicate entry found	comp26969_c0	FBgn0066114
Duplicate entry found	comp26969_c0	FBgn0261284
Duplicate entry found	comp26969_c0	FBgn0265274
Duplicate entry found	comp26974_c1	FBgn0003008
Duplicate entry found	comp26974_c1	FBgn0034578
Duplicate entry found	comp26984_c0	FBgn0004462
Duplicate entry found	comp26984_c0	FBgn0030960
Duplicate entry found	comp26984_c0	FBgn0040294
Duplicate entry found	comp26987_c0	FBgn0033377
Duplicate entry found	comp26987_c0	FBgn0033969
Duplicate entry found	comp26991_c0	FBgn0030600
Duplicate entry found	comp27002_c0	FBgn0002633
Duplicate entry found	comp27002_c0	FBgn0038607
Duplicate entry found	comp27002_c0	FBgn0038608
Duplicate entry found	comp27002_c0	FBgn0058191
Duplicate entry found	comp27011_c0	FBgn0035401
Duplicate entry found	comp27011_c0	FBgn0035402
Duplicate entry found	comp27019_c0	FBgn0031877
Duplicate entry found	comp27019_c0	FBgn0031878
Duplicate entry found	comp27024_c0	FBgn0013763
Duplicate entry found	comp27024_c0	FBgn0020414
Duplicate entry found	comp27024_c0	FBgn0020415
Duplicate entry found	comp27024_c0	FBgn0020416
Duplicate entry found	comp27024_c0	FBgn0026415
Duplicate entry found	comp27030_c0	FBgn0085638
Duplicate entry found	comp27030_c0	FBgn0250830
Duplicate entry found	comp27042_c0	FBgn0027570
Duplicate entry found	comp27045_c1	FBgn0026089
Duplicate entry found	comp27045_c1	FBgn0034530
Duplicate entry found	comp27045_c1	FBgn0036556
Duplicate entry found	comp27048_c0	FBgn0038640
Duplicate entry found	comp27048_c0	FBgn0038921
Duplicate entry found	comp27049_c0	FBgn0021875
Duplicate entry found	comp27049_c0	FBgn0034982
Duplicate entry found	comp27056_c0	FBgn0033913
Duplicate entry found	comp27056_c0	FBgn0263705
Duplicate entry found	comp27062_c0	FBgn0029176
Duplicate entry found	comp27062_c0	FBgn0062442
Duplicate entry found	comp27070_c0	FBgn0261955
Duplicate entry found	comp27072_c0	FBgn0025592
Duplicate entry found	comp27072_c0	FBgn0035107
Duplicate entry found	comp27072_c0	FBgn0259214
Duplicate entry found	comp27073_c0	FBgn0037446
Duplicate entry found	comp27073_c0	FBgn0037981
Duplicate entry found	comp27078_c0	FBgn0037215
Duplicate entry found	comp27085_c2	FBgn0263346
Duplicate entry found	comp27105_c0	FBgn0013763
Duplicate entry found	comp27105_c0	FBgn0026415
Duplicate entry found	comp27121_c0	FBgn0028833
Duplicate entry found	comp27121_c0	FBgn0039402
Duplicate entry found	comp27122_c0	FBgn0035760
Duplicate entry found	comp27122_c0	FBgn0035761
Duplicate entry found	comp27125_c1	FBgn0000711
Duplicate entry found	comp27125_c1	FBgn0003132
Duplicate entry found	comp27125_c1	FBgn0003134
Duplicate entry found	comp27125_c1	FBgn0004103
Duplicate entry found	comp27135_c0	FBgn0038909
Duplicate entry found	comp27135_c0	FBgn0260940
Duplicate entry found	comp27135_c1	FBgn0024921
Duplicate entry found	comp27135_c1	FBgn0035693
Duplicate entry found	comp27150_c0	FBgn0033235
Duplicate entry found	comp27150_c0	FBgn0033872
Duplicate entry found	comp27158_c0	FBgn0037415
Duplicate entry found	comp27158_c0	FBgn0040309
Duplicate entry found	comp27161_c0	FBgn0034118
Duplicate entry found	comp27161_c0	FBgn0262560
Duplicate entry found	comp27162_c0	FBgn0019972
Duplicate entry found	comp27162_c0	FBgn0038763
Duplicate entry found	comp27164_c0	FBgn0015575
Duplicate entry found	comp27164_c0	FBgn0015577
Duplicate entry found	comp27165_c0	FBgn0035102
Duplicate entry found	comp27165_c0	FBgn0037809
Duplicate entry found	comp27172_c0	FBgn0051211
Duplicate entry found	comp27172_c0	FBgn0260741
Duplicate entry found	comp27175_c0	FBgn0039154
Duplicate entry found	comp27175_c0	FBgn0266673
Duplicate entry found	comp27182_c1	FBgn0024558
Duplicate entry found	comp27182_c1	FBgn0261786
Duplicate entry found	comp27190_c0	FBgn0004913
Duplicate entry found	comp27190_c0	FBgn0031321
Duplicate entry found	comp27191_c0	FBgn0035140
Duplicate entry found	comp27191_c0	FBgn0035141
Duplicate entry found	comp27192_c1	FBgn0015374
Duplicate entry found	comp27192_c1	FBgn0263112
Duplicate entry found	comp27198_c0	FBgn0000042
Duplicate entry found	comp27198_c0	FBgn0000043
Duplicate entry found	comp27198_c0	FBgn0000044
Duplicate entry found	comp27198_c0	FBgn0000045
Duplicate entry found	comp27198_c0	FBgn0000046
Duplicate entry found	comp27198_c0	FBgn0000047
Duplicate entry found	comp27198_c0	FBgn0011743
Duplicate entry found	comp27201_c0	FBgn0011604
Duplicate entry found	comp27201_c0	FBgn0030969
Duplicate entry found	comp27201_c0	FBgn0050502
Duplicate entry found	comp27204_c0	FBgn0010269
Duplicate entry found	comp27204_c0	FBgn0027493
Duplicate entry found	comp27204_c0	FBgn0030114
Duplicate entry found	comp27206_c0	FBgn0003206
Duplicate entry found	comp27206_c0	FBgn0038581
Duplicate entry found	comp27206_c0	FBgn0038583
Duplicate entry found	comp27210_c0	FBgn0011785
Duplicate entry found	comp27210_c0	FBgn0035428
Duplicate entry found	comp27219_c0	FBgn0052298
Duplicate entry found	comp27219_c0	FBgn0052299
Duplicate entry found	comp27225_c0	FBgn0031051
Duplicate entry found	comp27228_c0	FBgn0013995
Duplicate entry found	comp27241_c0	FBgn0003861
Duplicate entry found	comp27241_c0	FBgn0005614
Duplicate entry found	comp27241_c0	FBgn0032593
Duplicate entry found	comp27242_c0	FBgn0005670
Duplicate entry found	comp27242_c0	FBgn0011576
Duplicate entry found	comp27242_c0	FBgn0023541
Duplicate entry found	comp27245_c0	FBgn0004387
Duplicate entry found	comp27245_c0	FBgn0028563
Duplicate entry found	comp27245_c0	FBgn0033047
Duplicate entry found	comp27247_c0	FBgn0036476
Duplicate entry found	comp27247_c0	FBgn0046222
Duplicate entry found	comp27268_c0	FBgn0261955
Duplicate entry found	comp27275_c0	FBgn0033079
Duplicate entry found	comp27280_c1	FBgn0031773
Duplicate entry found	comp27280_c1	FBgn0032295
Duplicate entry found	comp27282_c0	FBgn0002562
Duplicate entry found	comp27282_c0	FBgn0002563
Duplicate entry found	comp27282_c0	FBgn0002564
Duplicate entry found	comp27283_c0	FBgn0039152
Duplicate entry found	comp27283_c0	FBgn0039153
Duplicate entry found	comp27291_c0	FBgn0010352
Duplicate entry found	comp27291_c0	FBgn0039827
Duplicate entry found	comp27292_c0	FBgn0033667
Duplicate entry found	comp27292_c0	FBgn0033668
Duplicate entry found	comp27299_c1	FBgn0030206
Duplicate entry found	comp27299_c1	FBgn0051627
Duplicate entry found	comp27301_c0	FBgn0003275
Duplicate entry found	comp27301_c0	FBgn0086695
Duplicate entry found	comp27303_c0	FBgn0043884
Duplicate entry found	comp27304_c0	FBgn0010246
Duplicate entry found	comp27304_c0	FBgn0086347
Duplicate entry found	comp27304_c0	FBgn0260635
Duplicate entry found	comp27304_c0	FBgn0261019
Duplicate entry found	comp27304_c0	FBgn0264695
Duplicate entry found	comp27304_c0	FBgn0265434
Duplicate entry found	comp27306_c0	FBgn0015622
Duplicate entry found	comp27306_c0	FBgn0030377
Duplicate entry found	comp27306_c0	FBgn0264077
Duplicate entry found	comp27313_c0	FBgn0028670
Duplicate entry found	comp27313_c0	FBgn0028671
Duplicate entry found	comp27313_c0	FBgn0032373
Duplicate entry found	comp27313_c0	FBgn0038613
Duplicate entry found	comp27320_c0	FBgn0010621
Duplicate entry found	comp27320_c0	FBgn0011758
Duplicate entry found	comp27324_c2	FBgn0002921
Duplicate entry found	comp27324_c2	FBgn0085503
Duplicate entry found	comp27329_c0	FBgn0033017
Duplicate entry found	comp27329_c0	FBgn0033019
Duplicate entry found	comp27329_c0	FBgn0050441
Duplicate entry found	comp27330_c0	FBgn0000339
Duplicate entry found	comp27330_c0	FBgn0010412
Duplicate entry found	comp27330_c0	FBgn0011708
Duplicate entry found	comp27339_c0	FBgn0036579
Duplicate entry found	comp27339_c0	FBgn0036580
Duplicate entry found	comp27341_c1	FBgn0032051
Duplicate entry found	comp27341_c1	FBgn0051352
Duplicate entry found	comp27341_c1	FBgn0260463
Duplicate entry found	comp27342_c0	FBgn0002569
Duplicate entry found	comp27343_c0	FBgn0033733
Duplicate entry found	comp27343_c0	FBgn0037996
Duplicate entry found	comp27343_c0	FBgn0038734
Duplicate entry found	comp27347_c1	FBgn0036398
Duplicate entry found	comp27347_c1	FBgn0036777
Duplicate entry found	comp27347_c1	FBgn0040339
Duplicate entry found	comp27349_c0	FBgn0003261
Duplicate entry found	comp27349_c0	FBgn0035720
Duplicate entry found	comp27352_c0	FBgn0013770
Duplicate entry found	comp27352_c0	FBgn0027587
Duplicate entry found	comp27354_c0	FBgn0000320
Duplicate entry found	comp27354_c0	FBgn0031829
Duplicate entry found	comp27356_c1	FBgn0004360
Duplicate entry found	comp27356_c1	FBgn0008646
Duplicate entry found	comp27358_c0	FBgn0004910
Duplicate entry found	comp27358_c0	FBgn0030674
Duplicate entry found	comp27359_c0	FBgn0034269
Duplicate entry found	comp27359_c0	FBgn0035179
Duplicate entry found	comp27359_c0	FBgn0085224
Duplicate entry found	comp27362_c0	FBgn0025936
Duplicate entry found	comp27362_c0	FBgn0040260
Duplicate entry found	comp27362_c0	FBgn0043043
Duplicate entry found	comp27362_c0	FBgn0086687
Duplicate entry found	comp27363_c0	FBgn0032256
Duplicate entry found	comp27363_c0	FBgn0051719
Duplicate entry found	comp27365_c1	FBgn0004028
Duplicate entry found	comp27365_c1	FBgn0052758
Duplicate entry found	comp27365_c1	FBgn0067622
Duplicate entry found	comp27370_c0	FBgn0030141
Duplicate entry found	comp27370_c0	FBgn0264691
Duplicate entry found	comp27374_c0	FBgn0035998
Duplicate entry found	comp27374_c0	FBgn0260985
Duplicate entry found	comp27377_c0	FBgn0001149
Duplicate entry found	comp27377_c0	FBgn0003867
Duplicate entry found	comp27381_c0	FBgn0011274
Duplicate entry found	comp27381_c0	FBgn0037236
Duplicate entry found	comp27392_c0	FBgn0027866
Duplicate entry found	comp27392_c0	FBgn0030529
Duplicate entry found	comp27392_c0	FBgn0035236
Duplicate entry found	comp27392_c0	FBgn0039215
Duplicate entry found	comp27395_c0	FBgn0015772
Duplicate entry found	comp27395_c0	FBgn0051146
Duplicate entry found	comp27395_c0	FBgn0266672
Duplicate entry found	comp27399_c1	FBgn0010100
Duplicate entry found	comp27399_c1	FBgn0037862
Duplicate entry found	comp27399_c1	FBgn0053229
Duplicate entry found	comp27400_c0	FBgn0026409
Duplicate entry found	comp27406_c0	FBgn0035164
Duplicate entry found	comp27406_c0	FBgn0260756
Duplicate entry found	comp27408_c1	FBgn0035903
Duplicate entry found	comp27408_c1	FBgn0035907
Duplicate entry found	comp27420_c0	FBgn0034410
Duplicate entry found	comp27420_c0	FBgn0264494
Duplicate entry found	comp27424_c0	FBgn0023489
Duplicate entry found	comp27424_c0	FBgn0036956
Duplicate entry found	comp27440_c1	FBgn0027492
Duplicate entry found	comp27440_c1	FBgn0042693
Duplicate entry found	comp27440_c1	FBgn0051080
Duplicate entry found	comp27440_c3	FBgn0042693
Duplicate entry found	comp27442_c0	FBgn0004449
Duplicate entry found	comp27442_c0	FBgn0259240
Duplicate entry found	comp27445_c0	FBgn0039339
Duplicate entry found	comp27445_c0	FBgn0040212
Duplicate entry found	comp27445_c0	FBgn0259991
Duplicate entry found	comp27446_c0	FBgn0003449
Duplicate entry found	comp27446_c0	FBgn0029752
Duplicate entry found	comp27450_c0	FBgn0003884
Duplicate entry found	comp27450_c0	FBgn0003885
Duplicate entry found	comp27450_c0	FBgn0003886
Duplicate entry found	comp27450_c0	FBgn0087040
Duplicate entry found	comp27457_c0	FBgn0035469
Duplicate entry found	comp27457_c0	FBgn0035470
Duplicate entry found	comp27461_c1	FBgn0034186
Duplicate entry found	comp27461_c1	FBgn0259216
Duplicate entry found	comp27462_c0	FBgn0035620
Duplicate entry found	comp27462_c0	FBgn0038845
Duplicate entry found	comp27464_c1	FBgn0004463
Duplicate entry found	comp27464_c1	FBgn0262955
Duplicate entry found	comp27469_c0	FBgn0037359
Duplicate entry found	comp27469_c0	FBgn0037360
Duplicate entry found	comp27475_c0	FBgn0037440
Duplicate entry found	comp27475_c0	FBgn0038486
Duplicate entry found	comp27482_c0	FBgn0000442
Duplicate entry found	comp27482_c0	FBgn0032187
Duplicate entry found	comp27483_c0	FBgn0004381
Duplicate entry found	comp27483_c0	FBgn0032059
Duplicate entry found	comp27483_c0	FBgn0035762
Duplicate entry found	comp27483_c0	FBgn0260861
Duplicate entry found	comp27485_c0	FBgn0003249
Duplicate entry found	comp27485_c0	FBgn0003250
Duplicate entry found	comp27486_c0	FBgn0014877
Duplicate entry found	comp27486_c0	FBgn0033855
Duplicate entry found	comp27501_c0	FBgn0010235
Duplicate entry found	comp27501_c0	FBgn0036309
Duplicate entry found	comp27506_c0	FBgn0033265
Duplicate entry found	comp27506_c1	FBgn0033265
Duplicate entry found	comp27506_c1	FBgn0085436
Duplicate entry found	comp27510_c0	FBgn0004435
Duplicate entry found	comp27510_c0	FBgn0050054
Duplicate entry found	comp27513_c0	FBgn0010309
Duplicate entry found	comp27513_c0	FBgn0051713
Duplicate entry found	comp27524_c0	FBgn0031054
Duplicate entry found	comp27524_c0	FBgn0031737
Duplicate entry found	comp27525_c0	FBgn0036784
Duplicate entry found	comp27525_c0	FBgn0037607
Duplicate entry found	comp27526_c0	FBgn0001311
Duplicate entry found	comp27526_c0	FBgn0029091
Duplicate entry found	comp27526_c0	FBgn0033350
Duplicate entry found	comp27526_c0	FBgn0033351
Duplicate entry found	comp27526_c0	FBgn0051040
Duplicate entry found	comp27530_c0	FBgn0000541
Duplicate entry found	comp27530_c0	FBgn0031893
Duplicate entry found	comp27532_c0	FBgn0015277
Duplicate entry found	comp27532_c0	FBgn0030481
Duplicate entry found	comp27533_c0	FBgn0051148
Duplicate entry found	comp27533_c0	FBgn0051414
Duplicate entry found	comp27538_c0	FBgn0031654
Duplicate entry found	comp27538_c0	FBgn0040087
Duplicate entry found	comp27545_c0	FBgn0027579
Duplicate entry found	comp27545_c0	FBgn0039559
Duplicate entry found	comp27550_c0	FBgn0021953
Duplicate entry found	comp27550_c0	FBgn0034999
Duplicate entry found	comp27550_c0	FBgn0265187
Duplicate entry found	comp27559_c0	FBgn0010114
Duplicate entry found	comp27559_c0	FBgn0264598
Duplicate entry found	comp27561_c0	FBgn0039172
Duplicate entry found	comp27561_c0	FBgn0266452
Duplicate entry found	comp27567_c0	FBgn0027496
Duplicate entry found	comp27567_c0	FBgn0030158
Duplicate entry found	comp27567_c0	FBgn0261641
Duplicate entry found	comp27570_c0	FBgn0033730
Duplicate entry found	comp27570_c0	FBgn0034631
Duplicate entry found	comp27573_c0	FBgn0033848
Duplicate entry found	comp27573_c0	FBgn0265416
Duplicate entry found	comp27574_c0	FBgn0020381
Duplicate entry found	comp27574_c0	FBgn0037068
Duplicate entry found	comp27584_c0	FBgn0015037
Duplicate entry found	comp27584_c0	FBgn0033395
Duplicate entry found	comp27584_c0	FBgn0033397
Duplicate entry found	comp27586_c1	FBgn0003479
Duplicate entry found	comp27586_c1	FBgn0039743
Duplicate entry found	comp27597_c0	FBgn0035375
Duplicate entry found	comp27597_c0	FBgn0051956
Duplicate entry found	comp27598_c0	FBgn0032587
Duplicate entry found	comp27598_c0	FBgn0038597
Duplicate entry found	comp27598_c0	FBgn0038598
Duplicate entry found	comp27601_c0	FBgn0015569
Duplicate entry found	comp27601_c0	FBgn0015570
Duplicate entry found	comp27601_c0	FBgn0015571
Duplicate entry found	comp27601_c0	FBgn0015576
Duplicate entry found	comp27601_c0	FBgn0015577
Duplicate entry found	comp27601_c0	FBgn0034736
Duplicate entry found	comp27601_c0	FBgn0261393
Duplicate entry found	comp27603_c0	FBgn0038715
Duplicate entry found	comp27603_c0	FBgn0038717
Duplicate entry found	comp27603_c0	FBgn0038718
Duplicate entry found	comp27603_c0	FBgn0038719
Duplicate entry found	comp27607_c0	FBgn0038347
Duplicate entry found	comp27607_c0	FBgn0038348
Duplicate entry found	comp27607_c0	FBgn0038349
Duplicate entry found	comp27607_c0	FBgn0038350
Duplicate entry found	comp27612_c0	FBgn0028695
Duplicate entry found	comp27612_c0	FBgn0036920
Duplicate entry found	comp27614_c0	FBgn0033860
Duplicate entry found	comp27614_c0	FBgn0033868
Duplicate entry found	comp27614_c0	FBgn0034132
Duplicate entry found	comp27614_c0	FBgn0045770
Duplicate entry found	comp27614_c0	FBgn0052064
Duplicate entry found	comp27614_c0	FBgn0259795
Duplicate entry found	comp27617_c1	FBgn0040817
Duplicate entry found	comp27617_c1	FBgn0260960
Duplicate entry found	comp27618_c0	FBgn0030592
Duplicate entry found	comp27627_c0	FBgn0034442
Duplicate entry found	comp27627_c0	FBgn0036222
Duplicate entry found	comp27627_c0	FBgn0259716
Duplicate entry found	comp27627_c0	FBgn0261439
Duplicate entry found	comp27628_c0	FBgn0033423
Duplicate entry found	comp27628_c0	FBgn0035619
Duplicate entry found	comp27629_c1	FBgn0011672
Duplicate entry found	comp27629_c1	FBgn0034534
Duplicate entry found	comp27630_c0	FBgn0010438
Duplicate entry found	comp27630_c0	FBgn0051287
Duplicate entry found	comp27631_c0	FBgn0030196
Duplicate entry found	comp27631_c0	FBgn0040389
Duplicate entry found	comp27632_c0	FBgn0027524
Duplicate entry found	comp27632_c0	FBgn0037777
Duplicate entry found	comp27634_c0	FBgn0000180
Duplicate entry found	comp27634_c0	FBgn0003687
Duplicate entry found	comp27634_c0	FBgn0034654
Duplicate entry found	comp27634_c0	FBgn0039430
Duplicate entry found	comp27638_c0	FBgn0002922
Duplicate entry found	comp27638_c0	FBgn0039107
Duplicate entry found	comp27642_c0	FBgn0036749
Duplicate entry found	comp27642_c0	FBgn0037073
Duplicate entry found	comp27643_c0	FBgn0035523
Duplicate entry found	comp27643_c0	FBgn0035524
Duplicate entry found	comp27645_c0	FBgn0032636
Duplicate entry found	comp27645_c0	FBgn0051140
Duplicate entry found	comp27645_c0	FBgn0260632
Duplicate entry found	comp27651_c0	FBgn0035713
Duplicate entry found	comp27651_c0	FBgn0038511
Duplicate entry found	comp27655_c0	FBgn0036678
Duplicate entry found	comp27655_c0	FBgn0263873
Duplicate entry found	comp27673_c0	FBgn0035988
Duplicate entry found	comp27673_c0	FBgn0035989
Duplicate entry found	comp27673_c0	FBgn0053519
Duplicate entry found	comp27675_c0	FBgn0036723
Duplicate entry found	comp27675_c0	FBgn0052176
Duplicate entry found	comp27677_c0	FBgn0031263
Duplicate entry found	comp27677_c0	FBgn0031264
Duplicate entry found	comp27677_c0	FBgn0034262
Duplicate entry found	comp27677_c0	FBgn0040359
Duplicate entry found	comp27678_c0	FBgn0029170
Duplicate entry found	comp27678_c0	FBgn0031957
Duplicate entry found	comp27682_c0	FBgn0037261
Duplicate entry found	comp27682_c0	FBgn0038524
Duplicate entry found	comp27685_c0	FBgn0037411
Duplicate entry found	comp27685_c0	FBgn0037412
Duplicate entry found	comp27698_c0	FBgn0035889
Duplicate entry found	comp27698_c0	FBgn0053057
Duplicate entry found	comp27699_c0	FBgn0050491
Duplicate entry found	comp27699_c0	FBgn0051717
Duplicate entry found	comp27703_c0	FBgn0033210
Duplicate entry found	comp27703_c0	FBgn0035436
Duplicate entry found	comp27711_c0	FBgn0000064
Duplicate entry found	comp27711_c0	FBgn0039425
Duplicate entry found	comp27714_c0	FBgn0032395
Duplicate entry found	comp27717_c0	FBgn0031021
Duplicate entry found	comp27717_c0	FBgn0031022
Duplicate entry found	comp27720_c0	FBgn0030551
Duplicate entry found	comp27720_c0	FBgn0039240
Duplicate entry found	comp27722_c0	FBgn0031519
Duplicate entry found	comp27722_c0	FBgn0035617
Duplicate entry found	comp27730_c0	FBgn0030352
Duplicate entry found	comp27730_c0	FBgn0032109
Duplicate entry found	comp27737_c0	FBgn0021953
Duplicate entry found	comp27737_c0	FBgn0034999
Duplicate entry found	comp27737_c0	FBgn0039027
Duplicate entry found	comp27737_c0	FBgn0265187
Duplicate entry found	comp27740_c0	FBgn0004513
Duplicate entry found	comp27740_c0	FBgn0010241
Duplicate entry found	comp27740_c0	FBgn0035695
Duplicate entry found	comp27750_c2	FBgn0010620
Duplicate entry found	comp27750_c2	FBgn0037240
Duplicate entry found	comp27753_c0	FBgn0000629
Duplicate entry found	comp27753_c0	FBgn0052066
Duplicate entry found	comp27753_c0	FBgn0054001
Duplicate entry found	comp27758_c1	FBgn0027334
Duplicate entry found	comp27758_c1	FBgn0031106
Duplicate entry found	comp27758_c1	FBgn0034853
Duplicate entry found	comp27767_c0	FBgn0025608
Duplicate entry found	comp27767_c0	FBgn0026196
Duplicate entry found	comp27767_c0	FBgn0262524
Duplicate entry found	comp27768_c0	FBgn0028992
Duplicate entry found	comp27768_c0	FBgn0035850
Duplicate entry found	comp27775_c0	FBgn0053051
Duplicate entry found	comp27775_c0	FBgn0053052
Duplicate entry found	comp27776_c0	FBgn0026737
Duplicate entry found	comp27776_c0	FBgn0038327
Duplicate entry found	comp27777_c0	FBgn0030657
Duplicate entry found	comp27777_c0	FBgn0036730
Duplicate entry found	comp27777_c0	FBgn0086908
Duplicate entry found	comp27780_c0	FBgn0031003
Duplicate entry found	comp27780_c0	FBgn0031004
Duplicate entry found	comp27788_c0	FBgn0016930
Duplicate entry found	comp27788_c0	FBgn0027341
Duplicate entry found	comp27788_c0	FBgn0039580
Duplicate entry found	comp27791_c0	FBgn0053196
Duplicate entry found	comp27797_c0	FBgn0000317
Duplicate entry found	comp27797_c0	FBgn0040299
Duplicate entry found	comp27798_c0	FBgn0002569
Duplicate entry found	comp27798_c0	FBgn0002570
Duplicate entry found	comp27798_c0	FBgn0002571
Duplicate entry found	comp27798_c0	FBgn0032381
Duplicate entry found	comp27798_c0	FBgn0032382
Duplicate entry found	comp27798_c0	FBgn0033294
Duplicate entry found	comp27798_c0	FBgn0033296
Duplicate entry found	comp27798_c0	FBgn0033297
Duplicate entry found	comp27798_c0	FBgn0050359
Duplicate entry found	comp27798_c0	FBgn0050360
Duplicate entry found	comp27802_c0	FBgn0029067
Duplicate entry found	comp27802_c0	FBgn0030869
Duplicate entry found	comp27802_c0	FBgn0036254
Duplicate entry found	comp27802_c0	FBgn0039528
Duplicate entry found	comp27808_c0	FBgn0010741
Duplicate entry found	comp27808_c0	FBgn0263241
Duplicate entry found	comp27811_c0	FBgn0266756
Duplicate entry found	comp27814_c0	FBgn0039111
Duplicate entry found	comp27814_c0	FBgn0039112
Duplicate entry found	comp27822_c1	FBgn0033121
Duplicate entry found	comp27822_c1	FBgn0050157
Duplicate entry found	comp27831_c0	FBgn0083976
Duplicate entry found	comp27831_c0	FBgn0083992
Duplicate entry found	comp27832_c1	FBgn0034433
Duplicate entry found	comp27832_c1	FBgn0260858
Duplicate entry found	comp27834_c1	FBgn0038532
Duplicate entry found	comp27834_c1	FBgn0041188
Duplicate entry found	comp27834_c1	FBgn0045035
Duplicate entry found	comp27839_c0	FBgn0010340
Duplicate entry found	comp27839_c0	FBgn0038206
Duplicate entry found	comp27841_c0	FBgn0010504
Duplicate entry found	comp27841_c0	FBgn0034697
Duplicate entry found	comp27853_c0	FBgn0003231
Duplicate entry found	comp27853_c0	FBgn0033948
Duplicate entry found	comp27853_c0	FBgn0034259
Duplicate entry found	comp27853_c0	FBgn0261444
Duplicate entry found	comp27856_c0	FBgn0000473
Duplicate entry found	comp27856_c0	FBgn0013771
Duplicate entry found	comp27856_c0	FBgn0033981
Duplicate entry found	comp27857_c0	FBgn0035848
Duplicate entry found	comp27857_c0	FBgn0035849
Duplicate entry found	comp27857_c0	FBgn0038389
Duplicate entry found	comp27863_c4	FBgn0034643
Duplicate entry found	comp27863_c4	FBgn0037705
Duplicate entry found	comp27863_c4	FBgn0038829
Duplicate entry found	comp27865_c0	FBgn0051233
Duplicate entry found	comp27865_c0	FBgn0051343
Duplicate entry found	comp27866_c0	FBgn0015075
Duplicate entry found	comp27866_c0	FBgn0032297
Duplicate entry found	comp27866_c0	FBgn0037156
Duplicate entry found	comp27867_c0	FBgn0001108
Duplicate entry found	comp27867_c0	FBgn0020496
Duplicate entry found	comp27871_c0	FBgn0051752
Duplicate entry found	comp27871_c0	FBgn0266421
Duplicate entry found	comp27878_c0	FBgn0030582
Duplicate entry found	comp27878_c0	FBgn0030584
Duplicate entry found	comp27879_c0	FBgn0026702
Duplicate entry found	comp27879_c0	FBgn0036487
Duplicate entry found	comp27879_c0	FBgn0036489
Duplicate entry found	comp27879_c0	FBgn0042138
Duplicate entry found	comp27889_c0	FBgn0032101
Duplicate entry found	comp27889_c0	FBgn0034060
Duplicate entry found	comp27889_c0	FBgn0034061
Duplicate entry found	comp27892_c0	FBgn0017448
Duplicate entry found	comp27892_c0	FBgn0039872
Duplicate entry found	comp27892_c0	FBgn0039873
Duplicate entry found	comp27892_c0	FBgn0051363
Duplicate entry found	comp27896_c1	FBgn0030358
Duplicate entry found	comp27896_c1	FBgn0052029
Duplicate entry found	comp27904_c0	FBgn0015245
Duplicate entry found	comp27904_c0	FBgn0031728
Duplicate entry found	comp27907_c0	FBgn0028325
Duplicate entry found	comp27907_c0	FBgn0037374
Duplicate entry found	comp27913_c0	FBgn0003149
Duplicate entry found	comp27916_c0	FBgn0029913
Duplicate entry found	comp27916_c0	FBgn0031603
Duplicate entry found	comp27918_c0	FBgn0031314
Duplicate entry found	comp27918_c0	FBgn0032369
Duplicate entry found	comp27921_c0	FBgn0051176
Duplicate entry found	comp27921_c0	FBgn0262473
Duplicate entry found	comp27925_c0	FBgn0030882
Duplicate entry found	comp27925_c0	FBgn0052495
Duplicate entry found	comp27931_c0	FBgn0011260
Duplicate entry found	comp27931_c0	FBgn0264273
Duplicate entry found	comp27935_c0	FBgn0030343
Duplicate entry found	comp27935_c0	FBgn0039487
Duplicate entry found	comp27936_c0	FBgn0025808
Duplicate entry found	comp27936_c0	FBgn0028740
Duplicate entry found	comp27938_c0	FBgn0029676
Duplicate entry found	comp27938_c0	FBgn0260484
Duplicate entry found	comp27940_c1	FBgn0017579
Duplicate entry found	comp27940_c1	FBgn0036386
Duplicate entry found	comp27944_c0	FBgn0011576
Duplicate entry found	comp27944_c0	FBgn0015036
Duplicate entry found	comp27944_c0	FBgn0023541
Duplicate entry found	comp27948_c0	FBgn0259834
Duplicate entry found	comp27948_c2	FBgn0019949
Duplicate entry found	comp27948_c2	FBgn0026261
Duplicate entry found	comp27949_c0	FBgn0036043
Duplicate entry found	comp27949_c0	FBgn0259111
Duplicate entry found	comp27950_c0	FBgn0030893
Duplicate entry found	comp27950_c0	FBgn0034879
Duplicate entry found	comp27954_c1	FBgn0038964
Duplicate entry found	comp27954_c1	FBgn0052685
Duplicate entry found	comp27965_c0	FBgn0036727
Duplicate entry found	comp27972_c0	FBgn0033474
Duplicate entry found	comp27972_c0	FBgn0037370
Duplicate entry found	comp27972_c0	FBgn0037371
Duplicate entry found	comp27974_c0	FBgn0004656
Duplicate entry found	comp27974_c0	FBgn0261555
Duplicate entry found	comp27987_c0	FBgn0020304
Duplicate entry found	comp27987_c0	FBgn0032845
Duplicate entry found	comp27991_c0	FBgn0265003
Duplicate entry found	comp27991_c1	FBgn0000313
Duplicate entry found	comp27991_c1	FBgn0040512
Duplicate entry found	comp27994_c0	FBgn0038765
Duplicate entry found	comp27994_c0	FBgn0243511
Duplicate entry found	comp27996_c0	FBgn0001186
Duplicate entry found	comp27996_c0	FBgn0025726
Duplicate entry found	comp27999_c0	FBgn0037141
Duplicate entry found	comp27999_c0	FBgn0037802
Duplicate entry found	comp27999_c0	FBgn0039465
Duplicate entry found	comp27999_c0	FBgn0039734
Duplicate entry found	comp27999_c0	FBgn0039735
Duplicate entry found	comp28003_c0	FBgn0034715
Duplicate entry found	comp28003_c0	FBgn0034716
Duplicate entry found	comp28003_c0	FBgn0050277
Duplicate entry found	comp28004_c0	FBgn0025381
Duplicate entry found	comp28004_c0	FBgn0031440
Duplicate entry found	comp28005_c0	FBgn0001125
Duplicate entry found	comp28005_c0	FBgn0039178
Duplicate entry found	comp28006_c0	FBgn0035951
Duplicate entry found	comp28006_c0	FBgn0035952
Duplicate entry found	comp28007_c0	FBgn0023083
Duplicate entry found	comp28007_c0	FBgn0038627
Duplicate entry found	comp28010_c0	FBgn0024889
Duplicate entry found	comp28010_c0	FBgn0026777
Duplicate entry found	comp28013_c0	FBgn0002936
Duplicate entry found	comp28013_c0	FBgn0031292
Duplicate entry found	comp28015_c0	FBgn0027066
Duplicate entry found	comp28015_c0	FBgn0031253
Duplicate entry found	comp28015_c0	FBgn0263933
Duplicate entry found	comp28026_c0	FBgn0034275
Duplicate entry found	comp28026_c0	FBgn0039736
Duplicate entry found	comp28028_c0	FBgn0033363
Duplicate entry found	comp28028_c0	FBgn0053556
Duplicate entry found	comp28031_c0	FBgn0020416
Duplicate entry found	comp28033_c0	FBgn0003654
Duplicate entry found	comp28033_c0	FBgn0052823
Duplicate entry found	comp28033_c0	FBgn0053497
Duplicate entry found	comp28033_c0	FBgn0053499
Duplicate entry found	comp28033_c0	FBgn0067861
Duplicate entry found	comp28035_c0	FBgn0046875
Duplicate entry found	comp28035_c0	FBgn0046876
Duplicate entry found	comp28039_c0	FBgn0035598
Duplicate entry found	comp28039_c0	FBgn0039741
Duplicate entry found	comp28047_c1	FBgn0031436
Duplicate entry found	comp28047_c1	FBgn0039136
Duplicate entry found	comp28052_c0	FBgn0029137
Duplicate entry found	comp28052_c0	FBgn0032409
Duplicate entry found	comp28053_c0	FBgn0263873
Duplicate entry found	comp28054_c0	FBgn0053138
Duplicate entry found	comp28054_c0	FBgn0086532
Duplicate entry found	comp28061_c0	FBgn0041182
Duplicate entry found	comp28061_c0	FBgn0041183
Duplicate entry found	comp28066_c0	FBgn0032160
Duplicate entry found	comp28066_c0	FBgn0032163
Duplicate entry found	comp28066_c1	FBgn0030788
Duplicate entry found	comp28066_c1	FBgn0030789
Duplicate entry found	comp28067_c0	FBgn0037299
[truncated: 2,186 more rows]
